# Supplementary material for: IL-17A-producing NKp44(−) group 3 innate lymphoid cells accumulate in Familial Adenomatous Polyposis duodenal tissue
Source: Nat Commun. 2025 Apr 25;16:3873. doi: 10.1038/s41467-025-58907-y (PMC12032359; doi:10.1038/s41467-025-58907-y)
Supplement: Supplementary file 3 — Supplementary Data 1 [file 41467_2025_58907_MOESM3_ESM.xlsx]

## Sheet: Table Content
Suppl. Data 1: subject characteristics from FAP and non-FAP subjects
Sheet 1	Overview
Sheet 2	FAP
Sheet 3	non-FAP

## Sheet: FAP
ID	Age	ethnic group	previous CRC	previous surgery	previous extra-intestinal cancer	Desmoid	Chemo-preventive therapy	group	duodenal mucosa	duodenal adenoma	duodenal carcinoma	colonic mucosa	colon adenoma	organoid	duo adenomatous organoid
36	46-50	Caucasian	no	proctocolectomy	thyroid carcinoma	no	no	FAP	normal mucosa
61	26-30	Caucasian	no	no	no	no	no	FAP	normal mucosa
153	66-70	Caucasian	no	proctocolectomy	no	no	no	FAP			duodenal carcinoma
154	61-65	Caucasian	no	proctocolectomy	no	no	no	FAP	normal mucosa	adenoma + margin
172	26-30	Caucasian	no	proctocolectomy	no	yes	no	FAP	normal mucosa	adenoma
175	36-40	Caucasian	no	no	no	no	no	FAP	normal mucosa
184	56-60	Caucasian	no	colectomy	no	no	no	FAP	normal mucosa
195	36-40	Caucasian	yes	proctocolectomy	no	no	no	FAP	normal mucosa
196	71-75	Caucasian	no	proctocolectomy	no	no	no	FAP	normal mucosa
202	26-30	Caucasian	no	colectomy	no	yes	no	FAP	normal mucosa
208	36-40	Caucasian	no	no	no	no	no	FAP	normal mucosa
209	36-40	Asian	yes	proctocolectomy	no	no	no	FAP	normal mucosa
211	26-30	Caucasian	no	proctocolectomy	no	no	no	FAP	normal mucosa
214	46-50	Caucasian	no	colectomy	no	no	no	FAP	normal mucosa
218	26-30	Caucasian	yes	proctocolectomy	no	yes	no	FAP	normal mucosa
221	21-25	Caucasian	no	no	no	no	no	FAP	normal mucosa			normal mucosa
223	21-25	Caucasian	no	proctocolectomy	no	yes	sulindac	FAP	normal mucosa
227	26-30	Caucasian	yes	proctocolectomy	no	no	no	FAP	normal mucosa
232	21-25	Caucasian	no	colectomy	no	no	no	FAP	normal mucosa
233	56-60	Caucasian	no	proctocolectomy	no	no	no	FAP	normal mucosa
235	26-30	Caucasian	no	colectomy	no	yes	no	FAP	normal mucosa
241	26-30	Caucasian	no	colectomy	thyroid carcinoma	yes	no	FAP	normal mucosa
242	41-45	Caucasian	no	proctocolectomy	no	no	no	FAP	normal mucosa
244	51-55	Caucasian	yes	proctocolectomy	no	no	no	FAP	normal mucosa
245	46-50	Caucasian	no	proctocolectomy	no	yes	no	FAP	normal mucosa
251	46-50	Caucasian	no	proctocolectomy	no	no	no	FAP	normal mucosa
262	21-25	Caucasian	no	proctocolectomy	no	no	no	FAP	normal mucosa
263	21-25	Caucasian	no	no	no	no	no	FAP	normal mucosa			normal mucosa
264	56-60	Caucasian	no	proctocolectomy	no	yes	no	FAP	normal mucosa
266	21-25	Caucasian	no	no	no	yes	no	FAP	normal mucosa			normal mucosa	adenoma
281	31-35	Caucasian	no	no	no	no	no	FAP	normal mucosa
285	21-25	Caucasian	no	proctocolectomy	no	no	no	FAP		adenoma + margin
303	46-50	Caucasian	yes	proctocolectomy	no	no	no	FAP	normal mucosa
309	26-30	Caucasian	no	proctocolectomy	no	no	no	FAP		adenoma
313	36-40	Black	no	proctocolectomy	no	no	no	FAP	normal mucosa
324	36-40	Caucasian	no	proctocolectomy	no	no	no	FAP	normal mucosa
330	46-50	Caucasian	no	proctocolectomy	thyroid carcinoma	no	no	FAP	normal mucosa
335	31-35	Caucasian	no	proctocolectomy	no	no	no	FAP	normal mucosa					duodenal organoid
337	21-25	Caucasian	no	no	no	no	no	FAP	normal mucosa			normal mucosa	adenoma
339	41-45	Caucasian	no	proctocolectomy	no	no	no	FAP	normal mucosa			normal mucosa
357	66-70	Caucasian	no	proctocolectomy	no	no	no	FAP	normal mucosa
364	31-35	Caucasian	no	proctocolectomy	no	no	no	FAP	normal mucosa	adenoma				duodenal organoid
370	21-25	Caucasian	no	no	no	no	no	FAP				normal mucosa	adenoma
376	41-45	Caucasian	no	proctocolectomy	no	no	no	FAP	normal mucosa
392	26-30	Caucasian	no	proctocolectomy	no	no	no	FAP	normal mucosa
395	36-40	Caucasian	yes	proctocolectomy	no	no	no	FAP	normal mucosa	adenoma + margin		normal mucosa	adenoma
398	46-50	Caucasian	no	proctocolectomy	no	no	no	FAP	normal mucosa
399	46-50	Caucasian	no	proctocolectomy	no	no	no	FAP	normal mucosa					duodenal organoid
412	21-25	Caucasian	no	no	no	no	no	FAP	normal mucosa
415	16-20	Caucasian	no	no	no	yes	no	FAP	normal mucosa	adenoma			adenoma
418	31-35	Caucasian	no	hemi-colectomy	no	no	no	FAP	normal mucosa			normal mucosa
429	51-55	Caucasian	no	proctocolectomy	no	no	no	FAP	normal mucosa
448	41-45	Caucasian	no	no	no	no	no	FAP	normal mucosa			normal mucosa
459	16-20	North African	no	no	no	no	no	FAP	normal mucosa			normal mucosa	adenoma
460	21-25	North African	no	no	no	yes	no	FAP	normal mucosa			normal mucosa	adenoma
461	41-45	North African	yes	proctocolectomy	no	yes	no	FAP	normal mucosa
464	81-85	Caucasian	no	colectomy	no	no	no	FAP	normal mucosa
469	66-70	Caucasian	no	hemi-colectomy	no	no	no	FAP	normal mucosa			normal mucosa
470	16-20	Caucasian	no	no	no	no	no	FAP	normal mucosa
472	16-20	Caucasian	no	no	no	no	no	FAP	normal mucosa			normal mucosa
481	16-20	Caucasian	no	no	no	no	no	FAP	normal mucosa
482	16-20	Caucasian	no	no	no	no	no	FAP	normal mucosa			normal mucosa	adenoma
501	71-75	Caucasian	no	proctocolectomy	no	no	no	FAP	normal mucosa
509	46-50	Caucasian	no	no	no	no	no	FAP	normal mucosa			normal mucosa
510	16-20	Caucasian	no	no	no	no	no	FAP	normal mucosa			normal mucosa
534	36-40	Caucasian	no	proctocolectomy	no	no	no	FAP	normal mucosa
573	21-25	Caucasian	no	no	no	no	no	FAP	normal mucosa			normal mucosa	adenoma
578	31-35	Caucasian	no	proctocolectomy	no	yes	no	FAP	normal mucosa
595	71-75	Caucasian	no	proctocolectomy	no	no	no	FAP	normal mucosa
597	51-55	Caucasian	no	proctocolectomy	no	no	no	FAP						duodenal organoid
622	71-75	Caucasian	no	proctocolectomy	no	no	no	FAP	normal mucosa	adenoma
624	61-65	Caucasian	no	proctocolectomy	no	no	no	FAP	normal mucosa	adenoma
626	31-35	Caucasian	no	no	no	no	no	FAP	normal mucosa	adenoma		normal mucosa
627	56-60	Caucasian	yes	proctocolectomy	no	yes	no	FAP	normal mucosa	adenoma
633	51-55	Caucasian	no	proctocolectomy	no	no	no	FAP	normal mucosa	adenoma
640	36-40	Caucasian	no	proctocolectomy	no	no	no	FAP	normal mucosa	adenoma
645	16-20	Caucasian	no	no	no	no	no	FAP	normal mucosa			normal mucosa
646	26-30	Caucasian	no	no	no	no	no	FAP	normal mucosa
656	56-60	Caucasian	no	proctocolectomy	no	no	no	FAP	normal mucosa	adenoma
659	21-25	Caucasian	no	no	no	no	no	FAP	normal mucosa			normal mucosa
664	16-20	Caucasian	no	no	no	no	no	FAP	normal mucosa			normal mucosa
667	26-30	Caucasian	no	proctocolectomy	no	yes	no	FAP	normal mucosa	adenoma
673	36-40	Caucasian	no	proctocolectomy	no	no	no	FAP	normal mucosa	adenoma
674	26-30	Caucasian	no	proctocolectomy	no	no	no	FAP	normal mucosa
680	61-65	Caucasian	no	proctocolectomy	no	no	no	FAP	normal mucosa	adenoma
684	56-60	Caucasian	no	proctocolectomy	no	yes	no	FAP	normal mucosa	adenoma
701	21-25	Caucasian	no	proctocolectomy	no	no	no	FAP	normal mucosa	adenoma
773	21-25	Caucasian	no	no	no	yes	no	FAP	normal mucosa					duodenal organoid
786	31-35	Caucasian	no	proctocolectomy	no	no	no	FAP	normal mucosa	adenoma
806	21-25	Caucasian	no	no	no	no	no	FAP	normal mucosa	adenoma + margin			adenoma
811	46-50	Caucasian	no	proctocolectomy	no	no	no	FAP	normal mucosa
816	36-40	Caucasian	no	proctocolectomy	no	no	no	FAP	normal mucosa	adenoma
830	21-25	Caucasian	no	no	no	no	no	FAP	normal mucosa	adenoma		normal mucosa	adenoma
833	16-20	Caucasian	no	no	no	no	no	FAP	normal mucosa			normal mucosa	adenoma
846	16-20	Caucasian	yes	no	no	yes	no	FAP	normal mucosa	adenoma		normal mucosa	adenoma
859	41-45	Caucasian	no	proctocolectomy	no	no	no	FAP	normal mucosa
940	31-35	Caucasian	no	proctocolectomy	no	no	no	FAP	normal mucosa					duodenal organoid
1006	41-45	Caucasian	no	proctocolectomy	no	no	no	FAP	normal mucosa	adenoma				duodenal organoid	adenomatous organoid
1019	46-50	Caucasian	no	colectomy	no	yes	no	FAP	normal mucosa	adenoma
1026	21-25	Caucasian	no	no	no	no	no	FAP	normal mucosa	adenoma				duodenal organoid	adenomatous organoid
1031	51-55	Caucasian	no	proctocolectomyn	no	yes	no	FAP	normal mucosa	adenoma
1033	41-45	Caucasian	no	proctocolectomy	no	yes	no	FAP	normal mucosa	adenoma
1155	66-70	Caucasian	no	proctocolectomy	no	yes	no	FAP							adenomatous organoid
1195	36-40	Caucasian	no	proctocolectomy	no	yes	no	FAP	normal mucosa	adenoma
1203	31-35	Caucasian	no	no	no	no	no	FAP	normal mucosa	adenoma
1297	56-60	Caucasian	no	proctocolectomy	no	no	no	FAP		adenoma

## Sheet: non-FAP
ID	Age	ethnic group	group	duodenal mucosa	duodenal adenoma	colonic mucosa	colon adenoma	PBMC	organoid	duo adenomatous organoid	tonsil
60	51-55	Caucasian	non-FAP	normal mucosa
137	46-50	Caucasian	non-FAP					PBMC
138	51-55	Caucasian	non-FAP					PBMC
139	36-40	Caucasian	non-FAP	normal mucosa
156	51-55	Caucasian	non-FAP	normal mucosa
192	21-25	Caucasian	non-FAP	normal mucosa		normal mucosa
219	31-35	Caucasian	non-FAP	normal mucosa
228	46-50	Caucasian	non-FAP	normal mucosa
259	21-25	Caucasian	non-FAP	normal mucosa
272	31-35	Caucasian	non-FAP	normal mucosa
295	51-55	Caucasian	non-FAP	normal mucosa
296	46-50	Caucasian	non-FAP	normal mucosa
433	51-55	Caucasian	non-FAP	normal mucosa
471	71-75	Caucasian	non-FAP					PBMC
516	46-50	Caucasian	non-FAP	normal mucosa
532	51-55	Caucasian	non-FAP	normal mucosa
536	51-55	Caucasian	non-FAP	normal mucosa
539	31-35	Caucasian	non-FAP	normal mucosa
540	46-50	Caucasian	non-FAP	normal mucosa
541	36-40	Caucasian	non-FAP	normal mucosa		normal mucosa
561	26-30	Caucasian	non-FAP	normal mucosa		normal mucosa
570	31-35	Caucasian	non-FAP	normal mucosa		normal mucosa
581	46-50	Caucasian	non-FAP			normal mucosa
600	31-35	Caucasian	non-FAP	normal mucosa		normal mucosa
606	51-55	Caucasian	non-FAP	normal mucosa
607	21-25	Caucasian	non-FAP								tonsil
609	11-15	Caucasian	non-FAP	normal mucosa
625	11-15	Caucasian	non-FAP								tonsil
637	26-30	Caucasian	non-FAP								tonsil
709	71-75	Caucasian	non-FAP	normal mucosa
716	36-40	Caucasian	non-FAP	normal mucosa
834	46-50	Caucasian	non-FAP	normal mucosa
948	66-70	Caucasian	non-FAP	normal mucosa					duodenal organoid
949	51-55	Caucasian	non-FAP	normal mucosa					duodenal organoid
950	41-45	Caucasian	non-FAP	normal mucosa					duodenal organoid
954	36-40	Caucasian	non-FAP					PBMC
1005	56-60	Caucasian	non-FAP	normal mucosa					duodenal organoid
1039	56-60	Caucasian	non-FAP			normal mucosa
1040	51-55	Caucasian	non-FAP			normal mucosa
1080	26-30	Caucasian	non-FAP	normal mucosa					duodenal organoid
1091	31-35	Caucasian	non-FAP	normal mucosa					colonic organoid
1099	61-65	Caucasian	non-FAP	normal mucosa					colonic organoid
1114	71-75	Caucasian	non-FAP	normal mucosa
1115	56-60	Caucasian	non-FAP	normal mucosa
1119	46-50	Caucasian	non-FAP	normal mucosa
1120	31-35	Caucasian	non-FAP	normal mucosa
1123	71-75	Caucasian	non-FAP	normal mucosa
1124	66-70	Caucasian	non-FAP	normal mucosa
1125	56-60	Caucasian	non-FAP	normal mucosa
1318	1-5	Caucasian	non-FAP								tonsil
1319	6-10	Caucasian	non-FAP								tonsil
1320	1-5	Caucasian	non-FAP								tonsil
20764662	36-40	Caucasian	non-FAP	normal mucosa
20519279	61-65	Caucasian	non-FAP	normal mucosa
208211200	71-75	Caucasian	non-FAP	normal mucosa
