# Supplementary material for: IL-17A-producing NKp44(−) group 3 innate lymphoid cells accumulate in Familial Adenomatous Polyposis duodenal tissue
Source: Nat Commun. 2025 Apr 25;16:3873. doi: 10.1038/s41467-025-58907-y (PMC12032359; doi:10.1038/s41467-025-58907-y)
Supplement: Supplementary file 4 — Supplementary Data 2 [file 41467_2025_58907_MOESM4_ESM.xlsx]

## Sheet: Table Content
Suppl. Data 2: Transcriptomic analysis (counts, DEGs, pathways, methods)
Sheet No	content	dataset	related Figure
Sheet 1	Overview	none	-
Sheet 2	Method description of Bulk RNA-sequencing and transcriptome analysis	tissue	-
Sheet 3	Samples bulk Seq	tissue	-
Sheet 4	Normalized counts & Annotation	tissue	-
Sheet 5	Variance-stabilized counts	tissue	-
Sheet 6	DE parameters	tissue	-
Sheet 7	combined DE Results	tissue	-
Sheet 8	pathways tissue	tissue	Figure 6
Sheet 9	Duo_normal_vs_Duo	tissue	Figure 6
Sheet 10	Duo_normal_vs_Duo_upDEGs	tissue	Figure 6
Sheet 11	Duo_normal_vs_Duo_downDEGs	tissue	Figure 6
Sheet 12	Duo_adenoma_vs_Duo	tissue	Figure 6
Sheet 13	Duo_adenoma_vs_Duo_upDEGs	tissue	Figure 6
Sheet 14	Duo_adenoma_vs_Duo_downDEGs	tissue	Figure 6
Sheet 15	Duo_adenoma_vs_Duo_normal	tissue	Figure 6
Sheet 16	Duo_adenoma_vs_Duo_normal_upDEGs	tissue	Figure 6
Sheet 17	Duo_adenoma_vs_Duo_normal_downDEGs	tissue	Figure 6
Sheet 18	Method description of Bulk RNA-sequencing and transcriptome analysis Organoid	Organoid	-
Sheet 19	Samples Organoid	Organoid	-
Sheet 20	Var-stabilized counts Organoid	Organoid	Figure 7
Sheet 21	pathways organoid	Organoid	Figure 7
Sheet 22	String network Organoid	Organoid	Figure 7
Sheet 23	DEGs: FAP normal: IL-17 stim vs unstim	Organoid	Figure 7
Sheet 24	DEGs: non FAP: IL-17 stim vs unstim	Organoid	Figure 7
Sheet 25	DEGs: IL17 stim:: FAP vs non FAP	Organoid	Figure 7
Sheet 26	Method description of Bulk RNA-sequencing and transcriptome analysis sorted ILC3	ILC3	-
Sheet 27	Samples ILC3	ILC3	-
Sheet 28	Var-stabilized counts ILC3	ILC3	-
Sheet 29	Duo: NCR-vsNCR+	ILC3	-
Sheet 30	DuononFAP: NCR-vsNCR+	ILC3	-
Sheet 31	DuoFAPnorm: NCR-vsNCR+	ILC3	-
Sheet 32	DuoFAPadenom: NCR-vsNCR+	ILC3	Figure 2
Sheet 33	tonsil: NCR-vsNCR+	ILC3	-
Sheet 34	DuoNCR-:FAPnorm vs non-FAP	ILC3	-
Sheet 35	DuoNCR-:FAPadenom vs FAPnorm	ILC3	-
Sheet 36	NCR-:tonsil vs duonon-FAP	ILC3	-
Sheet 37	NCR-:tonsil vs duoFAPadenom	ILC3	-
Sheet 38	NCR+:tonsil vs duonon-FAP	ILC3	-
Sheet 39	NCR+:tonsil vs duoFAPadenom	ILC3	-
Sheet 40	non-normalized counts ILC3	ILC3	-
Sheet 41	pathways sorted ILC3	ILC3	Figure 2

## Sheet: Method description tissue
Method description of Bulk RNA-sequencing and transcriptome analysis
Sequencing: For bulk RNA-seq, normal (n=4) and adenomatous (n=4) mucosa of FAP and normal (n=4) mucosa of non-FAP patients (sheet 2) were thawed and RNA was isolated according to manufacturer's protocol (GeneJet RNA purification kit, Thermo Scientific). The integrity and quantity of the extracted RNA were assessed using a tapestation RNA assay on a tapestation 4200 instrument (Agilent). The extra…
Alignment: The raw sequencing data were subjected to quality control using FastQC, and then aligned to the reference human genome (GRCh38, ver. 33) using STAR (v2.7.3a) for alignment [1]. The aligned reads were quantified using the featureCounts program to generate raw read counts for each gene. Samples with less than 4x106 uniquely mapped reads were excluded.
Data Analysis: Raw counts were imported and pre-filtered to exclude low-count genes (<10 reads in at least 4 samples) and non-protein-coding transcripts. The present protein-coding transcripts were normalized and VST-transformed following the DESeq2 (Bioconductor, v1.38.1) pipeline using default parameters [2,3]. All present transcripts were used as input for principal component analysis. Differe…
A pathway over-representation analysis was conducted using the MSigDB databases on the top 100 and bottom 100 genes ranked by adjusted p-values, rather than directly on the DEGs to ensure comparability of the different comparisons. The analysis utilized the following databases: Hallmark, KEGG, Reactome, Wikipathways, and Gene Ontology (GO) sets. Initially, gene sets were filtered to include only …
Statistical Analysis and reproducibility: Transcriptome analysis was performed with R (v. 3.6.2 or 4.0.3): the specific packages used for the analysis, their version and relevant parameters used are here: All plots were generated with ggplot (v. 3.3.2) with the exception of the heatmaps which were generated with the R package complexheatmap (v. 2.2.0). To ensure the reproducibility of the manuscr…
Data Availability: Raw RNA-seq data is available at the European Genome Archive (EGA) under EGAS00001007347. Code availability: The code to reproduce both pre-processing and downstream analyses reported in this manuscript will be made publicly available on GitHub (https://github.com/Ulas-lab/FAP_paper_Nattermann).
References: 1 Dobin A, et al. STAR: ultrafast universal RNA-seq aligner. Bioinformatics 2013; 29:15–21. 2 Love MI, Huber W, Anders S. Moderated estimation of fold change and dispersion for RNA-seq data with DESeq2. Genome Biol 2014; 15:550. 3. Gentleman RC et al. Bioconductor: open software development for computational biology and bioinformatics. Genome Biol 2004; 5:R80.

## Sheet: Samples bulk Seq tissue
ID	Nattermann_ID	date	ID Patient	TruSeq	tissue	tissue_deep	tissue_deep_1st	stimulation	diesease	time_after	condition	total_reads	avg_input_read_length	uniquely_mapped	uniquely_mapped_percent	avg_mapped_read_length	num_splices	num_annotated_splices	num_GTAG_splices	num_GCAG_splices	num_ATAC_splices	num_noncanonical_splices	mismatch_rate	deletion_rate	deletion_length	insertion_rate	insertion_length	multimapped	multimapped_percent	multimapped_toomany	multimapped_toomany_percent	unmapped_mismatches_percent	unmapped_tooshort_percent	unmapped_other_percent	unmapped_mismatches	unmapped_tooshort	unmapped_other	SV1	SV2	donor	SV3	SV4
14992	36	26.02.2021	846	D5_TruSeq_UD	biopsie	Duo_normal	Duo	no	FAP	0	Duo_normal	16992799	100	8921617	52.5	100.62	1391608	1373348	1377678	9348	807	3775	0.31	0.01	1.32	0	1.29	6610327	38.9	85585	0.5	0	7.62	0.48	0	1293773	81497	-0.242871	-0.0889723	846	-0.166698	0.286243
14993	37	26.02.2021	846	E5_TruSeq_UD	biopsie	Duo_adenoma	Duo	no	FAP	0	Duo_adenoma	21230379	100	11563827	54.47	100.66	1863010	1838544	1843969	13014	1034	4993	0.33	0.01	1.36	0	1.29	8736108	41.15	92520	0.44	0	3.68	0.26	0	782630	55294	-0.379116	-0.285056	846	-0.182373	0.0932073
14994	38	26.02.2021	830	F5_TruSeq_UD	biopsie	Duo_normal	Duo	no	FAP	0	Duo_normal	38827651	100	19916793	51.3	100.67	3434739	3397474	3402028	23792	1973	6946	0.29	0	1.45	0	1.31	16646934	42.87	205532	0.53	0	4.89	0.41	0	1899158	159234	-0.414788	-0.180475	830	0.0740194	-0.599975
14995	39	26.02.2021	830	G5_TruSeq_UD	biopsie	Duo_adenoma	Duo	no	FAP	0	Duo_adenoma	17270128	100	8823183	51.09	100.62	1464369	1448476	1448977	11146	951	3295	0.31	0	1.47	0	1.31	7484086	43.34	106768	0.62	0	4.66	0.3	0	804311	51780	-0.136545	-0.325374	830	-0.225312	-0.286657
14996	40	30.03.2020	680	H5_TruSeq_UD	biopsie	Duo_adenoma	Duo	no	FAP	0	Duo_adenoma	11884296	100	4145993	34.89	100.71	678733	671374	671850	4851	505	1527	0.28	0	1.39	0	1.36	7405869	62.32	24365	0.21	0	2.41	0.18	0	286659	21410	0.128661	0.20052	680	0.786096	-0.226852
14997	41	30.03.2020	680	A6_TruSeq_UD	biopsie	Duo_normal	Duo	no	FAP	0	Duo_normal	16020683	100	11667848	72.83	100.72	1515793	1497684	1500258	11063	1137	3335	0.29	0.01	1.37	0	1.34	3924196	24.49	31098	0.19	0	2.3	0.18	0	368687	28854	0.199311	0.43623	680	-0.104397	0.182197
14998	42	30.03.2020	624	B6_TruSeq_UD	biopsie	Duo_adenoma	Duo	no	FAP	0	Duo_adenoma	13275060	100	6062042	45.66	100.74	868876	861185	859748	6831	663	1634	0.28	0.01	1.32	0	1.35	6878313	51.81	19572	0.15	0	2.18	0.19	0	289869	25264	0.732767	-0.539393	624	-0.451233	-0.341243
14999	43	30.03.2020	624	C6_TruSeq_UD	biopsie	Duo_normal	Duo	no	FAP	0	Duo_normal	21293544	100	10145285	47.64	100.73	1227226	1212003	1214283	8991	837	3115	0.29	0.01	1.32	0	1.33	10631419	49.93	31971	0.15	0	2.14	0.14	0	455096	29773	0.0427531	0.321453	624	-0.0491207	-0.086003
15000	44	21.03.2019	532	D6_TruSeq_UD	biopsie	Duo	Duo	no	non-FAP	0	Duo	15172750	100	7781963	51.29	100.69	1108320	1093489	1097496	7655	694	2475	0.3	0.01	1.47	0	1.31	6920373	45.61	29942	0.2	0	2.68	0.22	0	407057	33415	-0.0389327	0.233416	532	-0.00902276	0.303716
15001	45	15.05.2019	259	E6_TruSeq_UD	biopsie	Duo	Duo	no	non-FAP	0	Duo	14756082	100	6526904	44.23	100.65	582659	572018	575138	4520	433	2568	0.33	0.01	1.25	0	1.31	7623190	51.66	33767	0.23	0	3.47	0.41	0	511754	60467	-0.0271847	-0.144596	259	0.0783415	0.166322
15002	46	15.05.2019	540	F6_TruSeq_UD	biopsie	Duo	Duo	no	non-FAP	0	Duo	16892726	100	5027110	29.76	100.69	684170	676562	677386	4884	449	1451	0.29	0.01	1.25	0	1.33	11388828	67.42	32553	0.19	0	2.46	0.17	0	415520	28715	0.0725278	0.147835	540	0.197113	0.322582
15003	47	30.03.2020	716	G6_TruSeq_UD	biopsie	Duo	Duo	no	non-FAP	0	Duo	13445618	100	5930148	44.1	100.71	912941	903782	904370	6386	613	1572	0.27	0	1.41	0	1.39	6991290	52	19119	0.14	0	3.27	0.48	0	440413	64648	0.0634171	0.22441	716	0.0525872	0.186464

## Sheet: Norm counts & Anno tissue 
GENEID	14992	14993	14994	14995	14996	14997	14998	14999	15000	15001	15002	15003	SYMBOL	GENETYPE	DESCRIPTION	CHR
ENSG00000000003.15	45.2302	67.3813	51.3021	87.0818	116.125	81.2242	74.7622	100.207	66.1656	56.3808	61.2063	84.326	TSPAN6	protein_coding	tetraspanin 6 [Source:HGNC Symbol;Acc:HGNC:11858]	X
ENSG00000000419.12	51.0934	38.7953	58.5165	60.9572	80.7828	174.531	173.133	116.073	80.5494	81.0473	110.511	149.913	DPM1	protein_coding	dolichyl-phosphate mannosyltransferase subunit 1, catalytic [Source:HGNC Symbol;Acc:HGNC:3005]	20
ENSG00000000457.14	85.4349	87.1193	79.3579	64.9155	70.6849	81.8955	74.7622	85.1761	92.0565	96.9044	96.9099	74.9565	SCYL3	protein_coding	SCY1 like pseudokinase 3 [Source:HGNC Symbol;Acc:HGNC:19285]	1
ENSG00000000460.17	17.5895	20.4186	13.6271	13.4581	21.8787	25.5084	26.2323	26.7219	23.0141	28.1904	18.7019	20.0776	C1orf112	protein_coding	chromosome 1 open reading frame 112 [Source:HGNC Symbol;Acc:HGNC:25565]	1
ENSG00000000938.13	15.9143	9.52867	6.81356	10.2915	10.0978	3.35637	3.93485	15.0311	10.5481	7.0476	10.201	6.69254	FGR	protein_coding	FGR proto-oncogene, Src family tyrosine kinase [Source:HGNC Symbol;Acc:HGNC:3697]	1
ENSG00000000971.16	245.416	138.846	156.311	149.622	420.744	404.107	121.98	431.726	296.307	82.8092	197.22	294.472	CFH	protein_coding	complement factor H [Source:HGNC Symbol;Acc:HGNC:4883]	1
ENSG00000001036.14	153.28	156.542	175.549	187.622	141.37	126.2	187.561	146.971	130.413	135.666	142.815	169.991	FUCA2	protein_coding	alpha-L-fucosidase 2 [Source:HGNC Symbol;Acc:HGNC:4008]	6
ENSG00000001084.13	243.741	236.855	361.119	295.286	392.133	617.572	255.765	423.376	332.746	246.666	380.839	489.894	GCLC	protein_coding	glutamate-cysteine ligase catalytic subunit [Source:HGNC Symbol;Acc:HGNC:4311]	6
ENSG00000001167.14	119.776	112.302	93.3858	132.206	148.102	143.653	225.598	163.672	133.29	137.428	139.414	145.897	NFYA	protein_coding	nuclear transcription factor Y subunit alpha [Source:HGNC Symbol;Acc:HGNC:7804]	6
ENSG00000001460.18	26.8031	45.6015	48.8973	39.5826	45.4403	30.8786	34.102	43.4231	25.8909	44.0475	62.9065	36.1397	STPG1	protein_coding	sperm tail PG-rich repeat containing 1 [Source:HGNC Symbol;Acc:HGNC:28070]	1
ENSG00000001461.17	232.852	285.179	237.272	220.871	262.544	220.849	240.026	204.59	206.168	183.237	210.822	256.994	NIPAL3	protein_coding	NIPA like domain containing 3 [Source:HGNC Symbol;Acc:HGNC:25233]	1
ENSG00000001497.16	98.8365	98.6898	67.7348	97.3733	104.344	83.238	123.292	99.3722	88.2208	105.714	103.711	80.3105	LAS1L	protein_coding	LAS1 like ribosome biogenesis factor [Source:HGNC Symbol;Acc:HGNC:25726]	X
ENSG00000001561.7	91.2981	96.6479	114.628	91.8317	119.491	148.352	83.9435	163.672	116.988	119.809	139.414	111.096	ENPP4	protein_coding	ectonucleotide pyrophosphatase/phosphodiesterase 4 [Source:HGNC Symbol;Acc:HGNC:3359]	6
ENSG00000001617.12	133.178	133.401	123.446	184.455	99.2955	75.854	91.8132	81.8359	82.4673	93.3806	61.2063	100.388	SEMA3F	protein_coding	semaphorin 3F [Source:HGNC Symbol;Acc:HGNC:10728]	3
ENSG00000001626.16	952.348	954.909	1042.07	859.735	1528.14	1128.41	2139.25	895.185	1032.76	1502.9	1525.06	1520.55	CFTR	protein_coding	CF transmembrane conductance regulator [Source:HGNC Symbol;Acc:HGNC:1884]	7
ENSG00000001629.10	291.484	270.206	351.5	252.537	299.57	363.159	306.918	358.241	350.006	429.903	357.037	362.736	ANKIB1	protein_coding	ankyrin repeat and IBR domain containing 1 [Source:HGNC Symbol;Acc:HGNC:22215]	7
ENSG00000001630.17	17.5895	19.738	74.1476	37.9993	20.1957	16.7819	26.2323	18.3713	19.1784	42.2856	20.4021	6.69254	CYP51A1	protein_coding	cytochrome P450 family 51 subfamily A member 1 [Source:HGNC Symbol;Acc:HGNC:2649]	7
ENSG00000001631.15	31.8287	37.4341	29.2582	37.9993	20.1957	45.6467	40.6601	43.4231	45.0693	38.7618	47.6049	49.5248	KRIT1	protein_coding	KRIT1 ankyrin repeat containing [Source:HGNC Symbol;Acc:HGNC:1573]	7
ENSG00000002016.18	93.8109	98.6898	72.9452	78.3736	114.442	90.622	83.9435	99.3722	100.687	204.38	110.511	84.326	RAD52	protein_coding	RAD52 homolog, DNA repair protein [Source:HGNC Symbol;Acc:HGNC:9824]	12
ENSG00000002330.13	25.1279	34.7116	34.8694	18.208	26.9276	18.7957	19.6743	11.6908	19.1784	22.9047	22.1023	17.4006	BAD	protein_coding	BCL2 associated agonist of cell death [Source:HGNC Symbol;Acc:HGNC:936]	11
ENSG00000002549.12	387.807	425.387	656.506	417.993	345.01	449.083	254.454	297.281	338.499	260.761	261.827	522.018	LAP3	protein_coding	leucine aminopeptidase 3 [Source:HGNC Symbol;Acc:HGNC:18449]	4
ENSG00000002587.10	23.4527	23.1411	19.6391	71.2487	30.2935	22.1521	80.0087	25.0518	15.3427	17.619	10.201	17.4006	HS3ST1	protein_coding	heparan sulfate-glucosamine 3-sulfotransferase 1 [Source:HGNC Symbol;Acc:HGNC:5194]	4
ENSG00000002726.20	1337.64	1875.11	2046.87	1318.89	553.699	354.433	236.091	742.369	666.451	947.902	841.586	662.562	AOC1	protein_coding	amine oxidase copper containing 1 [Source:HGNC Symbol;Acc:HGNC:80]	7
ENSG00000002822.15	17.5895	23.8217	11.2223	17.4164	13.4638	8.05529	9.18132	15.0311	10.5481	10.5714	3.40035	9.36956	MAD1L1	protein_coding	mitotic arrest deficient 1 like 1 [Source:HGNC Symbol;Acc:HGNC:6762]	7
ENSG00000002834.18	1143.32	1643.7	1812.41	1219.14	615.969	633.683	571.865	865.958	900.427	1013.09	899.392	793.736	LASP1	protein_coding	LIM and SH3 protein 1 [Source:HGNC Symbol;Acc:HGNC:6513]	17
ENSG00000002919.14	37.6919	57.8526	73.346	65.7072	43.7573	30.8786	32.7904	35.9076	44.1104	44.0475	40.8042	41.4938	SNX11	protein_coding	sorting nexin 11 [Source:HGNC Symbol;Acc:HGNC:14975]	17
ENSG00000002933.9	265.518	234.814	201.601	194.747	79.0998	89.2795	43.2834	59.2893	112.194	100.428	113.912	100.388	TMEM176A	protein_coding	transmembrane protein 176A [Source:HGNC Symbol;Acc:HGNC:24930]	7
ENSG00000003056.8	159.981	132.721	143.085	176.539	185.127	248.371	381.681	200.414	177.4	163.857	214.222	252.978	M6PR	protein_coding	mannose-6-phosphate receptor, cation dependent [Source:HGNC Symbol;Acc:HGNC:6752]	12
ENSG00000003096.14	17.5895	14.293	19.2383	8.70818	28.6106	20.8095	34.102	26.7219	37.3979	19.3809	35.7037	38.8167	KLHL13	protein_coding	kelch like family member 13 [Source:HGNC Symbol;Acc:HGNC:22931]	X
ENSG00000003137.8	30.9911	31.3085	12.4247	25.3329	1.68297	12.0829	6.55809	28.392	52.7407	15.8571	98.6101	8.03105	CYP26B1	protein_coding	cytochrome P450 family 26 subfamily B member 1 [Source:HGNC Symbol;Acc:HGNC:20581]	2
ENSG00000003147.19	88.7853	124.553	169.537	192.372	141.37	144.324	365.941	171.187	98.7689	200.856	130.913	135.189	ICA1	protein_coding	islet cell autoantigen 1 [Source:HGNC Symbol;Acc:HGNC:5343]	7
ENSG00000003249.14	4.18799	9.52867	5.21037	8.70818	1.68297	1.34255	18.3626	5.84542	3.83569	10.5714	6.8007	4.01553	DBNDD1	protein_coding	dysbindin domain containing 1 [Source:HGNC Symbol;Acc:HGNC:28455]	16
ENSG00000003393.15	204.374	211.673	281.36	209.788	217.104	283.949	293.802	252.188	238.771	355.904	289.03	248.963	ALS2	protein_coding	alsin Rho guanine nucleotide exchange factor ALS2 [Source:HGNC Symbol;Acc:HGNC:443]	2
ENSG00000003400.15	484.969	563.553	563.922	365.743	306.301	268.51	154.771	351.56	345.212	301.285	246.525	303.841	CASP10	protein_coding	caspase 10 [Source:HGNC Symbol;Acc:HGNC:1500]	2
ENSG00000003402.20	1069.61	1050.2	1190.37	939.692	890.294	1043.16	739.752	1095.6	992.484	1339.04	1003.1	1139.07	CFLAR	protein_coding	CASP8 and FADD like apoptosis regulator [Source:HGNC Symbol;Acc:HGNC:1876]	2
ENSG00000003436.16	414.611	509.103	577.95	417.201	348.376	501.442	532.517	593.728	460.282	680.093	494.751	685.316	TFPI	protein_coding	tissue factor pathway inhibitor [Source:HGNC Symbol;Acc:HGNC:11760]	2
ENSG00000003509.16	58.6318	46.9627	62.5244	72.832	70.6849	114.117	91.8132	88.5164	78.6316	109.238	79.9082	93.6956	NDUFAF7	protein_coding	NADH:ubiquinone oxidoreductase complex assembly factor 7 [Source:HGNC Symbol;Acc:HGNC:28816]	2
ENSG00000003756.17	459.003	497.533	498.191	470.242	469.55	441.027	567.93	503.541	507.27	687.141	493.051	534.065	RBM5	protein_coding	RNA binding motif protein 5 [Source:HGNC Symbol;Acc:HGNC:9902]	3
ENSG00000003987.14	27.6407	25.8635	28.0558	17.4164	18.5127	45.6467	32.7904	35.9076	28.7676	58.1427	42.5044	41.4938	MTMR7	protein_coding	myotubularin related protein 7 [Source:HGNC Symbol;Acc:HGNC:7454]	8
ENSG00000003989.17	15.9143	26.5441	10.0199	48.2908	75.7339	50.3456	150.836	42.5881	41.2336	40.5237	56.1058	36.1397	SLC7A2	protein_coding	solute carrier family 7 member 2 [Source:HGNC Symbol;Acc:HGNC:11060]	8
ENSG00000004059.11	91.2981	106.857	106.211	87.8734	62.2701	49.003	51.1531	44.2582	58.4942	81.0473	86.7089	74.9565	ARF5	protein_coding	ADP ribosylation factor 5 [Source:HGNC Symbol;Acc:HGNC:658]	7
ENSG00000004139.14	234.527	400.204	410.016	170.205	117.808	140.296	53.7763	326.509	198.497	345.332	192.12	184.714	SARM1	protein_coding	sterile alpha and TIR motif containing 1 [Source:HGNC Symbol;Acc:HGNC:17074]	17
ENSG00000004142.12	227.826	295.389	236.471	255.704	171.663	144.995	142.966	86.0112	170.688	151.523	147.915	153.928	POLDIP2	protein_coding	DNA polymerase delta interacting protein 2 [Source:HGNC Symbol;Acc:HGNC:23781]	17
ENSG00000004399.12	187.622	155.862	107.815	121.123	198.591	86.5944	69.5157	114.403	164.935	148	141.114	81.649	PLXND1	protein_coding	plexin D1 [Source:HGNC Symbol;Acc:HGNC:9107]	3
ENSG00000004455.17	556.164	522.035	531.458	464.7	459.452	545.075	487.922	460.118	537.955	662.474	542.356	535.403	AK2	protein_coding	adenylate kinase 2 [Source:HGNC Symbol;Acc:HGNC:362]	1
ENSG00000004468.13	92.9733	72.8263	44.0877	34.8327	40.3914	54.3732	17.051	91.0216	101.646	17.619	66.3068	72.2795	CD38	protein_coding	CD38 molecule [Source:HGNC Symbol;Acc:HGNC:1667]	4
ENSG00000004478.8	181.759	207.589	167.133	269.162	277.691	212.123	299.049	145.3	193.702	188.523	190.42	206.13	FKBP4	protein_coding	FKBP prolyl isomerase 4 [Source:HGNC Symbol;Acc:HGNC:3720]	12
ENSG00000004487.16	313.261	251.148	240.479	370.493	378.669	361.817	578.423	355.736	358.637	340.046	367.238	310.534	KDM1A	protein_coding	lysine demethylase 1A [Source:HGNC Symbol;Acc:HGNC:29079]	1
ENSG00000004534.15	868.588	929.045	1143.48	995.107	834.756	1076.05	915.509	1054.68	964.675	1783.04	1081.31	1049.39	RBM6	protein_coding	RNA binding motif protein 6 [Source:HGNC Symbol;Acc:HGNC:9903]	3
ENSG00000004660.15	26.8031	27.2248	20.8415	39.5826	23.5616	17.4531	26.2323	19.2064	33.5623	42.2856	30.6031	16.0621	CAMKK1	protein_coding	calcium/calmodulin dependent protein kinase kinase 1 [Source:HGNC Symbol;Acc:HGNC:1469]	17
ENSG00000004700.16	67.0078	49.6852	52.1037	43.5409	67.319	88.6082	43.2834	63.4646	51.7818	21.1428	45.9047	44.1708	RECQL	protein_coding	RecQ like helicase [Source:HGNC Symbol;Acc:HGNC:9948]	12
ENSG00000004766.17	104.7	93.2448	117.434	106.873	129.589	188.628	236.091	131.104	126.578	139.19	129.213	149.913	VPS50	protein_coding	VPS50 subunit of EARP/GARPII complex [Source:HGNC Symbol;Acc:HGNC:25956]	7
ENSG00000004777.18	15.9143	19.0573	21.6431	18.9997	16.8297	5.37019	7.8697	12.5259	9.58922	31.7142	18.7019	6.69254	ARHGAP33	protein_coding	Rho GTPase activating protein 33 [Source:HGNC Symbol;Acc:HGNC:23085]	19
ENSG00000004779.10	143.229	154.501	153.505	155.956	208.689	132.912	100.995	113.568	136.167	75.7617	137.714	148.574	NDUFAB1	protein_coding	NADH:ubiquinone oxidoreductase subunit AB1 [Source:HGNC Symbol;Acc:HGNC:7694]	16
ENSG00000004799.8	1120.7	1359.2	1020.43	505.866	696.752	1396.92	240.026	2490.15	1600.44	718.855	759.978	499.264	PDK4	protein_coding	pyruvate dehydrogenase kinase 4 [Source:HGNC Symbol;Acc:HGNC:8812]	7
ENSG00000004864.13	185.109	166.071	234.066	188.413	210.372	222.863	156.082	184.548	207.127	105.714	171.718	263.686	SLC25A13	protein_coding	solute carrier family 25 member 13 [Source:HGNC Symbol;Acc:HGNC:10983]	7
ENSG00000004866.20	36.0167	34.7116	56.5125	53.0407	82.4658	72.4976	61.646	48.4335	46.9872	54.6189	68.007	54.8788	ST7	protein_coding	suppression of tumorigenicity 7 [Source:HGNC Symbol;Acc:HGNC:11351]	7
ENSG00000004897.12	186.784	144.291	202.804	205.038	265.91	328.253	306.918	292.271	261.786	218.475	212.522	278.41	CDC27	protein_coding	cell division cycle 27 [Source:HGNC Symbol;Acc:HGNC:1728]	17
ENSG00000004961.15	71.1958	85.0774	78.5563	77.5819	70.6849	80.5529	70.8273	78.4957	62.3299	73.9998	68.007	78.972	HCCS	protein_coding	holocytochrome c synthase [Source:HGNC Symbol;Acc:HGNC:4837]	X
ENSG00000004975.12	81.2469	83.0355	76.1515	72.832	47.1233	39.6052	41.9718	58.4542	82.4673	100.428	59.5061	44.1708	DVL2	protein_coding	dishevelled segment polarity protein 2 [Source:HGNC Symbol;Acc:HGNC:3086]	17
ENSG00000005001.10	2.51279	7.48681	5.21037	21.3746	5.04892	4.02765	18.3626	3.34024	1.91784	10.5714	1.70017	0	PRSS22	protein_coding	serine protease 22 [Source:HGNC Symbol;Acc:HGNC:14368]	16
ENSG00000005007.12	417.961	531.564	439.274	485.283	419.061	249.043	344.955	279.745	343.294	352.38	294.13	294.472	UPF1	protein_coding	UPF1 RNA helicase and ATPase [Source:HGNC Symbol;Acc:HGNC:9962]	19
ENSG00000005020.13	131.503	131.359	148.696	135.373	164.932	152.379	199.366	182.878	136.167	133.904	188.719	155.267	SKAP2	protein_coding	src kinase associated phosphoprotein 2 [Source:HGNC Symbol;Acc:HGNC:15687]	7
ENSG00000005022.6	1570.49	1628.72	2113.81	1196.19	1297.57	1174.06	786.97	1123.16	1510.3	1136.42	1475.75	1902.02	SLC25A5	protein_coding	solute carrier family 25 member 5 [Source:HGNC Symbol;Acc:HGNC:10991]	X
ENSG00000005059.16	22.6151	21.7798	22.8455	23.7496	20.1957	41.619	43.2834	48.4335	33.5623	31.7142	45.9047	33.4627	MCUB	protein_coding	mitochondrial calcium uniporter dominant negative subunit beta [Source:HGNC Symbol;Acc:HGNC:26076]	4
ENSG00000005075.15	45.2302	49.6852	36.4726	25.3329	37.0254	27.5222	57.7112	44.2582	31.6444	36.9999	37.4038	46.8478	POLR2J	protein_coding	RNA polymerase II subunit J [Source:HGNC Symbol;Acc:HGNC:9197]	7
ENSG00000005100.13	79.5717	83.7162	62.5244	106.081	100.978	86.5944	114.111	91.8566	76.7137	86.333	105.411	97.7111	DHX33	protein_coding	DEAH-box helicase 33 [Source:HGNC Symbol;Acc:HGNC:16718]	17
ENSG00000005108.16	21.7775	15.6542	6.41276	15.0414	18.5127	13.4255	23.6091	29.2271	31.6444	14.0952	39.104	25.4317	THSD7A	protein_coding	thrombospondin type 1 domain containing 7A [Source:HGNC Symbol;Acc:HGNC:22207]	7
ENSG00000005156.12	166.682	147.014	155.91	190.788	200.274	197.355	221.663	139.455	153.427	186.761	173.418	144.559	LIG3	protein_coding	DNA ligase 3 [Source:HGNC Symbol;Acc:HGNC:6600]	17
ENSG00000005175.10	84.5973	68.0619	78.1555	128.248	99.2955	140.296	110.176	109.393	100.687	130.381	130.913	116.45	RPAP3	protein_coding	RNA polymerase II associated protein 3 [Source:HGNC Symbol;Acc:HGNC:26151]	12
ENSG00000005187.12	36.0167	27.2248	14.8295	33.2494	50.4892	35.5775	60.3344	27.557	35.4801	26.4285	47.6049	38.8167	ACSM3	protein_coding	acyl-CoA synthetase medium chain family member 3 [Source:HGNC Symbol;Acc:HGNC:10522]	16
ENSG00000005189.19	34.3415	43.5596	21.6431	18.208	15.1468	28.1935	15.7394	22.5466	26.8498	24.6666	20.4021	14.7236	REXO5	protein_coding	RNA exonuclease 5 [Source:HGNC Symbol;Acc:HGNC:24661]	16
ENSG00000005194.15	108.888	159.946	92.1835	133.789	80.7828	61.7572	74.7622	57.6192	81.5083	79.2854	61.2063	58.8944	CIAPIN1	protein_coding	cytokine induced apoptosis inhibitor 1 [Source:HGNC Symbol;Acc:HGNC:28050]	16
ENSG00000005206.17	229.502	285.86	162.323	210.58	139.687	126.2	173.133	141.125	183.154	255.475	141.114	117.789	SPPL2B	protein_coding	signal peptide peptidase like 2B [Source:HGNC Symbol;Acc:HGNC:30627]	19
ENSG00000005238.19	50.2558	81.6743	130.66	108.456	52.1722	59.0721	57.7112	52.6088	45.0693	68.7141	61.2063	66.9254	FAM214B	protein_coding	family with sequence similarity 214 member B [Source:HGNC Symbol;Acc:HGNC:25666]	9
ENSG00000005249.13	39.3671	31.3085	43.2861	26.1245	48.8063	53.0307	30.1672	64.2996	68.0834	24.6666	49.3051	45.5093	PRKAR2B	protein_coding	protein kinase cAMP-dependent type II regulatory subunit beta [Source:HGNC Symbol;Acc:HGNC:9392]	7
ENSG00000005302.19	84.5973	77.5906	74.1476	71.2487	87.5147	100.02	103.618	96.867	71.9191	72.2379	113.912	105.742	MSL3	protein_coding	MSL complex subunit 3 [Source:HGNC Symbol;Acc:HGNC:7370]	X
ENSG00000005339.15	699.394	679.258	694.181	687.946	511.624	581.995	545.633	610.429	631.929	803.426	804.183	574.22	CREBBP	protein_coding	CREB binding protein [Source:HGNC Symbol;Acc:HGNC:2348]	16
ENSG00000005379.17	48.5806	45.6015	68.9372	64.9155	55.5382	57.7296	17.051	65.9698	73.837	86.333	66.3068	50.8633	TSPOAP1	protein_coding	TSPO associated protein 1 [Source:HGNC Symbol;Acc:HGNC:16831]	17
ENSG00000005436.14	68.683	36.0728	52.9053	51.4574	53.8552	71.8264	106.241	80.1658	82.4673	61.6665	68.007	57.5559	GCFC2	protein_coding	GC-rich sequence DNA-binding factor 2 [Source:HGNC Symbol;Acc:HGNC:1317]	2
ENSG00000005448.17	17.5895	20.4186	14.0279	13.4581	18.5127	18.1244	9.18132	9.18566	17.2606	19.3809	17.0017	16.0621	WDR54	protein_coding	WD repeat domain 54 [Source:HGNC Symbol;Acc:HGNC:25770]	2
ENSG00000005469.11	226.151	338.948	391.579	200.288	249.08	289.319	91.8132	365.756	359.596	267.809	355.336	250.301	CROT	protein_coding	carnitine O-octanoyltransferase [Source:HGNC Symbol;Acc:HGNC:2366]	7
ENSG00000005471.17	15.0767	13.6124	18.8375	11.8748	16.8297	19.467	1.31162	24.2167	17.2606	12.3333	10.201	9.36956	ABCB4	protein_coding	ATP binding cassette subfamily B member 4 [Source:HGNC Symbol;Acc:HGNC:45]	7
ENSG00000005483.21	505.071	464.182	722.237	619.072	610.92	827.681	616.46	763.245	656.861	861.569	778.68	791.058	KMT2E	protein_coding	lysine methyltransferase 2E (inactive) [Source:HGNC Symbol;Acc:HGNC:18541]	7
ENSG00000005486.17	77.8965	109.58	102.604	92.6233	48.8063	45.6467	24.9207	52.6088	58.4942	81.0473	56.1058	46.8478	RHBDD2	protein_coding	rhomboid domain containing 2 [Source:HGNC Symbol;Acc:HGNC:23082]	7
ENSG00000005700.15	304.885	317.849	654.502	468.658	631.116	620.257	623.018	561.996	462.2	435.189	501.551	530.049	IBTK	protein_coding	inhibitor of Bruton tyrosine kinase [Source:HGNC Symbol;Acc:HGNC:17853]	6
ENSG00000005801.18	180.083	175.6	184.768	216.913	255.812	259.783	306.918	222.961	217.675	278.38	207.421	200.776	ZNF195	protein_coding	zinc finger protein 195 [Source:HGNC Symbol;Acc:HGNC:12986]	11
ENSG00000005810.18	731.222	587.374	583.161	591.364	772.485	791.432	771.231	754.894	747.959	676.569	707.273	832.552	MYCBP2	protein_coding	MYC binding protein 2 [Source:HGNC Symbol;Acc:HGNC:23386]	13
ENSG00000005812.11	128.152	104.135	187.573	121.914	138.004	220.178	141.655	207.095	194.661	170.904	185.319	195.422	FBXL3	protein_coding	F-box and leucine rich repeat protein 3 [Source:HGNC Symbol;Acc:HGNC:13599]	13
ENSG00000005844.18	70.3582	70.1038	92.5842	69.6654	67.319	116.13	27.544	79.3307	111.235	56.3808	103.711	87.003	ITGAL	protein_coding	integrin subunit alpha L [Source:HGNC Symbol;Acc:HGNC:6148]	16
ENSG00000005882.12	121.452	123.873	106.211	87.0818	63.953	63.0998	61.646	80.1658	86.3029	132.142	102.01	135.189	PDK2	protein_coding	pyruvate dehydrogenase kinase 2 [Source:HGNC Symbol;Acc:HGNC:8810]	17
ENSG00000005884.18	622.335	969.882	1092.57	889.026	484.697	275.222	347.579	389.973	433.433	591.998	518.553	499.264	ITGA3	protein_coding	integrin subunit alpha 3 [Source:HGNC Symbol;Acc:HGNC:6139]	17
ENSG00000005889.15	345.928	327.378	375.147	297.661	287.789	293.347	417.094	456.778	441.104	303.047	314.532	444.385	ZFX	protein_coding	zinc finger protein X-linked [Source:HGNC Symbol;Acc:HGNC:12869]	X
ENSG00000005893.16	326.663	299.472	509.013	325.369	456.086	491.373	351.513	549.47	426.72	366.475	469.248	519.341	LAMP2	protein_coding	lysosomal associated membrane protein 2 [Source:HGNC Symbol;Acc:HGNC:6501]	X
ENSG00000006007.12	279.757	313.085	218.435	229.579	230.568	224.877	322.658	205.425	204.25	260.761	198.92	180.699	GDE1	protein_coding	glycerophosphodiester phosphodiesterase 1 [Source:HGNC Symbol;Acc:HGNC:29644]	16
ENSG00000006015.17	72.8709	44.2402	51.3021	61.7489	58.9041	35.5775	41.9718	39.2478	29.7266	40.5237	54.4056	40.1553	REX1BD	protein_coding	required for excision 1-B domain containing [Source:HGNC Symbol;Acc:HGNC:26098]	19
ENSG00000006025.12	378.594	600.987	456.909	406.118	276.008	243.673	251.831	262.209	332.746	466.903	275.428	297.149	OSBPL7	protein_coding	oxysterol binding protein like 7 [Source:HGNC Symbol;Acc:HGNC:16387]	17
ENSG00000006042.12	257.98	338.948	303.003	265.204	203.64	150.365	187.561	136.95	195.62	193.809	175.118	199.438	TMEM98	protein_coding	transmembrane protein 98 [Source:HGNC Symbol;Acc:HGNC:24529]	17
ENSG00000006047.13	122.289	101.412	121.041	163.08	79.0998	81.2242	38.0369	71.8152	98.7689	149.761	76.5079	103.065	YBX2	protein_coding	Y-box binding protein 2 [Source:HGNC Symbol;Acc:HGNC:17948]	17
ENSG00000006062.17	155.793	179.003	96.1914	97.3733	65.636	51.6881	48.5298	50.1036	102.605	125.095	86.7089	57.5559	MAP3K14	protein_coding	mitogen-activated protein kinase kinase kinase 14 [Source:HGNC Symbol;Acc:HGNC:6853]	17
ENSG00000006071.14	14.2392	13.6124	21.6431	27.7078	52.1722	16.7819	6.55809	13.361	10.5481	19.3809	5.10052	8.03105	ABCC8	protein_coding	ATP binding cassette subfamily C member 8 [Source:HGNC Symbol;Acc:HGNC:59]	11
ENSG00000006118.14	15.0767	15.6542	10.8215	17.4164	25.2446	8.72657	22.2975	11.6908	7.67137	22.9047	6.8007	10.7081	TMEM132A	protein_coding	transmembrane protein 132A [Source:HGNC Symbol;Acc:HGNC:31092]	11
ENSG00000006125.18	666.727	666.326	700.193	733.862	691.703	451.096	776.477	457.613	542.75	366.475	555.957	567.528	AP2B1	protein_coding	adaptor related protein complex 2 subunit beta 1 [Source:HGNC Symbol;Acc:HGNC:563]	17
ENSG00000006194.10	124.802	120.47	96.5922	138.539	116.125	128.213	129.85	88.5164	103.564	82.8092	91.8094	131.174	ZNF263	protein_coding	zinc finger protein 263 [Source:HGNC Symbol;Acc:HGNC:13056]	16
ENSG00000006210.7	19.2647	17.0155	33.667	18.9997	6.7319	8.05529	13.1162	15.0311	17.2606	15.8571	13.6014	8.03105	CX3CL1	protein_coding	C-X3-C motif chemokine ligand 1 [Source:HGNC Symbol;Acc:HGNC:10647]	16
ENSG00000006282.21	144.067	192.615	125.049	205.038	111.076	66.4562	222.975	115.238	80.5494	86.333	124.113	113.773	SPATA20	protein_coding	spermatogenesis associated 20 [Source:HGNC Symbol;Acc:HGNC:26125]	17
ENSG00000006327.13	35.1791	30.6279	171.942	148.039	97.6125	67.7987	76.0738	66.8048	57.5353	72.2379	47.6049	107.081	TNFRSF12A	protein_coding	TNF receptor superfamily member 12A [Source:HGNC Symbol;Acc:HGNC:18152]	16
ENSG00000006432.15	86.2725	103.454	86.5723	79.1653	92.5636	51.6881	57.7112	46.7634	90.1386	107.476	71.4073	69.6024	MAP3K9	protein_coding	mitogen-activated protein kinase kinase kinase 9 [Source:HGNC Symbol;Acc:HGNC:6861]	14
ENSG00000006451.8	137.366	200.102	373.143	300.828	220.47	217.493	241.338	224.631	177.4	218.475	193.82	317.227	RALA	protein_coding	RAS like proto-oncogene A [Source:HGNC Symbol;Acc:HGNC:9839]	7
ENSG00000006453.14	261.33	277.012	239.276	246.204	188.493	187.957	249.207	182.043	221.511	345.332	302.631	147.236	BAIAP2L1	protein_coding	BAR/IMD domain containing adaptor protein 2 like 1 [Source:HGNC Symbol;Acc:HGNC:21649]	7
ENSG00000006459.11	494.182	491.407	673.34	689.529	627.75	869.972	946.988	686.42	608.915	828.092	681.77	720.118	KDM7A	protein_coding	lysine demethylase 7A [Source:HGNC Symbol;Acc:HGNC:22224]	7
ENSG00000006468.14	13.4016	8.16743	16.0319	13.4581	13.4638	23.4946	14.4278	15.8661	12.466	12.3333	1.70017	13.3851	ETV1	protein_coding	ETS variant transcription factor 1 [Source:HGNC Symbol;Acc:HGNC:3490]	7
ENSG00000006530.18	72.0334	72.1456	59.318	72.832	97.6125	118.816	165.264	89.3514	99.7278	95.1425	95.2098	77.6335	AGK	protein_coding	acylglycerol kinase [Source:HGNC Symbol;Acc:HGNC:21869]	7
ENSG00000006534.16	183.434	255.913	224.046	159.122	117.808	82.5667	94.4364	92.6917	130.413	93.3806	107.111	91.0186	ALDH3B1	protein_coding	aldehyde dehydrogenase 3 family member B1 [Source:HGNC Symbol;Acc:HGNC:410]	11
ENSG00000006555.11	280.595	394.759	327.852	215.329	175.029	138.283	129.85	170.352	155.345	181.476	130.913	188.73	TTC22	protein_coding	tetratricopeptide repeat domain 22 [Source:HGNC Symbol;Acc:HGNC:26067]	1
ENSG00000006576.16	65.3326	41.5178	45.6909	41.9576	69.002	99.3486	43.2834	83.506	72.878	56.3808	61.2063	82.9875	PHTF2	protein_coding	putative homeodomain transcription factor 2 [Source:HGNC Symbol;Acc:HGNC:13411]	7
ENSG00000006607.14	512.609	588.736	439.274	543.074	508.258	367.858	516.777	410.015	434.391	496.855	419.943	421.63	FARP2	protein_coding	FERM, ARH/RhoGEF and pleckstrin domain protein 2 [Source:HGNC Symbol;Acc:HGNC:16460]	2
ENSG00000006611.16	871.939	1042.03	1117.82	797.986	523.405	479.29	731.882	553.645	621.381	595.522	589.961	716.102	USH1C	protein_coding	USH1 protein network component harmonin [Source:HGNC Symbol;Acc:HGNC:12597]	11
ENSG00000006625.18	35.1791	30.6279	25.651	40.3743	37.0254	65.7849	83.9435	43.4231	48.905	31.7142	44.2045	48.1863	GGCT	protein_coding	gamma-glutamylcyclotransferase [Source:HGNC Symbol;Acc:HGNC:21705]	7
ENSG00000006634.8	29.3159	28.586	18.8375	39.5826	50.4892	79.2104	106.241	51.7737	56.5764	31.7142	69.7072	58.8944	DBF4	protein_coding	DBF4 zinc finger [Source:HGNC Symbol;Acc:HGNC:17364]	7
ENSG00000006652.14	293.159	366.173	608.411	319.036	390.45	680.672	287.244	597.903	536.037	547.951	409.742	372.105	IFRD1	protein_coding	interferon related developmental regulator 1 [Source:HGNC Symbol;Acc:HGNC:5456]	7
ENSG00000006695.12	143.229	123.873	85.3699	98.9566	114.442	90.622	65.5809	83.506	130.413	119.809	117.312	116.45	COX10	protein_coding	cytochrome c oxidase assembly factor heme A:farnesyltransferase COX10 [Source:HGNC Symbol;Acc:HGNC:2260]	17
ENSG00000006704.10	70.3582	115.025	103.005	190.788	70.6849	50.3456	162.641	109.393	106.44	135.666	83.3085	80.3105	GTF2IRD1	protein_coding	GTF2I repeat domain containing 1 [Source:HGNC Symbol;Acc:HGNC:4661]	7
ENSG00000006712.15	103.862	108.899	151.501	122.706	161.566	167.147	183.626	139.455	72.878	172.666	137.714	149.913	PAF1	protein_coding	PAF1 homolog, Paf1/RNA polymerase II complex component [Source:HGNC Symbol;Acc:HGNC:25459]	19
ENSG00000006715.16	269.706	267.483	338.273	257.287	284.423	315.499	342.332	314.818	307.814	304.809	282.229	321.242	VPS41	protein_coding	VPS41 subunit of HOPS complex [Source:HGNC Symbol;Acc:HGNC:12713]	7
ENSG00000006740.17	257.98	267.483	147.494	187.622	117.808	122.843	114.111	131.104	121.783	153.285	153.016	137.866	ARHGAP44	protein_coding	Rho GTPase activating protein 44 [Source:HGNC Symbol;Acc:HGNC:29096]	17
ENSG00000006744.19	235.365	240.259	191.581	235.121	272.642	194.67	283.309	177.868	203.291	186.761	210.822	227.546	ELAC2	protein_coding	elaC ribonuclease Z 2 [Source:HGNC Symbol;Acc:HGNC:14198]	17
ENSG00000006747.15	501.721	858.941	1393.57	515.366	407.28	565.884	82.6319	647.172	367.267	570.855	399.541	678.624	SCIN	protein_coding	scinderin [Source:HGNC Symbol;Acc:HGNC:21695]	7
ENSG00000006756.16	448.952	477.114	298.995	383.951	218.787	180.573	552.191	197.909	339.458	276.618	278.829	331.95	ARSD	protein_coding	arylsulfatase D [Source:HGNC Symbol;Acc:HGNC:717]	X
ENSG00000006757.12	50.2558	50.3658	46.4925	48.2908	26.9276	29.5361	72.139	35.9076	50.8228	26.4285	27.2028	69.6024	PNPLA4	protein_coding	patatin like phospholipase domain containing 4 [Source:HGNC Symbol;Acc:HGNC:24887]	X
ENSG00000006831.10	374.406	421.984	1577.54	706.946	636.164	571.926	163.952	349.055	377.815	533.855	462.447	609.021	ADIPOR2	protein_coding	adiponectin receptor 2 [Source:HGNC Symbol;Acc:HGNC:24041]	12
ENSG00000007047.15	61.9822	57.172	56.9133	48.2908	33.6595	29.5361	38.0369	40.0829	42.1925	54.6189	54.4056	24.0932	MARK4	protein_coding	microtubule affinity regulating kinase 4 [Source:HGNC Symbol;Acc:HGNC:13538]	19
ENSG00000007062.11	43.555	81.6743	179.958	271.537	363.523	202.054	738.441	399.159	76.7137	58.1427	142.815	82.9875	PROM1	protein_coding	prominin 1 [Source:HGNC Symbol;Acc:HGNC:9454]	4
ENSG00000007080.11	29.3159	34.7116	36.8734	57.7906	53.8552	31.5499	34.102	24.2167	33.5623	40.5237	78.208	41.4938	CCDC124	protein_coding	coiled-coil domain containing 124 [Source:HGNC Symbol;Acc:HGNC:25171]	19
ENSG00000007129.18	9.21357	6.12557	7.61515	7.91653	1.68297	9.39784	2.62323	10.0207	6.71245	5.2857	8.50087	9.36956	CEACAM21	protein_coding	CEA cell adhesion molecule 21 [Source:HGNC Symbol;Acc:HGNC:28834]	19
ENSG00000007168.13	578.78	637.06	944.68	584.24	572.211	530.978	402.667	617.945	663.574	565.57	521.954	622.406	PAFAH1B1	protein_coding	platelet activating factor acetylhydrolase 1b regulatory subunit 1 [Source:HGNC Symbol;Acc:HGNC:8574]	17
ENSG00000007171.18	332.526	409.052	759.111	571.573	218.787	153.722	414.471	172.857	38.3569	91.6187	120.712	113.773	NOS2	protein_coding	nitric oxide synthase 2 [Source:HGNC Symbol;Acc:HGNC:7873]	17
ENSG00000007202.15	690.18	762.293	696.185	828.86	711.898	563.87	886.653	495.191	564.805	569.093	567.858	726.81	KIAA0100	protein_coding	KIAA0100 [Source:HGNC Symbol;Acc:HGNC:28960]	17
ENSG00000007216.14	763.051	971.924	1430.45	563.657	476.282	399.408	36.7253	511.892	469.872	736.474	374.038	610.36	SLC13A2	protein_coding	solute carrier family 13 member 2 [Source:HGNC Symbol;Acc:HGNC:10917]	17
ENSG00000007237.18	119.776	68.0619	60.1196	58.5823	131.272	79.2104	13.1162	63.4646	89.1797	70.476	83.3085	48.1863	AC005747.1	protein_coding	growth arrest specific 7 [Source:HGNC Symbol;Acc:HGNC:4169]	17
ENSG00000007255.10	30.9911	32.6697	15.2303	26.9162	16.8297	16.7819	55.0879	14.196	26.8498	12.3333	20.4021	21.4161	TRAPPC6A	protein_coding	trafficking protein particle complex 6A [Source:HGNC Symbol;Acc:HGNC:23069]	19
ENSG00000007264.15	20.9399	17.6961	24.8495	16.6247	5.04892	14.0968	0	15.8661	12.466	19.3809	5.10052	10.7081	MATK	protein_coding	megakaryocyte-associated tyrosine kinase [Source:HGNC Symbol;Acc:HGNC:6906]	19
ENSG00000007341.19	64.495	70.7844	65.7308	61.7489	65.636	93.9784	125.915	110.228	67.1245	77.5236	90.1092	82.9875	ST7L	protein_coding	suppression of tumorigenicity 7 like [Source:HGNC Symbol;Acc:HGNC:18441]	1
ENSG00000007372.23	7.53837	4.76433	10.8215	11.8748	20.1957	23.4946	2.62323	10.8558	4.79461	21.1428	20.4021	22.7546	PAX6	protein_coding	paired box 6 [Source:HGNC Symbol;Acc:HGNC:8620]	11
ENSG00000007376.8	43.555	44.2402	25.2502	31.6661	21.8787	14.0968	7.8697	15.8661	21.0963	35.238	23.8024	21.4161	RPUSD1	protein_coding	RNA pseudouridine synthase domain containing 1 [Source:HGNC Symbol;Acc:HGNC:14173]	16
ENSG00000007384.15	38.5295	57.8526	60.9212	60.9572	42.0744	18.1244	26.2323	27.557	23.0141	42.2856	34.0035	29.4472	RHBDF1	protein_coding	rhomboid 5 homolog 1 [Source:HGNC Symbol;Acc:HGNC:20561]	16
ENSG00000007392.16	232.852	240.259	272.943	269.162	255.812	348.391	297.737	298.117	313.567	517.998	340.035	318.565	LUC7L	protein_coding	LUC7 like [Source:HGNC Symbol;Acc:HGNC:6723]	16
ENSG00000007402.11	13.4016	8.84805	6.01196	30.0828	16.8297	8.05529	6.55809	19.2064	17.2606	26.4285	17.0017	14.7236	CACNA2D2	protein_coding	calcium voltage-gated channel auxiliary subunit alpha2delta 2 [Source:HGNC Symbol;Acc:HGNC:1400]	3
ENSG00000007516.13	35.1791	32.6697	32.4646	25.3329	28.6106	23.4946	7.8697	19.2064	44.1104	45.8094	34.0035	24.0932	BAIAP3	protein_coding	BAI1 associated protein 3 [Source:HGNC Symbol;Acc:HGNC:948]	16
ENSG00000007520.4	46.0678	53.0883	50.0997	59.3739	33.6595	29.5361	23.6091	35.9076	43.1515	22.9047	40.8042	53.5403	TSR3	protein_coding	TSR3 ribosome maturation factor [Source:HGNC Symbol;Acc:HGNC:14175]	16
ENSG00000007541.16	47.743	69.4232	40.8814	60.9572	28.6106	14.768	19.6743	22.5466	32.6033	38.7618	23.8024	24.0932	PIGQ	protein_coding	phosphatidylinositol glycan anchor biosynthesis class Q [Source:HGNC Symbol;Acc:HGNC:14135]	16
ENSG00000007545.16	84.5973	74.1875	71.7428	87.8734	70.6849	45.6467	59.0228	40.918	74.7959	79.2854	68.007	50.8633	CRAMP1	protein_coding	cramped chromatin regulator homolog 1 [Source:HGNC Symbol;Acc:HGNC:14122]	16
ENSG00000007866.21	97.9989	111.622	117.033	100.54	55.5382	50.3456	41.9718	58.4542	68.0834	66.9522	76.5079	49.5248	TEAD3	protein_coding	TEA domain transcription factor 3 [Source:HGNC Symbol;Acc:HGNC:11716]	6
ENSG00000007923.16	191.81	217.118	167.934	231.163	218.787	177.216	200.677	139.455	185.072	221.999	238.024	179.36	DNAJC11	protein_coding	DnaJ heat shock protein family (Hsp40) member C11 [Source:HGNC Symbol;Acc:HGNC:25570]	1
ENSG00000007933.13	19.2647	10.2093	57.7149	26.9162	10.0978	11.4117	9.18132	31.7323	14.3838	28.1904	6.8007	28.1087	FMO3	protein_coding	flavin containing dimethylaniline monoxygenase 3 [Source:HGNC Symbol;Acc:HGNC:3771]	1
ENSG00000007944.15	78.7341	79.6324	45.2901	61.7489	79.0998	103.376	95.7481	89.3514	113.153	109.238	102.01	111.096	MYLIP	protein_coding	myosin regulatory light chain interacting protein [Source:HGNC Symbol;Acc:HGNC:21155]	6
ENSG00000007968.7	58.6318	95.9673	30.4606	64.1239	67.319	43.6328	34.102	59.2893	40.2747	40.5237	71.4073	29.4472	E2F2	protein_coding	E2F transcription factor 2 [Source:HGNC Symbol;Acc:HGNC:3114]	1
ENSG00000008018.9	232.852	255.913	267.332	265.995	287.789	248.371	292.491	223.796	286.718	216.714	239.725	353.366	PSMB1	protein_coding	proteasome 20S subunit beta 1 [Source:HGNC Symbol;Acc:HGNC:9537]	6
ENSG00000008083.14	231.177	247.745	240.078	189.997	171.663	259.783	179.692	248.013	259.868	299.523	261.827	199.438	JARID2	protein_coding	jumonji and AT-rich interaction domain containing 2 [Source:HGNC Symbol;Acc:HGNC:6196]	6
ENSG00000008086.13	57.7942	63.2976	66.9332	52.2491	70.6849	71.8264	70.8273	57.6192	38.3569	45.8094	62.9065	62.9099	CDKL5	protein_coding	cyclin dependent kinase like 5 [Source:HGNC Symbol;Acc:HGNC:11411]	X
ENSG00000008118.10	5.02558	3.4031	11.2223	7.12487	5.04892	22.8233	6.55809	7.51554	26.8498	28.1904	11.9012	4.01553	CAMK1G	protein_coding	calcium/calmodulin dependent protein kinase IG [Source:HGNC Symbol;Acc:HGNC:14585]	1
ENSG00000008128.23	10.0512	17.6961	28.0558	17.4164	5.04892	14.0968	11.8046	22.5466	21.0963	10.5714	8.50087	13.3851	CDK11A	protein_coding	cyclin dependent kinase 11A [Source:HGNC Symbol;Acc:HGNC:1730]	1
ENSG00000008130.15	249.604	344.393	268.935	294.495	233.933	153.051	186.25	167.847	180.277	229.047	154.716	161.96	NADK	protein_coding	NAD kinase [Source:HGNC Symbol;Acc:HGNC:29831]	1
ENSG00000008226.20	32.6663	67.3813	61.322	23.7496	42.0744	17.4531	14.4278	47.5984	34.5212	36.9999	23.8024	21.4161	DLEC1	protein_coding	DLEC1 cilia and flagella associated protein [Source:HGNC Symbol;Acc:HGNC:2899]	3
ENSG00000008256.16	235.365	257.955	290.578	176.539	191.859	233.603	145.59	251.353	204.25	294.237	270.328	247.624	CYTH3	protein_coding	cytohesin 3 [Source:HGNC Symbol;Acc:HGNC:9504]	7
ENSG00000008277.14	30.9911	19.0573	35.2702	28.4995	31.9765	46.9892	93.1248	50.9387	46.9872	38.7618	85.0087	38.8167	ADAM22	protein_coding	ADAM metallopeptidase domain 22 [Source:HGNC Symbol;Acc:HGNC:201]	7
ENSG00000008282.8	131.503	119.789	172.744	239.079	284.423	308.115	415.783	241.332	218.634	149.761	268.628	210.146	SYPL1	protein_coding	synaptophysin like 1 [Source:HGNC Symbol;Acc:HGNC:11507]	7
ENSG00000008283.16	192.647	251.829	229.657	256.495	198.591	110.76	131.162	124.424	115.071	118.047	171.718	113.773	CYB561	protein_coding	cytochrome b561 [Source:HGNC Symbol;Acc:HGNC:2571]	17
ENSG00000008294.21	737.085	836.481	1035.66	743.362	759.022	778.678	645.316	770.761	817.96	1039.52	870.489	919.555	SPAG9	protein_coding	sperm associated antigen 9 [Source:HGNC Symbol;Acc:HGNC:14524]	17
ENSG00000008300.17	16.7519	19.738	16.8335	46.7075	30.2935	14.768	148.213	22.5466	16.3017	36.9999	17.0017	16.0621	CELSR3	protein_coding	cadherin EGF LAG seven-pass G-type receptor 3 [Source:HGNC Symbol;Acc:HGNC:3230]	3
ENSG00000008311.15	41.8799	33.3503	34.8694	18.9997	74.0509	91.9646	47.2182	62.6295	80.5494	89.8568	54.4056	49.5248	AASS	protein_coding	aminoadipate-semialdehyde synthase [Source:HGNC Symbol;Acc:HGNC:17366]	7
ENSG00000008323.15	290.646	474.392	509.815	350.702	230.568	188.628	161.329	303.127	271.375	274.856	221.023	218.177	PLEKHG6	protein_coding	pleckstrin homology and RhoGEF domain containing G6 [Source:HGNC Symbol;Acc:HGNC:25562]	12
ENSG00000008324.11	24.2903	30.6279	31.663	19.7913	23.5616	32.2212	20.9859	32.5674	33.5623	7.0476	18.7019	26.7702	SS18L2	protein_coding	SS18 like 2 [Source:HGNC Symbol;Acc:HGNC:15593]	3
ENSG00000008382.15	50.2558	77.5906	80.1595	59.3739	62.2701	39.6052	60.3344	59.2893	52.7407	70.476	83.3085	72.2795	MPND	protein_coding	MPN domain containing [Source:HGNC Symbol;Acc:HGNC:25934]	19
ENSG00000008394.13	108.05	82.3549	137.073	115.581	144.736	246.358	124.604	161.167	147.674	119.809	156.416	136.528	MGST1	protein_coding	microsomal glutathione S-transferase 1 [Source:HGNC Symbol;Acc:HGNC:7061]	12
ENSG00000008405.12	123.127	115.705	89.3779	54.624	89.1977	120.829	51.1531	121.084	134.249	188.523	164.917	70.9409	CRY1	protein_coding	cryptochrome circadian regulator 1 [Source:HGNC Symbol;Acc:HGNC:2384]	12
ENSG00000008441.16	151.605	136.804	109.017	189.997	121.174	53.7019	131.162	71.8152	107.399	96.9044	112.212	73.618	NFIX	protein_coding	nuclear factor I X [Source:HGNC Symbol;Acc:HGNC:7788]	19
ENSG00000008513.16	92.1357	94.6061	79.3579	70.4571	90.8806	97.3348	38.0369	78.4957	82.4673	72.2379	49.3051	61.5714	ST3GAL1	protein_coding	ST3 beta-galactoside alpha-2,3-sialyltransferase 1 [Source:HGNC Symbol;Acc:HGNC:10862]	8
ENSG00000008517.16	281.433	539.05	599.994	399.785	117.808	122.172	60.3344	199.579	214.798	241.38	231.224	191.407	IL32	protein_coding	interleukin 32 [Source:HGNC Symbol;Acc:HGNC:16830]	16
ENSG00000008710.20	185.947	200.783	125.049	203.455	159.883	86.5944	125.915	91.8566	137.126	195.571	125.813	85.6645	PKD1	protein_coding	polycystin 1, transient receptor potential channel interacting [Source:HGNC Symbol;Acc:HGNC:9008]	16
ENSG00000008838.20	243.741	274.97	220.439	265.204	207.006	142.31	153.459	130.269	163.017	181.476	217.622	143.22	MED24	protein_coding	mediator complex subunit 24 [Source:HGNC Symbol;Acc:HGNC:22963]	17
ENSG00000008853.16	88.7853	112.983	171.942	103.706	43.7573	61.7572	26.2323	61.7945	67.1245	88.0949	76.5079	70.9409	RHOBTB2	protein_coding	Rho related BTB domain containing 2 [Source:HGNC Symbol;Acc:HGNC:18756]	8
ENSG00000008869.12	263.843	255.913	335.468	249.371	292.838	330.267	352.825	296.446	324.115	408.761	253.326	323.919	HEATR5B	protein_coding	HEAT repeat containing 5B [Source:HGNC Symbol;Acc:HGNC:29273]	2
ENSG00000008952.17	309.911	241.62	389.976	350.702	494.795	592.064	595.474	638.821	396.035	285.428	503.252	534.065	SEC62	protein_coding	SEC62 homolog, preprotein translocation factor [Source:HGNC Symbol;Acc:HGNC:11846]	3
ENSG00000009307.16	2314.28	1904.37	2292.56	1750.34	1990.96	2714.63	2879	2556.12	2544.98	2320.42	2443.15	2931.33	CSDE1	protein_coding	cold shock domain containing E1 [Source:HGNC Symbol;Acc:HGNC:29905]	1
ENSG00000009335.18	369.38	387.272	396.389	499.533	503.209	473.92	653.185	460.953	439.186	451.046	387.64	526.034	UBE3C	protein_coding	ubiquitin protein ligase E3C [Source:HGNC Symbol;Acc:HGNC:16803]	7
ENSG00000009413.16	335.039	247.065	293.384	291.328	345.01	455.124	426.276	459.283	440.145	486.284	384.239	480.525	REV3L	protein_coding	REV3 like, DNA directed polymerase zeta catalytic subunit [Source:HGNC Symbol;Acc:HGNC:9968]	6
ENSG00000009694.13	9.21357	3.4031	8.01595	8.70818	10.0978	14.768	7.8697	18.3713	13.4249	7.0476	8.50087	22.7546	TENM1	protein_coding	teneurin transmembrane protein 1 [Source:HGNC Symbol;Acc:HGNC:8117]	X
ENSG00000009724.17	21.7775	5.44495	10.4207	12.6664	13.4638	15.4393	27.544	12.5259	17.2606	29.9523	11.9012	16.0621	MASP2	protein_coding	mannan binding lectin serine peptidase 2 [Source:HGNC Symbol;Acc:HGNC:6902]	1
ENSG00000009765.14	455.653	485.962	612.018	333.286	249.08	388.668	331.839	378.282	469.872	459.856	402.941	539.419	IYD	protein_coding	iodotyrosine deiodinase [Source:HGNC Symbol;Acc:HGNC:21071]	6
ENSG00000009780.15	41.8799	39.4759	56.9133	64.1239	55.5382	69.1413	80.0087	70.9801	45.0693	66.9522	42.5044	61.5714	FAM76A	protein_coding	family with sequence similarity 76 member A [Source:HGNC Symbol;Acc:HGNC:28530]	1
ENSG00000009790.15	54.4438	52.4077	42.0837	47.4992	45.4403	89.9508	17.051	71.8152	93.9743	51.0951	52.7054	48.1863	TRAF3IP3	protein_coding	TRAF3 interacting protein 3 [Source:HGNC Symbol;Acc:HGNC:30766]	1
ENSG00000009830.11	64.495	54.4495	63.7268	63.3322	58.9041	46.3179	40.6601	62.6295	56.5764	100.428	49.3051	50.8633	POMT2	protein_coding	protein O-mannosyltransferase 2 [Source:HGNC Symbol;Acc:HGNC:19743]	14
ENSG00000009844.16	133.178	107.538	173.145	162.289	173.346	198.697	169.199	199.579	192.743	133.904	180.218	167.314	VTA1	protein_coding	vesicle trafficking 1 [Source:HGNC Symbol;Acc:HGNC:20954]	6
ENSG00000009950.16	243.741	157.904	468.532	322.994	124.54	137.611	93.1248	144.465	207.127	419.332	204.021	133.851	MLXIPL	protein_coding	MLX interacting protein like [Source:HGNC Symbol;Acc:HGNC:12744]	7
ENSG00000009954.11	503.396	471.669	593.982	605.614	553.699	654.492	668.925	617.11	541.791	584.95	639.266	657.208	BAZ1B	protein_coding	bromodomain adjacent to zinc finger domain 1B [Source:HGNC Symbol;Acc:HGNC:961]	7
ENSG00000010017.13	112.238	89.1611	113.827	112.415	124.54	136.94	132.473	146.971	141.92	135.666	113.912	137.866	RANBP9	protein_coding	RAN binding protein 9 [Source:HGNC Symbol;Acc:HGNC:13727]	6
ENSG00000010030.14	70.3582	85.758	56.5125	36.416	37.0254	28.1935	15.7394	23.3817	47.9461	26.4285	51.0052	44.1708	ETV7	protein_coding	ETS variant transcription factor 7 [Source:HGNC Symbol;Acc:HGNC:18160]	6
ENSG00000010072.16	37.6919	40.8372	53.3061	48.2908	48.8063	66.4562	78.697	43.4231	46.0282	49.3332	40.8042	62.9099	SPRTN	protein_coding	SprT-like N-terminal domain [Source:HGNC Symbol;Acc:HGNC:25356]	1
ENSG00000010165.20	139.879	142.93	101.001	151.206	139.687	91.2933	150.836	80.1658	101.646	81.0473	83.3085	81.649	EEF1AKNMT	protein_coding	eEF1A lysine and N-terminal methyltransferase [Source:HGNC Symbol;Acc:HGNC:24248]	1
ENSG00000010219.13	38.5295	20.4186	24.4487	45.9158	28.6106	38.2626	64.2692	41.753	35.4801	29.9523	20.4021	34.8012	DYRK4	protein_coding	dual specificity tyrosine phosphorylation regulated kinase 4 [Source:HGNC Symbol;Acc:HGNC:3095]	12
ENSG00000010244.18	572.079	494.81	568.331	541.49	789.315	935.756	907.639	802.493	723.027	828.092	722.574	799.09	ZNF207	protein_coding	zinc finger protein 207 [Source:HGNC Symbol;Acc:HGNC:12998]	17
ENSG00000010256.11	685.154	899.098	907.807	735.445	764.071	404.107	385.615	379.952	560.01	327.713	583.16	685.316	UQCRC1	protein_coding	ubiquinol-cytochrome c reductase core protein 1 [Source:HGNC Symbol;Acc:HGNC:12585]	3
ENSG00000010270.13	61.1446	61.9363	73.346	61.7489	50.4892	55.7158	65.5809	60.1243	79.5905	51.0951	59.5061	53.5403	STARD3NL	protein_coding	STARD3 N-terminal like [Source:HGNC Symbol;Acc:HGNC:19169]	7
ENSG00000010278.14	95.4861	152.459	88.9771	312.703	405.597	259.112	493.168	127.764	142.879	103.952	224.423	135.189	CD9	protein_coding	CD9 molecule [Source:HGNC Symbol;Acc:HGNC:1709]	12
ENSG00000010292.13	335.039	342.351	178.355	258.079	279.374	245.686	288.556	232.147	259.868	227.285	294.13	218.177	NCAPD2	protein_coding	non-SMC condensin I complex subunit D2 [Source:HGNC Symbol;Acc:HGNC:24305]	12
ENSG00000010295.19	30.9911	36.7534	33.667	27.7078	28.6106	26.1797	14.4278	31.7323	48.905	36.9999	39.104	18.7391	IFFO1	protein_coding	intermediate filament family orphan 1 [Source:HGNC Symbol;Acc:HGNC:24970]	12
ENSG00000010310.9	15.9143	19.0573	12.4247	13.4581	28.6106	17.4531	17.051	20.0414	10.5481	14.0952	22.1023	20.0776	GIPR	protein_coding	gastric inhibitory adenomaeptide receptor [Source:HGNC Symbol;Acc:HGNC:4271]	19
ENSG00000010318.21	26.8031	33.3503	27.655	24.5412	15.1468	31.5499	34.102	30.0622	31.6444	54.6189	45.9047	22.7546	PHF7	protein_coding	PHD finger protein 7 [Source:HGNC Symbol;Acc:HGNC:18458]	3
ENSG00000010319.7	28.4783	19.738	16.4327	9.49983	38.7084	35.5775	23.6091	41.753	46.9872	21.1428	73.1075	41.4938	SEMA3G	protein_coding	semaphorin 3G [Source:HGNC Symbol;Acc:HGNC:30400]	3
ENSG00000010322.16	302.373	280.415	232.863	280.245	291.155	169.832	213.794	192.064	263.703	283.666	232.924	219.515	NISCH	protein_coding	nischarin [Source:HGNC Symbol;Acc:HGNC:18006]	3
ENSG00000010327.10	664.214	624.808	653.701	483.7	604.188	385.983	119.357	654.687	497.68	223.761	255.026	405.568	STAB1	protein_coding	stabilin 1 [Source:HGNC Symbol;Acc:HGNC:18628]	3
ENSG00000010361.14	15.9143	19.0573	14.0279	11.8748	1.68297	12.7542	3.93485	11.6908	13.4249	17.619	18.7019	12.0466	FUZ	protein_coding	fuzzy planar cell polarity protein [Source:HGNC Symbol;Acc:HGNC:26219]	19
ENSG00000010379.16	30.9911	63.9782	72.9452	25.3329	18.5127	30.8786	0	23.3817	24.932	24.6666	5.10052	21.4161	SLC6A13	protein_coding	solute carrier family 6 member 13 [Source:HGNC Symbol;Acc:HGNC:11046]	12
ENSG00000010404.18	52.7686	53.7689	74.1476	51.4574	23.5616	56.387	23.6091	41.753	53.6996	58.1427	45.9047	37.4782	IDS	protein_coding	iduronate 2-sulfatase [Source:HGNC Symbol;Acc:HGNC:5389]	X
ENSG00000010438.16	72.8709	91.8836	151.101	106.081	85.8317	78.5391	68.2041	70.9801	65.2067	98.6663	81.6084	78.972	PRSS3	protein_coding	serine protease 3 [Source:HGNC Symbol;Acc:HGNC:9486]	9
ENSG00000010539.11	30.9911	44.2402	44.0877	46.7075	42.0744	39.6052	36.7253	34.2375	35.4801	35.238	39.104	36.1397	ZNF200	protein_coding	zinc finger protein 200 [Source:HGNC Symbol;Acc:HGNC:12993]	16
ENSG00000010610.10	135.691	113.663	137.073	138.539	72.3679	65.1136	31.4788	112.733	117.947	24.6666	56.1058	46.8478	CD4	protein_coding	CD4 molecule [Source:HGNC Symbol;Acc:HGNC:1678]	12
ENSG00000010626.15	8.37597	10.2093	4.00798	12.6664	5.04892	12.7542	17.051	10.8558	11.5071	19.3809	18.7019	18.7391	LRRC23	protein_coding	leucine rich repeat containing 23 [Source:HGNC Symbol;Acc:HGNC:19138]	12
ENSG00000010671.15	30.1535	38.1147	26.8534	18.9997	20.1957	41.619	7.8697	53.4439	39.3158	5.2857	18.7019	32.1242	BTK	protein_coding	Bruton tyrosine kinase [Source:HGNC Symbol;Acc:HGNC:1133]	X
ENSG00000010704.18	36.0167	62.617	40.4806	40.3743	60.5871	27.5222	49.8415	29.2271	28.7676	26.4285	54.4056	46.8478	HFE	protein_coding	homeostatic iron regulator [Source:HGNC Symbol;Acc:HGNC:4886]	6
ENSG00000010803.16	136.528	98.6898	137.874	118.748	106.027	114.117	144.278	112.733	118.906	183.237	130.913	81.649	SCMH1	protein_coding	Scm polycomb group protein homolog 1 [Source:HGNC Symbol;Acc:HGNC:19003]	1
ENSG00000010810.17	145.742	110.941	136.271	91.8317	146.419	212.794	103.618	167.012	183.154	126.857	161.517	113.773	FYN	protein_coding	FYN proto-oncogene, Src family tyrosine kinase [Source:HGNC Symbol;Acc:HGNC:4037]	6
ENSG00000010818.10	283.945	246.384	375.147	249.371	230.568	249.714	215.105	238.827	262.745	303.047	295.83	216.838	HIVEP2	protein_coding	HIVEP zinc finger 2 [Source:HGNC Symbol;Acc:HGNC:4921]	6
ENSG00000011007.12	170.87	173.558	186.772	215.329	171.663	147.68	181.003	151.146	151.51	172.666	154.716	160.621	ELOA	protein_coding	elongin A [Source:HGNC Symbol;Acc:HGNC:11620]	1
ENSG00000011009.11	117.264	140.208	136.271	114.79	70.6849	48.3318	57.7112	59.2893	70.0013	59.9046	81.6084	77.6335	LYPLA2	protein_coding	lysophospholipase 2 [Source:HGNC Symbol;Acc:HGNC:6738]	1
ENSG00000011021.23	124.802	148.375	144.688	107.665	85.8317	92.6359	69.5157	103.547	88.2208	125.095	107.111	87.003	CLCN6	protein_coding	chloride voltage-gated channel 6 [Source:HGNC Symbol;Acc:HGNC:2024]	1
ENSG00000011028.14	141.554	138.846	92.985	68.8738	111.076	81.8955	47.2182	85.1761	99.7278	44.0475	64.6066	64.2484	MRC2	protein_coding	mannose receptor C type 2 [Source:HGNC Symbol;Acc:HGNC:16875]	17
ENSG00000011083.9	17.5895	22.4604	18.8375	32.4578	21.8787	22.1521	35.4137	20.0414	13.4249	31.7142	10.201	8.03105	SLC6A7	protein_coding	solute carrier family 6 member 7 [Source:HGNC Symbol;Acc:HGNC:11054]	5
ENSG00000011105.14	60.307	54.4495	54.1077	68.0821	55.5382	20.1382	39.3485	36.7427	66.1656	38.7618	28.903	34.8012	TSPAN9	protein_coding	tetraspanin 9 [Source:HGNC Symbol;Acc:HGNC:21640]	12
ENSG00000011114.15	278.082	266.122	324.245	281.037	270.959	260.454	261.012	270.56	315.485	280.142	299.231	289.118	BTBD7	protein_coding	BTB domain containing 7 [Source:HGNC Symbol;Acc:HGNC:18269]	14
ENSG00000011132.12	47.743	59.8945	44.8893	57.7906	37.0254	21.4808	19.6743	30.0622	32.6033	42.2856	37.4038	24.0932	APBA3	protein_coding	amyloid beta precursor protein binding family A member 3 [Source:HGNC Symbol;Acc:HGNC:580]	19
ENSG00000011143.17	41.0423	33.3503	22.0439	34.8327	42.0744	19.467	39.3485	25.0518	43.1515	33.4761	27.2028	30.7857	MKS1	protein_coding	MKS transition zone complex subunit 1 [Source:HGNC Symbol;Acc:HGNC:7121]	17
ENSG00000011198.10	156.631	220.521	284.566	129.039	168.297	195.341	90.5016	314.818	230.141	458.094	209.121	151.251	ABHD5	protein_coding	abhydrolase domain containing 5, lysophosphatidic acid acyltransferase [Source:HGNC Symbol;Acc:HGNC:21396]	3
ENSG00000011243.18	139.879	159.265	128.656	132.206	119.491	132.912	123.292	112.733	125.619	225.523	134.314	144.559	AKAP8L	protein_coding	A-kinase anchoring protein 8 like [Source:HGNC Symbol;Acc:HGNC:29857]	19
ENSG00000011258.16	165.844	134.082	145.089	138.539	161.566	216.15	291.179	208.765	214.798	181.476	190.42	186.053	MBTD1	protein_coding	mbt domain containing 1 [Source:HGNC Symbol;Acc:HGNC:19866]	17
ENSG00000011260.14	72.8709	57.172	71.7428	100.54	79.0998	90.622	125.915	72.6502	79.5905	45.8094	96.9099	70.9409	UTP18	protein_coding	UTP18 small subunit processome component [Source:HGNC Symbol;Acc:HGNC:24274]	17
ENSG00000011275.18	171.707	166.071	187.573	194.747	169.98	181.915	188.873	162.002	179.318	179.714	164.917	163.298	RNF216	protein_coding	ring finger protein 216 [Source:HGNC Symbol;Acc:HGNC:21698]	7
ENSG00000011295.16	298.185	287.902	390.377	319.036	385.401	418.204	414.471	391.643	344.253	422.856	409.742	445.723	TTC19	protein_coding	tetratricopeptide repeat domain 19 [Source:HGNC Symbol;Acc:HGNC:26006]	17
ENSG00000011304.20	574.592	675.855	538.271	725.154	560.431	512.182	545.633	491.851	509.187	458.094	525.354	481.863	PTBP1	protein_coding	adenomayrimidine tract binding protein 1 [Source:HGNC Symbol;Acc:HGNC:9583]	19
ENSG00000011347.10	16.7519	12.9318	44.0877	31.6661	21.8787	15.4393	5.24647	8.3506	14.3838	31.7142	6.8007	17.4006	SYT7	protein_coding	synaptotagmin 7 [Source:HGNC Symbol;Acc:HGNC:11514]	11
ENSG00000011376.12	134.016	134.763	84.1675	128.248	164.932	142.31	255.765	96.0319	120.824	139.19	156.416	151.251	LARS2	protein_coding	leucyl-tRNA synthetase 2, mitochondrial [Source:HGNC Symbol;Acc:HGNC:17095]	3
ENSG00000011405.13	510.097	518.632	780.754	622.239	609.237	735.717	667.613	727.338	611.792	620.188	683.47	765.627	PIK3C2A	protein_coding	phosphatidylinositol-4-phosphate 3-kinase catalytic subunit type 2 alpha [Source:HGNC Symbol;Acc:HGNC:8971]	11
ENSG00000011422.12	26.8031	53.0883	101.803	106.081	82.4658	107.404	83.9435	55.114	114.112	118.047	71.4073	54.8788	PLAUR	protein_coding	plasminogen activator, urokinase receptor [Source:HGNC Symbol;Acc:HGNC:9053]	19
ENSG00000011426.11	42.7175	40.8372	22.0439	65.7072	111.076	104.719	135.097	78.4957	69.0424	84.5711	125.813	95.0341	ANLN	protein_coding	anillin actin binding protein [Source:HGNC Symbol;Acc:HGNC:14082]	7
ENSG00000011451.20	107.212	115.025	83.3659	116.373	69.002	43.6328	55.0879	60.9594	68.0834	84.5711	64.6066	41.4938	WIZ	protein_coding	WIZ zinc finger [Source:HGNC Symbol;Acc:HGNC:30917]	19
ENSG00000011454.17	260.493	220.521	207.613	215.329	249.08	276.565	390.862	258.869	254.114	273.094	290.73	244.947	RABGAP1	protein_coding	RAB GTPase activating protein 1 [Source:HGNC Symbol;Acc:HGNC:17155]	9
ENSG00000011465.17	304.048	253.19	218.435	145.664	397.182	324.897	107.553	381.623	387.404	61.6665	187.019	246.286	DCN	protein_coding	decorin [Source:HGNC Symbol;Acc:HGNC:2705]	12
ENSG00000011478.12	20.1023	20.4186	12.8255	17.4164	8.41487	8.72657	15.7394	8.3506	10.5481	8.80949	8.50087	8.03105	QPCTL	protein_coding	glutaminyl-peptide cyclotransferase like [Source:HGNC Symbol;Acc:HGNC:25952]	19
ENSG00000011485.15	134.853	127.956	137.474	156.747	146.419	112.103	141.655	125.259	110.276	163.857	130.913	119.127	PPP5C	protein_coding	protein phosphatase 5 catalytic subunit [Source:HGNC Symbol;Acc:HGNC:9322]	19
ENSG00000011523.14	179.246	154.501	161.121	173.372	121.174	180.573	144.278	167.847	174.524	158.571	173.418	133.851	CEP68	protein_coding	centrosomal protein 68 [Source:HGNC Symbol;Acc:HGNC:29076]	2
ENSG00000011566.15	166.682	153.139	240.078	200.288	208.689	280.593	316.1	302.292	258.909	250.19	241.425	289.118	MAP4K3	protein_coding	mitogen-activated protein kinase kinase kinase kinase 3 [Source:HGNC Symbol;Acc:HGNC:6865]	2
ENSG00000011590.14	8.37597	12.2511	7.21436	7.91653	11.7808	6.04147	9.18132	6.68048	11.5071	8.80949	11.9012	12.0466	ZBTB32	protein_coding	zinc finger and BTB domain containing 32 [Source:HGNC Symbol;Acc:HGNC:16763]	19
ENSG00000011600.12	40.2047	36.0728	30.4606	26.1245	25.2446	54.3732	27.544	76.8255	44.1104	22.9047	30.6031	60.2329	TYROBP	protein_coding	transmembrane immune signaling adaptor TYROBP [Source:HGNC Symbol;Acc:HGNC:12449]	19
ENSG00000011638.10	50.2558	56.4914	26.4526	43.5409	21.8787	17.4531	66.8925	32.5674	29.7266	28.1904	25.5026	26.7702	TMEM159	protein_coding	transmembrane protein 159 [Source:HGNC Symbol;Acc:HGNC:30136]	16
ENSG00000012048.23	86.2725	46.2821	32.0638	106.081	116.125	129.556	148.213	84.3411	108.358	128.619	141.114	95.0341	BRCA1	protein_coding	BRCA1 DNA repair associated [Source:HGNC Symbol;Acc:HGNC:1100]	17
ENSG00000012061.15	78.7341	73.5069	47.2941	58.5823	72.3679	55.7158	57.7112	42.5881	71.9191	56.3808	61.2063	48.1863	ERCC1	protein_coding	ERCC excision repair 1, endonuclease non-catalytic subunit [Source:HGNC Symbol;Acc:HGNC:3433]	19
ENSG00000012124.17	12.564	15.6542	4.40877	15.8331	13.4638	12.7542	5.24647	23.3817	6.71245	5.2857	15.3016	5.35403	CD22	protein_coding	CD22 molecule [Source:HGNC Symbol;Acc:HGNC:1643]	19
ENSG00000012171.20	394.508	533.605	750.293	573.948	397.182	206.752	178.38	326.509	334.664	355.904	341.735	305.18	SEMA3B	protein_coding	semaphorin 3B [Source:HGNC Symbol;Acc:HGNC:10724]	3
ENSG00000012174.12	52.7686	61.9363	56.9133	62.5405	53.8552	51.6881	73.4506	56.7841	66.1656	52.857	52.7054	48.1863	MBTPS2	protein_coding	membrane bound transcription factor peptidase, site 2 [Source:HGNC Symbol;Acc:HGNC:15455]	X
ENSG00000012211.13	24.2903	25.8635	20.4407	30.0828	16.8297	16.7819	18.3626	14.196	17.2606	19.3809	17.0017	13.3851	PRICKLE3	protein_coding	prickle planar cell polarity protein 3 [Source:HGNC Symbol;Acc:HGNC:6645]	X
ENSG00000012223.13	9.21357	8.84805	2.40479	1.58331	25.2446	4.69892	6.55809	10.8558	9.58922	14.0952	8.50087	4.01553	LTF	protein_coding	lactotransferrin [Source:HGNC Symbol;Acc:HGNC:6720]	3
ENSG00000012232.9	115.588	123.873	105.41	135.373	175.029	93.9784	145.59	87.6813	80.5494	52.857	85.0087	73.618	EXTL3	protein_coding	exostosin like glycosyltransferase 3 [Source:HGNC Symbol;Acc:HGNC:3518]	8
ENSG00000012504.15	136.528	142.93	154.708	106.873	94.2466	149.694	53.7763	151.146	106.44	160.333	156.416	144.559	NR1H4	protein_coding	nuclear receptor subfamily 1 group H member 4 [Source:HGNC Symbol;Acc:HGNC:7967]	12
ENSG00000012660.14	89.6229	70.1038	181.962	103.706	121.174	182.587	43.2834	177.868	93.9743	70.476	90.1092	77.6335	ELOVL5	protein_coding	ELOVL fatty acid elongase 5 [Source:HGNC Symbol;Acc:HGNC:21308]	6
ENSG00000012779.11	50.2558	59.8945	48.0957	70.4571	69.002	46.9892	106.241	112.733	73.837	61.6665	45.9047	57.5559	ALOX5	protein_coding	arachidonate 5-lipoxygenase [Source:HGNC Symbol;Acc:HGNC:435]	10
ENSG00000012817.15	0	0	0	0	531.82	559.843	0	0	0	905.616	620.564	1.33851	KDM5D	protein_coding	lysine demethylase 5D [Source:HGNC Symbol;Acc:HGNC:11115]	Y
ENSG00000012822.16	371.056	465.544	306.209	319.036	238.982	263.14	423.652	340.705	319.321	584.95	421.643	343.997	CALCOCO1	protein_coding	calcium binding and coiled-coil domain 1 [Source:HGNC Symbol;Acc:HGNC:29306]	12
ENSG00000012963.15	69.5206	91.203	81.7627	84.7068	99.2955	89.9508	80.0087	91.0216	69.0424	59.9046	119.012	89.6801	UBR7	protein_coding	ubiquitin protein ligase E3 component n-recognin 7 [Source:HGNC Symbol;Acc:HGNC:20344]	14
ENSG00000012983.11	156.631	120.47	197.192	163.08	250.763	326.239	310.853	327.344	230.141	251.952	244.825	281.087	MAP4K5	protein_coding	mitogen-activated protein kinase kinase kinase kinase 5 [Source:HGNC Symbol;Acc:HGNC:6867]	14
ENSG00000013016.16	22.6151	30.6279	12.0239	15.8331	28.6106	15.4393	15.7394	19.2064	31.6444	12.3333	13.6014	14.7236	EHD3	protein_coding	EH domain containing 3 [Source:HGNC Symbol;Acc:HGNC:3244]	2
ENSG00000013275.8	195.998	213.034	235.669	220.871	284.423	169.832	200.677	140.29	175.483	153.285	164.917	179.36	PSMC4	protein_coding	proteasome 26S subunit, ATPase 4 [Source:HGNC Symbol;Acc:HGNC:9551]	19
ENSG00000013288.9	207.724	279.734	185.168	157.539	267.593	207.424	200.677	165.342	166.852	170.904	258.427	198.099	MAN2B2	protein_coding	mannosidase alpha class 2B member 2 [Source:HGNC Symbol;Acc:HGNC:29623]	4
ENSG00000013306.16	184.271	238.897	189.978	225.621	168.297	124.186	127.227	106.888	145.756	130.381	159.816	103.065	SLC25A39	protein_coding	solute carrier family 25 member 39 [Source:HGNC Symbol;Acc:HGNC:24279]	17
ENSG00000013364.19	1794.97	2717.71	1933.45	1782.01	1555.07	836.408	999.452	855.937	1120.98	1349.61	868.789	1100.25	MVP	protein_coding	major vault protein [Source:HGNC Symbol;Acc:HGNC:7531]	16
ENSG00000013374.16	326.663	334.865	510.616	302.411	225.519	429.616	278.063	390.808	315.485	560.284	457.347	471.155	NUB1	protein_coding	negative regulator of ubiquitin like proteins 1 [Source:HGNC Symbol;Acc:HGNC:17623]	7
ENSG00000013375.16	149.93	144.291	175.149	185.247	299.57	226.219	263.635	204.59	201.374	130.381	180.218	208.807	PGM3	protein_coding	phosphoglucomutase 3 [Source:HGNC Symbol;Acc:HGNC:8907]	6
ENSG00000013392.8	21.7775	21.7798	24.0479	23.7496	25.2446	29.5361	36.7253	23.3817	18.2195	24.6666	18.7019	46.8478	RWDD2A	protein_coding	RWD domain containing 2A [Source:HGNC Symbol;Acc:HGNC:21385]	6
ENSG00000013441.16	369.38	268.164	381.559	331.702	422.427	738.402	501.038	613.769	694.259	977.854	693.671	650.515	CLK1	protein_coding	CDC like kinase 1 [Source:HGNC Symbol;Acc:HGNC:2068]	2
ENSG00000013503.10	51.0934	38.1147	38.4766	41.9576	85.8317	75.1827	102.306	66.8048	50.8228	75.7617	69.7072	91.0186	POLR3B	protein_coding	RNA polymerase III subunit B [Source:HGNC Symbol;Acc:HGNC:30348]	12
ENSG00000013523.10	78.7341	61.2557	36.0718	53.8324	85.8317	41.619	64.2692	44.2582	70.9602	89.8568	69.7072	36.1397	ANGEL1	protein_coding	angel homolog 1 [Source:HGNC Symbol;Acc:HGNC:19961]	14
ENSG00000013561.18	152.443	144.291	174.748	142.497	154.834	146.338	125.915	157.826	166.852	142.714	132.614	161.96	RNF14	protein_coding	ring finger protein 14 [Source:HGNC Symbol;Acc:HGNC:10058]	5
ENSG00000013563.14	26.8031	40.8372	17.2343	28.4995	20.1957	20.1382	26.2323	17.5363	23.0141	28.1904	13.6014	20.0776	DNASE1L1	protein_coding	deoxyribonuclease 1 like 1 [Source:HGNC Symbol;Acc:HGNC:2957]	X
ENSG00000013573.17	121.452	115.025	80.5603	150.414	104.344	106.061	177.068	101.042	71.9191	241.38	171.718	119.127	DDX11	protein_coding	DEAD/H-box helicase 11 [Source:HGNC Symbol;Acc:HGNC:2736]	12
ENSG00000013583.10	591.344	574.443	621.637	306.37	195.225	215.479	64.2692	304.797	450.693	230.809	307.732	433.677	HEBP1	protein_coding	heme binding protein 1 [Source:HGNC Symbol;Acc:HGNC:17176]	12
ENSG00000013588.8	151.605	472.35	809.21	1197.77	525.088	230.247	992.894	240.497	141.92	526.808	232.924	218.177	GPRC5A	protein_coding	G protein-coupled receptor class C group 5 member A [Source:HGNC Symbol;Acc:HGNC:9836]	12
ENSG00000013725.14	30.1535	36.0728	26.8534	22.9579	37.0254	49.6743	6.55809	30.0622	52.7407	12.3333	20.4021	18.7391	CD6	protein_coding	CD6 molecule [Source:HGNC Symbol;Acc:HGNC:1691]	11
ENSG00000013810.19	103.862	134.763	74.1476	155.164	144.736	107.404	129.85	98.5371	109.317	146.238	129.213	99.0496	TACC3	protein_coding	transforming acidic coiled-coil containing protein 3 [Source:HGNC Symbol;Acc:HGNC:11524]	4
ENSG00000014123.10	194.323	173.558	217.633	207.413	267.593	396.723	325.281	279.745	256.032	167.38	289.03	326.596	UFL1	protein_coding	UFM1 specific ligase 1 [Source:HGNC Symbol;Acc:HGNC:23039]	6
ENSG00000014138.9	20.1023	17.6961	18.0359	23.7496	15.1468	18.1244	13.1162	12.5259	19.1784	22.9047	11.9012	17.4006	POLA2	protein_coding	DNA polymerase alpha 2, accessory subunit [Source:HGNC Symbol;Acc:HGNC:30073]	11
ENSG00000014164.7	46.0678	76.91	92.1835	66.4988	35.3425	19.467	28.8556	35.0725	67.1245	51.0951	39.104	25.4317	ZC3H3	protein_coding	zinc finger CCCH-type containing 3 [Source:HGNC Symbol;Acc:HGNC:28972]	8
ENSG00000014216.15	558.677	765.016	649.292	682.404	445.988	267.167	403.978	298.952	386.445	301.285	345.135	297.149	CAPN1	protein_coding	calpain 1 [Source:HGNC Symbol;Acc:HGNC:1476]	11
ENSG00000014257.16	19.2647	45.6015	5.21037	7.91653	26.9276	10.0691	72.139	7.51554	4.79461	1.7619	11.9012	9.36956	ACPP	protein_coding	acid phosphatase 3 [Source:HGNC Symbol;Acc:HGNC:125]	3
ENSG00000014824.14	250.442	248.426	339.476	303.203	361.84	406.792	546.944	422.54	388.363	244.904	394.44	414.938	SLC30A9	protein_coding	solute carrier family 30 member 9 [Source:HGNC Symbol;Acc:HGNC:1329]	4
ENSG00000014914.21	649.138	827.633	999.99	605.614	383.718	405.45	428.899	495.191	593.572	979.616	515.153	437.692	MTMR11	protein_coding	myotubularin related protein 11 [Source:HGNC Symbol;Acc:HGNC:24307]	1
ENSG00000014919.12	148.255	183.087	240.479	147.247	208.689	179.902	146.901	183.713	163.976	239.618	176.818	211.484	COX15	protein_coding	cytochrome c oxidase assembly homolog COX15 [Source:HGNC Symbol;Acc:HGNC:2263]	10
ENSG00000015133.19	433.875	482.559	253.304	340.411	397.182	349.734	506.284	269.724	376.856	405.237	433.544	385.49	CCDC88C	protein_coding	coiled-coil domain containing 88C [Source:HGNC Symbol;Acc:HGNC:19967]	14
ENSG00000015153.14	108.05	114.344	130.66	108.456	122.857	171.846	132.473	150.311	124.66	148	119.012	140.543	YAF2	protein_coding	YY1 associated factor 2 [Source:HGNC Symbol;Acc:HGNC:17363]	12
ENSG00000015171.19	282.27	268.845	297.392	330.119	343.327	489.359	621.707	411.685	369.185	345.332	314.532	445.723	ZMYND11	protein_coding	zinc finger MYND-type containing 11 [Source:HGNC Symbol;Acc:HGNC:16966]	10
ENSG00000015285.11	26.8031	27.2248	25.2502	25.3329	13.4638	16.7819	2.62323	19.2064	24.932	22.9047	30.6031	14.7236	WAS	protein_coding	WASP actin nucleation promoting factor [Source:HGNC Symbol;Acc:HGNC:12731]	X
ENSG00000015413.9	471.567	278.373	932.656	341.994	228.885	268.51	11.8046	281.415	393.158	690.664	161.517	218.177	DPEP1	protein_coding	dipeptidase 1 [Source:HGNC Symbol;Acc:HGNC:3002]	16
ENSG00000015475.18	48.5806	57.172	39.2782	79.1653	63.953	65.1136	120.669	52.6088	56.5764	29.9523	37.4038	52.2018	BID	protein_coding	BH3 interacting domain death agonist [Source:HGNC Symbol;Acc:HGNC:1050]	22
ENSG00000015479.19	97.9989	70.1038	71.342	75.207	122.857	126.871	80.0087	131.104	118.906	98.6663	79.9082	97.7111	MATR3	protein_coding	matrin 3 [Source:HGNC Symbol;Acc:HGNC:6912]	5
ENSG00000015520.14	575.429	963.757	1869.32	715.654	361.84	361.146	78.697	475.984	471.789	720.617	409.742	342.658	NPC1L1	protein_coding	NPC1 like intracellular cholesterol transporter 1 [Source:HGNC Symbol;Acc:HGNC:7898]	7
ENSG00000015532.10	87.9477	80.3131	62.1236	71.2487	77.4168	49.003	87.8784	69.31	62.3299	98.6663	59.5061	53.5403	XYLT2	protein_coding	xylosyltransferase 2 [Source:HGNC Symbol;Acc:HGNC:15517]	17
ENSG00000015676.18	285.621	276.331	222.042	228.788	257.495	160.435	237.403	171.187	248.361	239.618	178.518	211.484	NUDCD3	protein_coding	NudC domain containing 3 [Source:HGNC Symbol;Acc:HGNC:22208]	7
ENSG00000016082.15	11.7264	8.16743	8.01595	6.33322	11.7808	23.4946	13.1162	18.3713	8.63029	5.2857	8.50087	16.0621	ISL1	protein_coding	ISL LIM homeobox 1 [Source:HGNC Symbol;Acc:HGNC:6132]	5
ENSG00000016391.11	154.118	232.772	79.7587	306.37	237.299	121.501	243.961	105.218	126.578	133.904	144.515	91.0186	CHDH	protein_coding	choline dehydrogenase [Source:HGNC Symbol;Acc:HGNC:24288]	3
ENSG00000016402.13	27.6407	42.1984	10.8215	34.0411	50.4892	17.4531	99.6829	29.2271	17.2606	8.80949	23.8024	17.4006	IL20RA	protein_coding	interleukin 20 receptor subunit alpha [Source:HGNC Symbol;Acc:HGNC:6003]	6
ENSG00000016490.16	10123.2	10962.7	7892.51	7705.95	11449.3	12056.1	9936.81	8233.69	4058.16	1391.9	3789.69	11080.2	CLCA1	protein_coding	chloride channel accessory 1 [Source:HGNC Symbol;Acc:HGNC:2015]	1
ENSG00000016864.18	85.4349	98.0092	101.001	103.706	139.687	110.76	148.213	106.053	117.947	98.6663	81.6084	104.404	GLT8D1	protein_coding	glycosyltransferase 8 domain containing 1 [Source:HGNC Symbol;Acc:HGNC:24870]	3
ENSG00000017260.19	293.997	257.274	299.396	355.452	382.035	357.118	487.922	348.22	352.883	269.571	336.635	317.227	ATP2C1	protein_coding	ATPase secretory pathway Ca2+ transporting 1 [Source:HGNC Symbol;Acc:HGNC:13211]	3
ENSG00000017427.16	8.37597	4.08372	6.41276	6.33322	6.7319	11.4117	1.31162	12.5259	6.71245	7.0476	11.9012	17.4006	IGF1	protein_coding	insulin like growth factor 1 [Source:HGNC Symbol;Acc:HGNC:5464]	12
ENSG00000017483.15	27.6407	29.2666	10.8215	32.4578	38.7084	28.1935	49.8415	28.392	24.932	33.4761	32.3033	36.1397	SLC38A5	protein_coding	solute carrier family 38 member 5 [Source:HGNC Symbol;Acc:HGNC:18070]	X
ENSG00000017797.13	202.698	245.704	233.264	300.828	190.176	220.849	388.239	243.838	200.415	179.714	234.624	169.991	RALBP1	protein_coding	ralA binding protein 1 [Source:HGNC Symbol;Acc:HGNC:9841]	18
ENSG00000018189.13	201.861	161.987	206.01	182.872	195.225	277.908	187.561	253.858	225.347	287.19	236.324	232.9	RUFY3	protein_coding	RUN and FYVE domain containing 3 [Source:HGNC Symbol;Acc:HGNC:30285]	4
ENSG00000018236.15	19.2647	8.16743	7.21436	3.16661	25.2446	27.5222	3.93485	16.7012	23.973	8.80949	15.3016	24.0932	CNTN1	protein_coding	contactin 1 [Source:HGNC Symbol;Acc:HGNC:2171]	12
ENSG00000018408.14	72.8709	49.0046	59.7188	42.7492	117.808	99.3486	72.139	108.558	78.6316	82.8092	79.9082	72.2795	WWTR1	protein_coding	WW domain containing transcription regulator 1 [Source:HGNC Symbol;Acc:HGNC:24042]	3
ENSG00000018510.16	166.682	179.683	238.875	288.162	333.229	288.648	453.82	254.693	257.95	167.38	227.823	269.04	AGPS	protein_coding	alkylglycerone phosphate synthase [Source:HGNC Symbol;Acc:HGNC:327]	2
ENSG00000018610.14	45.2302	50.3658	52.5045	47.4992	52.1722	60.4147	65.5809	57.6192	52.7407	66.9522	52.7054	45.5093	CXorf56	protein_coding	STING1 ER exit protein 1 [Source:HGNC Symbol;Acc:HGNC:26239]	X
ENSG00000018625.15	25.1279	14.293	13.2263	19.7913	15.1468	15.4393	9.18132	33.4024	27.8087	35.238	40.8042	18.7391	ATP1A2	protein_coding	ATPase Na+/K+ transporting subunit alpha 2 [Source:HGNC Symbol;Acc:HGNC:800]	1
ENSG00000018699.13	74.5461	44.9209	30.4606	63.3322	92.5636	79.2104	100.995	59.2893	84.3851	65.1903	68.007	53.5403	TTC27	protein_coding	tetratricopeptide repeat domain 27 [Source:HGNC Symbol;Acc:HGNC:25986]	2
ENSG00000019102.12	15.0767	70.1038	9.21835	129.831	47.1233	7.38402	255.765	10.8558	4.79461	1.7619	28.903	4.01553	VSIG2	protein_coding	V-set and immunoglobulin domain containing 2 [Source:HGNC Symbol;Acc:HGNC:17149]	11
ENSG00000019144.19	268.869	318.53	301.4	289.745	217.104	222.192	255.765	282.25	277.128	355.904	246.525	222.192	PHLDB1	protein_coding	pleckstrin homology like domain family B member 1 [Source:HGNC Symbol;Acc:HGNC:23697]	11
ENSG00000019485.13	47.743	40.8372	32.8654	74.4153	53.8552	36.2488	47.2182	41.753	46.9872	51.0951	39.104	34.8012	PRDM11	protein_coding	PR/SET domain 11 [Source:HGNC Symbol;Acc:HGNC:13996]	11
ENSG00000019505.8	144.904	119.108	78.5563	262.829	161.566	167.147	209.859	126.094	119.865	88.0949	137.714	115.112	SYT13	protein_coding	synaptotagmin 13 [Source:HGNC Symbol;Acc:HGNC:14962]	11
ENSG00000019549.13	25.9655	12.9318	24.0479	16.6247	21.8787	41.619	18.3626	50.9387	33.5623	15.8571	23.8024	17.4006	SNAI2	protein_coding	snail family transcriptional repressor 2 [Source:HGNC Symbol;Acc:HGNC:11094]	8
ENSG00000019582.15	5142.01	4495.49	6408.75	3925.01	1546.65	1392.89	403.978	2968.64	3200.88	2117.8	2674.37	2113.5	CD74	protein_coding	CD74 molecule [Source:HGNC Symbol;Acc:HGNC:1697]	5
ENSG00000019991.18	20.9399	17.0155	18.4367	18.208	50.4892	34.235	30.1672	47.5984	23.0141	19.3809	23.8024	24.0932	HGF	protein_coding	hepatocyte growth factor [Source:HGNC Symbol;Acc:HGNC:4893]	7
ENSG00000019995.6	84.5973	69.4232	70.5404	82.3319	60.5871	132.912	89.19	111.063	89.1797	111	129.213	116.45	ZRANB1	protein_coding	zinc finger RANBP2-type containing 1 [Source:HGNC Symbol;Acc:HGNC:18224]	10
ENSG00000020129.16	18.4271	27.2248	16.8335	28.4995	33.6595	12.7542	32.7904	5.84542	13.4249	12.3333	22.1023	9.36956	NCDN	protein_coding	neurochondrin [Source:HGNC Symbol;Acc:HGNC:17597]	1
ENSG00000020181.18	87.1101	77.5906	55.3101	49.0825	63.953	65.1136	20.9859	57.6192	64.2477	44.0475	74.8077	41.4938	ADGRA2	protein_coding	adhesion G protein-coupled receptor A2 [Source:HGNC Symbol;Acc:HGNC:17849]	8
ENSG00000020256.20	75.3837	69.4232	69.338	75.9986	60.5871	59.7434	77.3854	65.9698	63.2888	75.7617	52.7054	50.8633	ZFP64	protein_coding	ZFP64 zinc finger protein [Source:HGNC Symbol;Acc:HGNC:15940]	20
ENSG00000020426.11	30.1535	32.6697	28.0558	34.8327	43.7573	65.1136	39.3485	36.7427	62.3299	45.8094	57.8059	69.6024	MNAT1	protein_coding	MNAT1 component of CDK activating kinase [Source:HGNC Symbol;Acc:HGNC:7181]	14
ENSG00000020577.14	54.4438	45.6015	121.842	66.4988	62.2701	63.7711	85.2551	87.6813	69.0424	81.0473	68.007	64.2484	SAMD4A	protein_coding	sterile alpha motif domain containing 4A [Source:HGNC Symbol;Acc:HGNC:23023]	14
ENSG00000020633.18	40.2047	55.8108	56.5125	72.832	40.3914	38.9339	17.051	30.8972	56.5764	38.7618	47.6049	37.4782	RUNX3	protein_coding	RUNX family transcription factor 3 [Source:HGNC Symbol;Acc:HGNC:10473]	1
ENSG00000020922.12	123.964	93.9254	80.9611	108.456	114.442	149.694	205.924	143.63	151.51	200.856	146.215	172.668	MRE11	protein_coding	MRE11 homolog, double strand break repair nuclease [Source:HGNC Symbol;Acc:HGNC:7230]	11
ENSG00000021300.14	28.4783	23.1411	19.6391	40.3743	63.953	39.6052	44.595	22.5466	23.0141	29.9523	34.0035	20.0776	PLEKHB1	protein_coding	pleckstrin homology domain containing B1 [Source:HGNC Symbol;Acc:HGNC:19079]	11
ENSG00000021355.13	835.922	1075.38	1104.2	1286.44	822.975	812.913	1615.91	883.494	791.11	623.712	719.174	965.065	SERPINB1	protein_coding	serpin family B member 1 [Source:HGNC Symbol;Acc:HGNC:3311]	6
ENSG00000021488.13	235.365	324.655	422.441	200.288	203.64	159.092	2.62323	205.425	263.703	214.952	176.818	369.428	SLC7A9	protein_coding	solute carrier family 7 member 9 [Source:HGNC Symbol;Acc:HGNC:11067]	19
ENSG00000021574.12	121.452	104.815	163.125	153.581	132.955	172.518	163.952	178.703	183.154	116.285	168.317	136.528	SPAST	protein_coding	spastin [Source:HGNC Symbol;Acc:HGNC:11233]	2
ENSG00000021645.19	14.2392	4.76433	6.01196	5.54157	23.5616	14.0968	9.18132	21.7116	18.2195	29.9523	18.7019	16.0621	NRXN3	protein_coding	neurexin 3 [Source:HGNC Symbol;Acc:HGNC:8010]	14
ENSG00000021762.20	67.0078	52.4077	35.2702	53.8324	58.9041	46.9892	70.8273	40.0829	73.837	75.7617	56.1058	37.4782	OSBPL5	protein_coding	oxysterol binding protein like 5 [Source:HGNC Symbol;Acc:HGNC:16392]	11
ENSG00000021776.11	308.236	254.552	266.53	294.495	365.206	458.48	499.726	410.85	329.869	303.047	367.238	381.475	AQR	protein_coding	aquarius intron-binding spliceosomal factor [Source:HGNC Symbol;Acc:HGNC:29513]	15
ENSG00000021826.17	5359.78	6286.88	5928.2	7397.2	4863.8	4921.11	4934.3	3985.74	5546.4	3765.18	5809.5	7108.82	CPS1	protein_coding	carbamoyl-phosphate synthase 1 [Source:HGNC Symbol;Acc:HGNC:2323]	2
ENSG00000022267.19	198.511	135.443	106.612	79.9569	139.687	196.683	76.0738	159.497	236.854	86.333	170.017	147.236	FHL1	protein_coding	four and a half LIM domains 1 [Source:HGNC Symbol;Acc:HGNC:3702]	X
ENSG00000022277.12	171.707	202.144	228.054	176.539	151.468	157.078	211.17	157.826	165.893	133.904	178.518	208.807	RTF2	protein_coding	replication termination factor 2 [Source:HGNC Symbol;Acc:HGNC:15890]	20
ENSG00000022556.16	113.913	151.097	70.1396	26.9162	47.1233	57.7296	3.93485	14.196	46.9872	52.857	27.2028	66.9254	NLRP2	protein_coding	NLR family pyrin domain containing 2 [Source:HGNC Symbol;Acc:HGNC:22948]	19
ENSG00000022567.9	71.1958	84.3968	67.334	87.8734	89.1977	40.2765	85.2551	50.1036	55.6175	40.5237	37.4038	41.4938	SLC45A4	protein_coding	solute carrier family 45 member 4 [Source:HGNC Symbol;Acc:HGNC:29196]	8
ENSG00000022840.16	610.608	722.137	713.821	634.905	432.525	314.156	335.774	355.736	442.063	505.665	443.746	365.413	RNF10	protein_coding	ring finger protein 10 [Source:HGNC Symbol;Acc:HGNC:10055]	12
ENSG00000022976.15	44.3926	53.7689	42.8853	53.0407	42.0744	50.3456	48.5298	43.4231	56.5764	65.1903	47.6049	41.4938	ZNF839	protein_coding	zinc finger protein 839 [Source:HGNC Symbol;Acc:HGNC:20345]	14
ENSG00000023041.11	190.972	248.426	427.25	254.912	316.399	376.585	266.258	401.664	339.458	466.903	341.735	481.863	ZDHHC6	protein_coding	zinc finger DHHC-type palmitoyltransferase 6 [Source:HGNC Symbol;Acc:HGNC:19160]	10
ENSG00000023171.18	1189.39	1217.63	1709.8	750.487	346.693	335.637	327.904	470.974	939.743	484.522	489.65	564.851	GRAMD1B	protein_coding	GRAM domain containing 1B [Source:HGNC Symbol;Acc:HGNC:29214]	11
ENSG00000023191.17	230.339	279.054	203.605	268.37	207.006	150.365	232.156	134.445	189.866	172.666	120.712	139.205	RNH1	protein_coding	ribonuclease/angiogenin inhibitor 1 [Source:HGNC Symbol;Acc:HGNC:10074]	11
ENSG00000023228.14	938.109	996.426	1186.76	866.86	952.564	876.684	596.786	699.781	804.535	646.617	836.486	1179.23	NDUFS1	protein_coding	NADH:ubiquinone oxidoreductase core subunit S1 [Source:HGNC Symbol;Acc:HGNC:7707]	2
ENSG00000023287.13	364.355	328.739	523.442	342.786	360.157	539.705	393.485	551.975	468.913	697.712	448.846	503.279	RB1CC1	protein_coding	RB1 inducible coiled-coil 1 [Source:HGNC Symbol;Acc:HGNC:15574]	8
ENSG00000023318.8	247.091	206.228	349.095	267.579	321.448	437	327.904	351.56	273.293	359.427	367.238	396.198	ERP44	protein_coding	endoplasmic reticulum protein 44 [Source:HGNC Symbol;Acc:HGNC:18311]	9
ENSG00000023330.15	267.193	297.431	387.972	300.036	220.47	158.421	247.896	278.075	171.647	213.19	181.919	204.792	ALAS1	protein_coding	5'-aminolevulinate synthase 1 [Source:HGNC Symbol;Acc:HGNC:396]	3
ENSG00000023445.15	485.806	321.252	236.07	228.788	220.47	448.411	43.2834	188.724	160.14	73.9998	151.316	165.975	BIRC3	protein_coding	baculoviral IAP repeat containing 3 [Source:HGNC Symbol;Acc:HGNC:591]	11
ENSG00000023516.9	379.431	263.4	278.955	357.035	366.889	345.706	402.667	329.014	371.103	251.952	321.333	364.074	AKAP11	protein_coding	A-kinase anchoring protein 11 [Source:HGNC Symbol;Acc:HGNC:369]	13
ENSG00000023572.9	41.0423	44.9209	73.346	78.3736	57.2211	89.2795	77.3854	71.8152	75.7548	47.5713	40.8042	68.2639	GLRX2	protein_coding	glutaredoxin 2 [Source:HGNC Symbol;Acc:HGNC:16065]	1
ENSG00000023608.5	18.4271	19.0573	17.2343	20.583	15.1468	17.4531	19.6743	19.2064	22.0552	33.4761	23.8024	26.7702	SNAPC1	protein_coding	small nuclear RNA activating complex adenomaeptide 1 [Source:HGNC Symbol;Acc:HGNC:11134]	14
ENSG00000023697.13	134.016	132.721	194.788	124.289	112.759	185.272	127.227	190.394	175.483	177.952	183.619	227.546	DERA	protein_coding	deoxyribose-phosphate aldolase [Source:HGNC Symbol;Acc:HGNC:24269]	12
ENSG00000023734.11	125.64	139.527	160.319	175.747	223.836	214.808	236.091	211.27	171.647	148	164.917	113.773	STRAP	protein_coding	serine/threonine kinase receptor associated protein [Source:HGNC Symbol;Acc:HGNC:30796]	12
ENSG00000023839.12	689.342	762.293	1517.02	611.156	716.947	1010.94	53.7763	1152.38	1124.82	1305.57	834.786	1149.78	ABCC2	protein_coding	ATP binding cassette subfamily C member 2 [Source:HGNC Symbol;Acc:HGNC:53]	10
ENSG00000023892.11	61.9822	74.8681	57.7149	77.5819	58.9041	44.3041	57.7112	52.6088	70.0013	54.6189	74.8077	72.2795	DEF6	protein_coding	DEF6 guanine nucleotide exchange factor [Source:HGNC Symbol;Acc:HGNC:2760]	6
ENSG00000023902.14	79.5717	76.91	78.9571	62.5405	48.8063	63.7711	26.2323	84.3411	87.2619	44.0475	49.3051	57.5559	PLEKHO1	protein_coding	pleckstrin homology domain containing O1 [Source:HGNC Symbol;Acc:HGNC:24310]	1
ENSG00000023909.10	98.8365	147.014	361.92	166.247	168.297	263.14	48.5298	204.59	183.154	294.237	159.816	317.227	GCLM	protein_coding	glutamate-cysteine ligase modifier subunit [Source:HGNC Symbol;Acc:HGNC:4312]	1
ENSG00000024048.10	654.163	691.509	795.182	571.573	567.163	754.512	570.554	739.863	723.027	658.95	761.678	734.841	UBR2	protein_coding	ubiquitin protein ligase E3 component n-recognin 2 [Source:HGNC Symbol;Acc:HGNC:21289]	6
ENSG00000024422.12	96.3237	73.5069	76.9531	60.9572	77.4168	26.851	27.544	43.4231	83.4262	44.0475	74.8077	37.4782	EHD2	protein_coding	EH domain containing 2 [Source:HGNC Symbol;Acc:HGNC:3243]	19
ENSG00000024526.17	17.5895	14.293	8.41675	15.8331	50.4892	48.3318	45.9066	38.4128	29.7266	35.238	28.903	33.4627	DEPDC1	protein_coding	DEP domain containing 1 [Source:HGNC Symbol;Acc:HGNC:22949]	1
ENSG00000024862.17	79.5717	69.4232	90.1795	65.7072	65.636	53.7019	57.7112	69.31	67.1245	42.2856	59.5061	85.6645	CCDC28A	protein_coding	coiled-coil domain containing 28A [Source:HGNC Symbol;Acc:HGNC:21098]	6
ENSG00000025039.15	16.7519	19.0573	12.4247	12.6664	11.7808	22.8233	11.8046	28.392	22.0552	7.0476	18.7019	13.3851	RRAGD	protein_coding	Ras related GTP binding D [Source:HGNC Symbol;Acc:HGNC:19903]	6
ENSG00000025156.13	33.5039	22.4604	18.8375	30.0828	28.6106	52.3594	30.1672	33.4024	23.973	51.0951	17.0017	42.8323	HSF2	protein_coding	heat shock transcription factor 2 [Source:HGNC Symbol;Acc:HGNC:5225]	6
ENSG00000025293.17	179.246	122.511	139.878	157.539	173.346	165.133	191.496	162.002	195.62	158.571	142.815	157.944	PHF20	protein_coding	PHD finger protein 20 [Source:HGNC Symbol;Acc:HGNC:16098]	20
ENSG00000025423.11	5.86318	6.12557	4.40877	9.49983	5.04892	20.1382	6.55809	20.8765	15.3427	8.80949	10.201	14.7236	HSD17B6	protein_coding	hydroxysteroid 17-beta dehydrogenase 6 [Source:HGNC Symbol;Acc:HGNC:23316]	12
ENSG00000025434.19	230.339	252.51	177.553	185.247	161.566	129.556	160.017	155.321	152.469	186.761	173.418	137.866	NR1H3	protein_coding	nuclear receptor subfamily 1 group H member 3 [Source:HGNC Symbol;Acc:HGNC:7966]	11
ENSG00000025708.14	137.366	165.39	262.122	181.288	138.004	81.8955	30.1672	79.3307	87.2619	79.2854	64.6066	116.45	TYMP	protein_coding	thymidine phosphorylase [Source:HGNC Symbol;Acc:HGNC:3148]	22
ENSG00000025770.19	101.349	118.428	81.3619	86.2901	99.2955	60.4147	55.0879	57.6192	84.3851	66.9522	47.6049	50.8633	NCAPH2	protein_coding	non-SMC condensin II complex subunit H2 [Source:HGNC Symbol;Acc:HGNC:25071]	22
ENSG00000025772.8	49.4182	53.7689	45.2901	85.4985	55.5382	39.6052	65.5809	38.4128	29.7266	22.9047	47.6049	34.8012	TOMM34	protein_coding	translocase of outer mitochondrial membrane 34 [Source:HGNC Symbol;Acc:HGNC:15746]	20
ENSG00000025796.14	231.177	174.239	232.062	274.703	361.84	427.602	459.066	434.231	323.157	271.332	389.34	433.677	SEC63	protein_coding	SEC63 homolog, protein translocation regulator [Source:HGNC Symbol;Acc:HGNC:21082]	6
ENSG00000025800.14	319.962	328.739	283.364	309.536	277.691	209.438	249.207	187.054	256.991	184.999	241.425	230.223	KPNA6	protein_coding	karyopherin subunit alpha 6 [Source:HGNC Symbol;Acc:HGNC:6399]	1
ENSG00000026025.16	304.885	255.232	184.367	175.747	282.74	398.066	150.836	334.024	401.788	163.857	292.43	279.748	VIM	protein_coding	vimentin [Source:HGNC Symbol;Acc:HGNC:12692]	10
ENSG00000026036.22	29.3159	25.1829	14.8295	28.4995	15.1468	11.4117	6.55809	8.3506	13.4249	36.9999	13.6014	12.0466	RTEL1-TNFRSF6B	protein_coding	RTEL1-TNFRSF6B readthrough (NMD candidate) [Source:HGNC Symbol;Acc:HGNC:44095]	20
ENSG00000026103.22	36.8543	55.1302	40.4806	45.1242	75.7339	53.0307	78.697	57.6192	46.0282	58.1427	45.9047	45.5093	FAS	protein_coding	Fas cell surface death receptor [Source:HGNC Symbol;Acc:HGNC:11920]	10
ENSG00000026297.15	175.058	153.82	104.608	113.206	69.002	68.47	142.966	145.3	126.578	73.9998	85.0087	97.7111	RNASET2	protein_coding	ribonuclease T2 [Source:HGNC Symbol;Acc:HGNC:21686]	6
ENSG00000026508.19	419.636	446.486	200.399	964.233	742.192	564.542	2080.23	561.161	534.119	373.523	508.352	381.475	CD44	protein_coding	CD44 molecule (Indian blood group) [Source:HGNC Symbol;Acc:HGNC:1681]	11
ENSG00000026652.15	34.3415	27.9054	20.4407	16.6247	40.3914	53.7019	26.2323	30.8972	37.3979	31.7142	25.5026	28.1087	AGPAT4	protein_coding	1-acylglycerol-3-phosphate O-acyltransferase 4 [Source:HGNC Symbol;Acc:HGNC:20885]	6
ENSG00000026751.17	187.622	134.763	111.823	102.915	144.736	197.355	45.9066	253.858	248.361	38.7618	166.617	182.037	SLAMF7	protein_coding	SLAM family member 7 [Source:HGNC Symbol;Acc:HGNC:21394]	1
ENSG00000026950.17	316.612	315.127	253.304	226.413	215.421	264.482	195.431	260.539	361.513	283.666	421.643	214.161	BTN3A1	protein_coding	butyrophilin subfamily 3 member A1 [Source:HGNC Symbol;Acc:HGNC:1138]	6
ENSG00000027001.10	51.0934	50.3658	38.0758	67.2905	67.319	59.0721	74.7622	34.2375	58.4942	66.9522	45.9047	66.9254	MIPEP	protein_coding	mitochondrial intermediate peptidase [Source:HGNC Symbol;Acc:HGNC:7104]	13
ENSG00000027075.15	154.955	129.318	169.137	106.873	127.906	183.258	81.3203	182.878	204.25	146.238	173.418	156.605	PRKCH	protein_coding	protein kinase C eta [Source:HGNC Symbol;Acc:HGNC:9403]	14
ENSG00000027697.14	345.09	415.178	545.886	352.285	345.01	410.149	327.904	481.83	400.829	398.189	431.844	505.956	IFNGR1	protein_coding	interferon gamma receptor 1 [Source:HGNC Symbol;Acc:HGNC:5439]	6
ENSG00000027847.14	64.495	58.5332	47.2941	74.4153	94.2466	53.0307	78.697	40.918	58.4942	51.0951	45.9047	28.1087	B4GALT7	protein_coding	beta-1,4-galactosyltransferase 7 [Source:HGNC Symbol;Acc:HGNC:930]	5
ENSG00000027869.11	15.9143	22.4604	15.6311	15.8331	13.4638	14.768	3.93485	5.01036	25.8909	14.0952	15.3016	4.01553	SH2D2A	protein_coding	SH2 domain containing 2A [Source:HGNC Symbol;Acc:HGNC:10821]	1
ENSG00000028116.17	46.0678	30.6279	48.4965	54.624	37.0254	46.3179	80.0087	62.6295	49.8639	28.1904	51.0052	44.1708	VRK2	protein_coding	VRK serine/threonine kinase 2 [Source:HGNC Symbol;Acc:HGNC:12719]	2
ENSG00000028137.19	172.545	274.29	241.28	233.537	116.125	105.39	98.3713	151.146	116.03	65.1903	62.9065	119.127	TNFRSF1B	protein_coding	TNF receptor superfamily member 1B [Source:HGNC Symbol;Acc:HGNC:11917]	1
ENSG00000028203.18	128.152	126.595	164.728	137.748	178.395	225.548	318.723	224.631	210.963	230.809	209.121	206.13	VEZT	protein_coding	vezatin, adherens junctions transmembrane protein [Source:HGNC Symbol;Acc:HGNC:18258]	12
ENSG00000028277.21	24.2903	23.8217	24.8495	15.0414	11.7808	12.0829	6.55809	16.7012	24.932	31.7142	20.4021	10.7081	POU2F2	protein_coding	POU class 2 homeobox 2 [Source:HGNC Symbol;Acc:HGNC:9213]	19
ENSG00000028310.18	149.092	153.82	130.259	175.747	151.468	131.57	247.896	126.929	122.742	206.142	136.014	137.866	BRD9	protein_coding	bromodomain containing 9 [Source:HGNC Symbol;Acc:HGNC:25818]	5
ENSG00000028528.15	423.824	499.574	490.977	451.242	422.427	402.093	400.043	365.756	427.679	387.618	377.439	400.214	SNX1	protein_coding	sorting nexin 1 [Source:HGNC Symbol;Acc:HGNC:11172]	15
ENSG00000028839.10	24.2903	29.2666	32.0638	29.2911	40.3914	32.8924	38.0369	45.0933	32.6033	42.2856	30.6031	22.7546	TBPL1	protein_coding	TATA-box binding protein like 1 [Source:HGNC Symbol;Acc:HGNC:11589]	6
ENSG00000029153.14	21.7775	23.8217	25.2502	37.9993	69.002	38.2626	60.3344	40.0829	15.3427	26.4285	45.9047	25.4317	ARNTL2	protein_coding	aryl hydrocarbon receptor nuclear translocator like 2 [Source:HGNC Symbol;Acc:HGNC:18984]	12
ENSG00000029363.17	398.696	356.644	391.98	469.45	701.8	1240.51	1114.87	801.658	761.384	743.521	729.375	776.335	BCLAF1	protein_coding	BCL2 associated transcription factor 1 [Source:HGNC Symbol;Acc:HGNC:16863]	6
ENSG00000029364.12	457.328	500.255	601.196	462.325	488.063	385.311	330.528	369.097	463.159	306.57	409.742	421.63	SLC39A9	protein_coding	solute carrier family 39 member 9 [Source:HGNC Symbol;Acc:HGNC:20182]	14
ENSG00000029534.20	21.7775	21.0992	8.41675	17.4164	16.8297	8.72657	11.8046	7.51554	14.3838	21.1428	13.6014	18.7391	ANK1	protein_coding	ankyrin 1 [Source:HGNC Symbol;Acc:HGNC:492]	8
ENSG00000029639.11	38.5295	36.0728	20.4407	34.0411	43.7573	50.3456	65.5809	50.9387	34.5212	31.7142	42.5044	48.1863	TFB1M	protein_coding	transcription factor B1, mitochondrial [Source:HGNC Symbol;Acc:HGNC:17037]	6
ENSG00000029725.17	219.45	207.589	294.586	219.288	309.667	336.98	347.579	295.611	252.196	447.522	333.234	305.18	RABEP1	protein_coding	rabaptin, RAB GTPase binding effector protein 1 [Source:HGNC Symbol;Acc:HGNC:17677]	17
ENSG00000029993.15	65.3326	54.4495	33.2662	91.04	107.71	108.075	240.026	63.4646	54.6585	44.0475	96.9099	69.6024	HMGB3	protein_coding	high mobility group box 3 [Source:HGNC Symbol;Acc:HGNC:5004]	X
ENSG00000030066.13	252.117	198.741	213.224	246.204	333.229	260.454	341.02	243.838	301.101	266.047	272.028	287.779	NUP160	protein_coding	nucleoporin 160 [Source:HGNC Symbol;Acc:HGNC:18017]	11
ENSG00000030110.13	139.041	220.521	184.367	155.164	124.54	73.8402	52.4647	73.4853	118.906	47.5713	62.9065	107.081	BAK1	protein_coding	BCL2 antagonist/killer 1 [Source:HGNC Symbol;Acc:HGNC:949]	6
ENSG00000030304.14	23.4527	17.0155	30.0598	15.8331	30.2935	53.0307	1.31162	30.8972	48.905	22.9047	25.5026	48.1863	MUSK	protein_coding	muscle associated receptor tyrosine kinase [Source:HGNC Symbol;Acc:HGNC:7525]	9
ENSG00000030419.16	43.555	46.9627	50.0997	54.624	65.636	37.5914	66.8925	58.4542	41.2336	36.9999	32.3033	40.1553	IKZF2	protein_coding	IKAROS family zinc finger 2 [Source:HGNC Symbol;Acc:HGNC:13177]	2
ENSG00000030582.18	557.84	826.952	638.07	640.447	348.376	199.368	212.482	328.179	288.635	211.428	380.839	250.301	GRN	protein_coding	granulin precursor [Source:HGNC Symbol;Acc:HGNC:4601]	17
ENSG00000031003.10	190.972	140.888	189.978	183.663	190.176	228.233	215.105	231.312	193.702	262.523	207.421	191.407	FAM13B	protein_coding	family with sequence similarity 13 member B [Source:HGNC Symbol;Acc:HGNC:1335]	5
ENSG00000031081.11	133.178	104.135	98.5962	77.5819	99.2955	95.9922	59.0228	119.414	119.865	91.6187	122.413	97.7111	ARHGAP31	protein_coding	Rho GTPase activating protein 31 [Source:HGNC Symbol;Acc:HGNC:29216]	3
ENSG00000031691.7	8.37597	6.80619	7.21436	9.49983	15.1468	10.7404	15.7394	11.6908	11.5071	8.80949	15.3016	5.35403	CENPQ	protein_coding	centromere protein Q [Source:HGNC Symbol;Acc:HGNC:21347]	6
ENSG00000031698.13	394.508	362.089	335.868	319.036	420.744	412.834	497.103	305.632	362.472	375.284	382.539	422.969	SARS1	protein_coding	seryl-tRNA synthetase 1 [Source:HGNC Symbol;Acc:HGNC:10537]	1
ENSG00000031823.14	173.383	174.919	157.513	200.288	141.37	128.885	135.097	130.269	143.838	160.333	146.215	115.112	RANBP3	protein_coding	RAN binding protein 3 [Source:HGNC Symbol;Acc:HGNC:9850]	19
ENSG00000032219.19	220.288	180.364	218.835	197.913	196.908	353.09	350.202	324.838	261.786	396.427	319.633	303.841	ARID4A	protein_coding	AT-rich interaction domain 4A [Source:HGNC Symbol;Acc:HGNC:9885]	14
ENSG00000032389.12	73.7085	87.7999	58.9172	72.832	89.1977	67.1274	77.3854	58.4542	64.2477	84.5711	68.007	53.5403	EIPR1	protein_coding	EARP complex and GARP complex interacting protein 1 [Source:HGNC Symbol;Acc:HGNC:12383]	2
ENSG00000032444.16	251.279	349.158	271.741	217.704	180.078	91.9646	82.6319	123.589	168.77	170.904	141.114	108.419	PNPLA6	protein_coding	patatin like phospholipase domain containing 6 [Source:HGNC Symbol;Acc:HGNC:16268]	19
ENSG00000032742.17	72.0334	70.7844	78.9571	98.1649	75.7339	116.802	145.59	111.063	104.522	132.142	117.312	140.543	IFT88	protein_coding	intraflagellar transport 88 [Source:HGNC Symbol;Acc:HGNC:20606]	13
ENSG00000033011.12	56.119	57.172	31.2622	47.4992	62.2701	44.3041	72.139	34.2375	43.1515	19.3809	44.2045	44.1708	ALG1	protein_coding	ALG1 chitobiosyldiphosphodolichol beta-mannosyltransferase [Source:HGNC Symbol;Acc:HGNC:18294]	16
ENSG00000033030.15	97.1613	78.2712	120.64	101.332	136.321	158.421	145.59	152.816	149.592	165.618	153.016	121.804	ZCCHC8	protein_coding	zinc finger CCHC-type containing 8 [Source:HGNC Symbol;Acc:HGNC:25265]	12
ENSG00000033050.9	12.564	17.0155	10.8215	18.208	20.1957	12.7542	7.8697	7.51554	12.466	14.0952	11.9012	12.0466	ABCF2	protein_coding	ATP binding cassette subfamily F member 2 [Source:HGNC Symbol;Acc:HGNC:71]	7
ENSG00000033100.16	190.135	200.783	163.926	183.663	158.2	84.5806	76.0738	90.1865	139.044	111	96.9099	112.435	CHPF2	protein_coding	chondroitin polymerizing factor 2 [Source:HGNC Symbol;Acc:HGNC:29270]	7
ENSG00000033122.20	8.37597	7.48681	11.2223	9.49983	15.1468	14.0968	9.18132	19.2064	8.63029	19.3809	8.50087	9.36956	LRRC7	protein_coding	leucine rich repeat containing 7 [Source:HGNC Symbol;Acc:HGNC:18531]	1
ENSG00000033170.17	256.305	234.133	201.601	319.036	318.082	302.745	372.499	320.663	330.828	378.808	297.531	247.624	FUT8	protein_coding	fucosyltransferase 8 [Source:HGNC Symbol;Acc:HGNC:4019]	14
ENSG00000033178.13	192.647	185.128	319.035	273.12	373.62	475.262	323.969	394.984	389.322	399.951	387.64	376.121	UBA6	protein_coding	ubiquitin like modifier activating enzyme 6 [Source:HGNC Symbol;Acc:HGNC:25581]	4
ENSG00000033327.13	294.834	266.803	284.566	262.829	169.98	204.739	199.366	228.807	211.922	295.999	324.733	248.963	GAB2	protein_coding	GRB2 associated binding protein 2 [Source:HGNC Symbol;Acc:HGNC:14458]	11
ENSG00000033627.16	530.199	797.686	786.766	457.575	451.037	345.035	240.026	399.994	358.637	729.426	472.649	472.493	ATP6V0A1	protein_coding	ATPase H+ transporting V0 subunit a1 [Source:HGNC Symbol;Acc:HGNC:865]	17
ENSG00000033800.13	198.511	197.38	295.789	216.913	191.859	294.018	242.649	308.137	271.375	273.094	260.127	279.748	PIAS1	protein_coding	protein inhibitor of activated STAT 1 [Source:HGNC Symbol;Acc:HGNC:2752]	15
ENSG00000033867.16	3142.66	3904.71	3857.68	2180.21	2916.6	2991.2	466.936	3554.85	2639.91	3557.27	3167.43	4625.89	SLC4A7	protein_coding	solute carrier family 4 member 7 [Source:HGNC Symbol;Acc:HGNC:11033]	3
ENSG00000034053.14	15.9143	9.52867	15.2303	11.0831	15.1468	39.6052	0	19.2064	19.1784	17.619	15.3016	22.7546	APBA2	protein_coding	amyloid beta precursor protein binding family A member 2 [Source:HGNC Symbol;Acc:HGNC:579]	15
ENSG00000034152.19	198.511	246.384	349.896	279.453	143.053	122.843	64.2692	106.053	187.949	151.523	130.913	137.866	MAP2K3	protein_coding	mitogen-activated protein kinase kinase 3 [Source:HGNC Symbol;Acc:HGNC:6843]	17
ENSG00000034510.6	984.177	619.363	773.539	611.156	701.8	737.059	1945.13	722.327	980.977	583.189	780.38	663.9	TMSB10	protein_coding	thymosin beta 10 [Source:HGNC Symbol;Acc:HGNC:11879]	2
ENSG00000034533.11	56.119	52.4077	63.7268	34.8327	53.8552	66.4562	64.2692	56.7841	66.1656	42.2856	54.4056	65.5869	ASTE1	protein_coding	asteroid homolog 1 [Source:HGNC Symbol;Acc:HGNC:25021]	3
ENSG00000034677.13	246.254	287.221	320.638	238.287	223.836	282.606	251.831	341.54	352.883	313.618	273.728	319.904	RNF19A	protein_coding	ring finger protein 19A, RBR E3 ubiquitin protein ligase [Source:HGNC Symbol;Acc:HGNC:13432]	8
ENSG00000034693.15	21.7775	13.6124	20.4407	25.3329	23.5616	41.619	31.4788	40.918	24.932	31.7142	39.104	34.8012	PEX3	protein_coding	peroxisomal biogenesis factor 3 [Source:HGNC Symbol;Acc:HGNC:8858]	6
ENSG00000034713.8	125.64	151.778	180.359	146.456	121.174	159.763	158.706	158.661	136.167	142.714	146.215	167.314	GABARAPL2	protein_coding	GABA type A receptor associated protein like 2 [Source:HGNC Symbol;Acc:HGNC:13291]	16
ENSG00000035115.22	247.929	211.673	260.919	310.328	254.129	305.43	431.522	273.9	332.746	308.332	299.231	267.702	SH3YL1	protein_coding	SH3 and SYLF domain containing 1 [Source:HGNC Symbol;Acc:HGNC:29546]	2
ENSG00000035141.8	113.076	108.218	140.279	136.956	190.176	159.763	204.612	170.352	151.51	103.952	141.114	182.037	FAM136A	protein_coding	family with sequence similarity 136 member A [Source:HGNC Symbol;Acc:HGNC:25911]	2
ENSG00000035403.17	557.84	536.328	568.331	699.029	526.771	581.324	565.307	384.128	460.282	369.999	499.851	398.876	VCL	protein_coding	vinculin [Source:HGNC Symbol;Acc:HGNC:12665]	10
ENSG00000035499.13	40.2047	36.0728	22.0439	26.9162	33.6595	53.7019	20.9859	39.2478	55.6175	68.7141	52.7054	25.4317	DEPDC1B	protein_coding	DEP domain containing 1B [Source:HGNC Symbol;Acc:HGNC:24902]	5
ENSG00000035664.11	348.44	503.658	586.768	395.035	196.908	237.631	201.989	334.024	240.689	477.475	244.825	254.317	DAPK2	protein_coding	death associated protein kinase 2 [Source:HGNC Symbol;Acc:HGNC:2675]	15
ENSG00000035681.9	137.366	119.108	110.219	145.664	129.589	204.739	242.649	169.517	151.51	193.809	153.016	127.158	NSMAF	protein_coding	neutral sphingomyelinase activation associated factor [Source:HGNC Symbol;Acc:HGNC:8017]	8
ENSG00000035687.10	137.366	123.873	180.76	187.622	198.591	243.001	226.91	191.229	183.154	172.666	164.917	175.345	ADSS2	protein_coding	adenylosuccinate synthase 2 [Source:HGNC Symbol;Acc:HGNC:292]	1
ENSG00000035720.8	5.02558	7.48681	4.00798	7.12487	6.7319	12.7542	5.24647	9.18566	13.4249	1.7619	8.50087	5.35403	STAP1	protein_coding	signal transducing adaptor family member 1 [Source:HGNC Symbol;Acc:HGNC:24133]	4
ENSG00000035862.12	239.553	249.107	308.213	173.372	143.053	112.774	68.2041	210.435	173.565	142.714	132.614	105.742	TIMP2	protein_coding	TIMP metallopeptidase inhibitor 2 [Source:HGNC Symbol;Acc:HGNC:11821]	17
ENSG00000035928.16	247.929	207.589	188.375	207.413	210.372	318.184	296.426	334.024	254.114	354.142	290.73	306.518	RFC1	protein_coding	replication factor C subunit 1 [Source:HGNC Symbol;Acc:HGNC:9969]	4
ENSG00000036054.13	181.759	186.49	343.884	176.539	249.08	296.703	208.547	277.24	233.018	280.142	202.321	342.658	TBC1D23	protein_coding	TBC1 domain family member 23 [Source:HGNC Symbol;Acc:HGNC:25622]	3
ENSG00000036257.13	272.219	272.248	362.321	300.036	380.352	473.248	442.015	420.035	339.458	359.427	323.033	477.848	CUL3	protein_coding	cullin 3 [Source:HGNC Symbol;Acc:HGNC:2553]	2
ENSG00000036448.10	18.4271	13.6124	37.2742	13.4581	3.36595	10.0691	5.24647	10.0207	23.973	15.8571	18.7019	8.03105	MYOM2	protein_coding	myomesin 2 [Source:HGNC Symbol;Acc:HGNC:7614]	8
ENSG00000036473.8	385.295	453.973	450.497	330.119	466.184	511.511	344.955	450.097	432.474	324.189	544.056	710.748	OTC	protein_coding	ornithine transcarbamylase [Source:HGNC Symbol;Acc:HGNC:8512]	X
ENSG00000036549.13	237.878	155.862	174.347	210.58	286.106	353.762	522.024	304.797	294.389	304.809	283.929	358.72	AC118549.1	protein_coding	zinc finger ZZ-type containing 3 [Source:HGNC Symbol;Acc:HGNC:24523]	1
ENSG00000036565.15	10.8888	3.4031	6.01196	1.58331	13.4638	11.4117	1.31162	9.18566	11.5071	12.3333	6.8007	8.03105	SLC18A1	protein_coding	solute carrier family 18 member A1 [Source:HGNC Symbol;Acc:HGNC:10934]	8
ENSG00000036672.16	124.802	171.516	220.839	97.3733	74.0509	49.003	5.24647	68.4749	90.1386	91.6187	74.8077	100.388	USP2	protein_coding	ubiquitin specific peptidase 2 [Source:HGNC Symbol;Acc:HGNC:12618]	11
ENSG00000036828.16	16.7519	24.5023	26.8534	13.4581	20.1957	13.4255	14.4278	20.0414	17.2606	14.0952	6.8007	30.7857	CASR	protein_coding	calcium sensing receptor [Source:HGNC Symbol;Acc:HGNC:1514]	3
ENSG00000037042.9	12.564	16.3349	11.6231	16.6247	26.9276	16.7819	24.9207	25.8869	25.8909	10.5714	13.6014	10.7081	TUBG2	protein_coding	tubulin gamma 2 [Source:HGNC Symbol;Acc:HGNC:12419]	17
ENSG00000037280.16	41.8799	36.0728	21.2423	18.9997	35.3425	22.1521	14.4278	35.9076	57.5353	81.0473	47.6049	36.1397	FLT4	protein_coding	fms related receptor tyrosine kinase 4 [Source:HGNC Symbol;Acc:HGNC:3767]	5
ENSG00000037474.15	195.16	179.683	177.153	243.037	250.763	243.673	352.825	206.26	238.771	227.285	222.723	238.255	NSUN2	protein_coding	NOP2/Sun RNA methyltransferase 2 [Source:HGNC Symbol;Acc:HGNC:25994]	5
ENSG00000037637.11	127.315	130.679	125.45	132.206	141.37	125.528	99.6829	101.877	134.249	146.238	117.312	100.388	FBXO42	protein_coding	F-box protein 42 [Source:HGNC Symbol;Acc:HGNC:29249]	1
ENSG00000037749.12	81.2469	100.051	113.426	87.0818	144.736	112.774	83.9435	103.547	132.331	107.476	107.111	112.435	MFAP3	protein_coding	microfibril associated protein 3 [Source:HGNC Symbol;Acc:HGNC:7034]	5
ENSG00000037757.14	56.9566	61.2557	49.2981	49.0825	31.9765	31.5499	34.102	30.8972	31.6444	73.9998	51.0052	36.1397	MRI1	protein_coding	methylthioribose-1-phosphate isomerase 1 [Source:HGNC Symbol;Acc:HGNC:28469]	19
ENSG00000037897.17	10.0512	11.5705	3.60718	29.2911	20.1957	32.2212	35.4137	6.68048	22.0552	14.0952	10.201	13.3851	METTL1	protein_coding	methyltransferase like 1 [Source:HGNC Symbol;Acc:HGNC:7030]	12
ENSG00000038002.9	48.5806	44.2402	35.671	30.0828	72.3679	40.9477	95.7481	45.0933	57.5353	44.0475	47.6049	33.4627	AGA	protein_coding	aspartylglucosaminidase [Source:HGNC Symbol;Acc:HGNC:318]	4
ENSG00000038210.14	333.364	370.257	719.031	327.744	281.057	502.113	228.221	526.923	367.267	480.998	367.238	552.804	PI4K2B	protein_coding	phosphatidylinositol 4-kinase type 2 beta [Source:HGNC Symbol;Acc:HGNC:18215]	4
ENSG00000038219.13	566.216	503.658	631.657	592.948	669.824	890.781	945.676	844.246	628.094	1032.47	807.583	849.953	BOD1L1	protein_coding	biorientation of chromosomes in cell division 1 like 1 [Source:HGNC Symbol;Acc:HGNC:31792]	4
ENSG00000038274.17	295.672	328.739	334.666	248.579	318.082	388.668	224.287	335.694	366.308	193.809	300.931	326.596	MAT2B	protein_coding	methionine adenosyltransferase 2B [Source:HGNC Symbol;Acc:HGNC:6905]	5
ENSG00000038295.8	26.8031	16.3349	60.1196	12.6664	37.0254	36.2488	20.9859	89.3514	42.1925	98.6663	57.8059	48.1863	TLL1	protein_coding	tolloid like 1 [Source:HGNC Symbol;Acc:HGNC:11843]	4
ENSG00000038358.15	190.972	208.95	146.291	186.038	114.442	78.5391	112.799	110.228	156.304	160.333	132.614	119.127	EDC4	protein_coding	enhancer of mRNA decapping 4 [Source:HGNC Symbol;Acc:HGNC:17157]	16
ENSG00000038382.20	483.294	377.744	359.916	548.615	471.233	367.187	435.457	352.395	459.323	623.712	416.543	372.105	TRIO	protein_coding	trio Rho guanine nucleotide exchange factor [Source:HGNC Symbol;Acc:HGNC:12303]	5
ENSG00000038427.16	268.869	273.609	204.808	189.205	323.131	316.841	141.655	416.695	371.103	142.714	153.016	297.149	VCAN	protein_coding	versican [Source:HGNC Symbol;Acc:HGNC:2464]	5
ENSG00000038532.16	238.715	326.697	324.245	245.412	200.274	185.272	177.068	219.621	240.689	348.856	227.823	206.13	CLEC16A	protein_coding	C-type lectin domain containing 16A [Source:HGNC Symbol;Acc:HGNC:29013]	16
ENSG00000038945.15	42.7175	34.7116	30.8614	17.4164	33.6595	55.0445	17.051	98.5371	36.439	12.3333	35.7037	33.4627	MSR1	protein_coding	macrophage scavenger receptor 1 [Source:HGNC Symbol;Acc:HGNC:7376]	8
ENSG00000039068.19	2389.66	3276.5	4181.92	2959.2	1943.84	2016.51	2077.6	2254.66	1894.83	2103.71	2302.04	2354.44	CDH1	protein_coding	cadherin 1 [Source:HGNC Symbol;Acc:HGNC:1748]	16
ENSG00000039123.16	362.68	343.032	367.932	338.036	392.133	473.92	511.531	436.737	366.308	415.808	462.447	519.341	MTREX	protein_coding	Mtr4 exosome RNA helicase [Source:HGNC Symbol;Acc:HGNC:18734]	5
ENSG00000039319.17	168.357	151.097	195.188	180.497	247.397	325.568	281.998	345.715	270.416	304.809	231.224	329.273	ZFYVE16	protein_coding	zinc finger FYVE-type containing 16 [Source:HGNC Symbol;Acc:HGNC:20756]	5
ENSG00000039523.20	66.1702	68.0619	54.9093	49.0825	58.9041	32.2212	35.4137	33.4024	56.5764	44.0475	45.9047	18.7391	RIPOR1	protein_coding	RHO family interacting cell polarization regulator 1 [Source:HGNC Symbol;Acc:HGNC:25836]	16
ENSG00000039560.14	128.152	142.249	314.626	175.747	104.344	121.501	95.7481	181.208	109.317	214.952	134.314	96.3726	RAI14	protein_coding	retinoic acid induced 14 [Source:HGNC Symbol;Acc:HGNC:14873]	5
ENSG00000039650.12	152.443	162.668	130.66	137.748	149.785	108.075	93.1248	103.547	150.551	174.428	149.615	95.0341	PNKP	protein_coding	polynucleotide kinase 3'-phosphatase [Source:HGNC Symbol;Acc:HGNC:9154]	19
ENSG00000040199.18	440.576	500.936	1315.42	435.409	164.932	390.01	140.343	691.43	610.833	768.188	357.037	649.177	PHLPP2	protein_coding	PH domain and leucine rich repeat protein phosphatase 2 [Source:HGNC Symbol;Acc:HGNC:29149]	16
ENSG00000040275.17	25.1279	19.0573	21.6431	19.7913	47.1233	31.5499	41.9718	37.5777	38.3569	40.5237	45.9047	36.1397	SPDL1	protein_coding	spindle apparatus coiled-coil protein 1 [Source:HGNC Symbol;Acc:HGNC:26010]	5
ENSG00000040341.18	93.8109	92.5642	112.624	120.331	104.344	153.051	163.952	168.682	142.879	148	136.014	163.298	STAU2	protein_coding	staufen double-stranded RNA binding protein 2 [Source:HGNC Symbol;Acc:HGNC:11371]	8
ENSG00000040487.13	36.0167	64.6588	49.2981	38.791	31.9765	22.1521	19.6743	34.2375	29.7266	44.0475	22.1023	28.1087	SLC66A1	protein_coding	solute carrier family 66 member 1 [Source:HGNC Symbol;Acc:HGNC:26001]	1
ENSG00000040531.15	93.8109	142.249	104.608	90.2484	87.5147	69.1413	66.8925	81.8359	62.3299	82.8092	83.3085	87.003	CTNS	protein_coding	cystinosin, lysosomal cystine transporter [Source:HGNC Symbol;Acc:HGNC:2518]	17
ENSG00000040633.13	84.5973	114.344	109.418	71.2487	67.319	75.1827	118.046	79.3307	55.6175	107.476	68.007	91.0186	PHF23	protein_coding	PHD finger protein 23 [Source:HGNC Symbol;Acc:HGNC:28428]	17
ENSG00000040933.15	210.237	179.683	156.712	182.08	237.299	230.247	131.162	212.105	252.196	172.666	209.121	202.115	INPP4A	protein_coding	inositol adenomahosphate-4-phosphatase type I A [Source:HGNC Symbol;Acc:HGNC:6074]	2
ENSG00000041353.10	88.7853	121.831	67.7348	52.2491	119.491	90.622	261.012	99.3722	49.8639	33.4761	79.9082	85.6645	RAB27B	protein_coding	RAB27B, member RAS oncogene family [Source:HGNC Symbol;Acc:HGNC:9767]	18
ENSG00000041357.16	233.69	232.091	245.689	234.329	227.202	359.803	327.904	259.704	229.182	202.618	380.839	334.627	PSMA4	protein_coding	proteasome 20S subunit alpha 4 [Source:HGNC Symbol;Acc:HGNC:9533]	15
ENSG00000041802.11	167.519	149.736	136.672	186.83	217.104	250.385	174.445	183.713	133.29	278.38	173.418	149.913	LSG1	protein_coding	large 60S subunit nuclear export GTPase 1 [Source:HGNC Symbol;Acc:HGNC:25652]	3
ENSG00000041880.14	180.083	202.144	153.906	152.789	92.5636	111.432	86.5667	118.579	116.988	144.476	173.418	112.435	PARP3	protein_coding	poly(ADP-ribose) polymerase family member 3 [Source:HGNC Symbol;Acc:HGNC:273]	3
ENSG00000041982.16	298.185	178.322	391.579	342.786	472.916	373.229	135.097	393.313	326.033	148	214.222	501.941	TNC	protein_coding	tenascin C [Source:HGNC Symbol;Acc:HGNC:5318]	9
ENSG00000041988.15	34.3415	34.7116	37.2742	37.2077	13.4638	22.8233	14.4278	30.8972	23.973	28.1904	22.1023	26.7702	THAP3	protein_coding	THAP domain containing 3 [Source:HGNC Symbol;Acc:HGNC:20855]	1
ENSG00000042062.13	46.9054	63.2976	44.8893	49.0825	48.8063	45.6467	17.051	46.7634	70.9602	52.857	42.5044	21.4161	RIPOR3	protein_coding	RIPOR family member 3 [Source:HGNC Symbol;Acc:HGNC:16168]	20
ENSG00000042088.14	51.931	38.1147	27.2542	48.2908	70.6849	74.5114	94.4364	60.9594	63.2888	79.2854	62.9065	56.2174	TDP1	protein_coding	tyrosyl-DNA phosphodiesterase 1 [Source:HGNC Symbol;Acc:HGNC:18884]	14
ENSG00000042286.15	67.8454	82.3549	78.5563	109.248	92.5636	63.7711	90.5016	40.918	48.905	65.1903	76.5079	61.5714	AIFM2	protein_coding	apoptosis inducing factor mitochondria associated 2 [Source:HGNC Symbol;Acc:HGNC:21411]	10
ENSG00000042317.17	20.9399	19.738	10.4207	14.2497	26.9276	36.2488	41.9718	28.392	25.8909	26.4285	39.104	26.7702	AL049834.1	protein_coding	spermatogenesis associated 7 [Source:HGNC Symbol;Acc:HGNC:20423]	14
ENSG00000042429.12	53.6062	51.7271	50.5005	53.8324	60.5871	51.6881	81.3203	66.8048	52.7407	51.0951	51.0052	62.9099	MED17	protein_coding	mediator complex subunit 17 [Source:HGNC Symbol;Acc:HGNC:2375]	11
ENSG00000042445.14	1098.09	1376.21	1809.2	872.401	897.026	744.443	541.698	1144.87	902.345	769.95	800.782	1480.39	RETSAT	protein_coding	retinol saturase [Source:HGNC Symbol;Acc:HGNC:25991]	2
ENSG00000042493.16	64.495	155.181	108.215	188.413	106.027	37.5914	275.44	55.949	54.6585	29.9523	61.2063	58.8944	CAPG	protein_coding	capping actin protein, gelsolin like [Source:HGNC Symbol;Acc:HGNC:1474]	2
ENSG00000042753.11	88.7853	101.412	91.7827	94.2067	80.7828	50.3456	77.3854	52.6088	57.5353	44.0475	66.3068	62.9099	AP2S1	protein_coding	adaptor related protein complex 2 subunit sigma 1 [Source:HGNC Symbol;Acc:HGNC:565]	19
ENSG00000042781.14	12.564	11.5705	13.6271	9.49983	5.04892	17.4531	20.9859	18.3713	12.466	22.9047	13.6014	22.7546	USH2A	protein_coding	usherin [Source:HGNC Symbol;Acc:HGNC:12601]	1
ENSG00000042980.13	140.716	119.789	83.7667	116.373	200.274	158.421	291.179	193.734	154.386	73.9998	171.718	224.869	ADAM28	protein_coding	ADAM metallopeptidase domain 28 [Source:HGNC Symbol;Acc:HGNC:206]	8
ENSG00000043039.7	66.1702	55.1302	30.8614	46.7075	42.0744	39.6052	45.9066	45.0933	40.2747	31.7142	57.8059	24.0932	BARX2	protein_coding	BARX homeobox 2 [Source:HGNC Symbol;Acc:HGNC:956]	11
ENSG00000043093.15	195.16	148.375	242.883	203.455	247.397	300.731	211.17	298.117	238.771	214.952	215.922	303.841	DCUN1D1	protein_coding	defective in cullin neddylation 1 domain containing 1 [Source:HGNC Symbol;Acc:HGNC:18184]	3
ENSG00000043143.20	252.954	255.232	259.717	246.204	131.272	126.871	95.7481	151.146	172.606	199.095	153.016	136.528	JADE2	protein_coding	jade family PHD finger 2 [Source:HGNC Symbol;Acc:HGNC:22984]	5
ENSG00000043462.12	107.212	95.9673	126.652	98.9566	87.5147	124.857	35.4137	139.455	131.372	89.8568	93.5096	111.096	LCP2	protein_coding	lymphocyte cytosolic protein 2 [Source:HGNC Symbol;Acc:HGNC:6529]	5
ENSG00000043514.17	47.743	45.6015	38.4766	75.9986	69.002	71.8264	120.669	61.7945	82.4673	72.2379	90.1092	64.2484	TRIT1	protein_coding	tRNA isopentenyltransferase 1 [Source:HGNC Symbol;Acc:HGNC:20286]	1
ENSG00000044012.4	48.5806	19.0573	77.7547	11.0831	5.04892	10.0691	5.24647	30.8972	27.8087	126.857	18.7019	22.7546	GUCA2B	protein_coding	guanylate cyclase activator 2B [Source:HGNC Symbol;Acc:HGNC:4683]	1
ENSG00000044090.9	112.238	159.265	107.013	126.664	89.1977	67.7987	99.6829	58.4542	102.605	119.809	76.5079	80.3105	CUL7	protein_coding	cullin 7 [Source:HGNC Symbol;Acc:HGNC:21024]	6
ENSG00000044115.21	1686.92	2212.01	2446.47	2052.75	1587.05	1341.21	1819.21	1354.47	1293.59	1353.14	1463.85	1532.59	CTNNA1	protein_coding	catenin alpha 1 [Source:HGNC Symbol;Acc:HGNC:2509]	5
ENSG00000044446.12	263.005	320.572	212.824	182.08	154.834	193.327	203.301	226.301	190.825	278.38	280.529	200.776	PHKA2	protein_coding	phosphorylase kinase regulatory subunit alpha 2 [Source:HGNC Symbol;Acc:HGNC:8926]	X
ENSG00000044459.15	37.6919	19.0573	22.4447	13.4581	47.1233	63.7711	15.7394	68.4749	42.1925	103.952	45.9047	62.9099	CNTLN	protein_coding	centlein [Source:HGNC Symbol;Acc:HGNC:23432]	9
ENSG00000044524.11	56.119	29.9472	42.4845	26.9162	47.1233	55.0445	14.4278	82.671	48.905	28.1904	34.0035	68.2639	EPHA3	protein_coding	EPH receptor A3 [Source:HGNC Symbol;Acc:HGNC:3387]	3
ENSG00000044574.8	1264.77	1362.6	2153.49	2001.3	3643.64	2875.74	1817.9	2236.29	1628.25	1467.66	2291.84	1879.27	HSPA5	protein_coding	heat shock protein family A (Hsp70) member 5 [Source:HGNC Symbol;Acc:HGNC:5238]	9
ENSG00000046604.13	1413.86	1383.02	1681.75	1650.6	1253.82	1077.4	1689.36	1410.42	1147.83	1037.76	1140.82	1380	DSG2	protein_coding	desmoglein 2 [Source:HGNC Symbol;Acc:HGNC:3049]	18
ENSG00000046647.13	19.2647	23.8217	15.6311	47.4992	37.0254	25.5084	23.6091	22.5466	34.5212	42.2856	35.7037	22.7546	GEMIN8	protein_coding	gem nuclear organelle associated protein 8 [Source:HGNC Symbol;Acc:HGNC:26044]	X
ENSG00000046651.15	226.151	233.452	241.681	244.621	205.323	330.938	487.922	331.519	337.54	414.046	273.728	319.904	OFD1	protein_coding	OFD1 centriole and centriolar satellite protein [Source:HGNC Symbol;Acc:HGNC:2567]	X
ENSG00000046653.15	41.0423	35.3922	31.663	30.8744	47.1233	55.0445	61.646	59.2893	36.439	56.3808	34.0035	28.1087	GPM6B	protein_coding	glycoprotein M6B [Source:HGNC Symbol;Acc:HGNC:4461]	X
ENSG00000046889.19	177.571	108.218	149.898	102.915	168.297	208.766	61.646	218.786	236.854	137.428	156.416	203.453	PREX2	protein_coding	phosphatidylinositol-3,4,5-trisphosphate dependent Rac exchange factor 2 [Source:HGNC Symbol;Acc:HGNC:22950]	8
ENSG00000047056.16	144.067	164.71	146.291	151.206	144.736	118.816	141.655	135.28	131.372	142.714	132.614	133.851	WDR37	protein_coding	WD repeat domain 37 [Source:HGNC Symbol;Acc:HGNC:31406]	10
ENSG00000047188.16	241.228	191.254	280.959	239.871	313.033	383.298	351.513	298.952	310.691	350.618	353.636	345.335	YTHDC2	protein_coding	YTH domain containing 2 [Source:HGNC Symbol;Acc:HGNC:24721]	5
ENSG00000047230.15	213.587	206.908	231.26	163.872	185.127	235.617	217.728	258.869	226.305	255.475	217.622	271.717	CTPS2	protein_coding	CTP synthase 2 [Source:HGNC Symbol;Acc:HGNC:2520]	X
ENSG00000047249.18	63.6574	85.758	87.7747	83.9152	80.7828	92.6359	72.139	66.8048	70.0013	86.333	108.811	70.9409	ATP6V1H	protein_coding	ATPase H+ transporting V1 subunit H [Source:HGNC Symbol;Acc:HGNC:18303]	8
ENSG00000047315.16	349.278	287.221	346.69	364.16	447.671	475.262	645.316	452.603	424.802	308.332	421.643	453.754	POLR2B	protein_coding	RNA polymerase II subunit B [Source:HGNC Symbol;Acc:HGNC:9188]	4
ENSG00000047346.12	204.374	206.228	225.649	171.789	255.812	336.98	222.975	334.859	279.046	303.047	241.425	290.456	FAM214A	protein_coding	family with sequence similarity 214 member A [Source:HGNC Symbol;Acc:HGNC:25609]	15
ENSG00000047365.12	381.107	388.634	571.137	345.161	371.937	521.58	292.491	480.16	499.598	632.522	508.352	499.264	ARAP2	protein_coding	ArfGAP with RhoGAP domain, ankyrin repeat and PH domain 2 [Source:HGNC Symbol;Acc:HGNC:16924]	4
ENSG00000047410.14	743.786	622.086	709.011	871.609	969.393	1324.42	1785.11	1133.18	942.62	1215.71	1066.01	1175.21	TPR	protein_coding	translocated promoter region, nuclear basket protein [Source:HGNC Symbol;Acc:HGNC:12017]	1
ENSG00000047457.14	124.802	98.0092	98.997	45.1242	97.6125	140.968	14.4278	189.559	113.153	36.9999	49.3051	117.789	CP	protein_coding	ceruloplasmin [Source:HGNC Symbol;Acc:HGNC:2295]	3
ENSG00000047578.13	130.665	188.532	152.704	157.539	178.395	82.5667	124.604	81.8359	131.372	170.904	127.513	111.096	KIAA0556	protein_coding	katanin interacting protein [Source:HGNC Symbol;Acc:HGNC:29068]	16
ENSG00000047579.19	80.4093	81.6743	78.9571	83.9152	45.4403	55.0445	48.5298	59.2893	65.2067	77.5236	56.1058	48.1863	DTNBP1	protein_coding	dystrobrevin binding protein 1 [Source:HGNC Symbol;Acc:HGNC:17328]	6
ENSG00000047597.7	190.972	213.034	198.796	155.956	176.712	175.203	162.641	175.363	148.633	123.333	158.116	190.068	XK	protein_coding	X-linked Kx blood group [Source:HGNC Symbol;Acc:HGNC:12811]	X
ENSG00000047617.15	10.0512	12.2511	6.81356	5.54157	25.2446	13.4255	7.8697	30.8972	27.8087	22.9047	22.1023	14.7236	ANO2	protein_coding	anoctamin 2 [Source:HGNC Symbol;Acc:HGNC:1183]	12
ENSG00000047621.12	46.0678	40.8372	46.4925	48.2908	57.2211	85.9231	78.697	64.2996	67.1245	59.9046	51.0052	50.8633	C12orf4	protein_coding	chromosome 12 open reading frame 4 [Source:HGNC Symbol;Acc:HGNC:1184]	12
ENSG00000047634.15	45.2302	43.5596	66.9332	64.9155	67.319	120.158	98.3713	91.0216	93.0154	119.809	78.208	74.9565	SCML1	protein_coding	Scm polycomb group protein like 1 [Source:HGNC Symbol;Acc:HGNC:10580]	X
ENSG00000047644.18	69.5206	68.7425	60.5204	62.5405	65.636	61.7572	27.544	61.7945	84.3851	72.2379	66.3068	54.8788	WWC3	protein_coding	WWC family member 3 [Source:HGNC Symbol;Acc:HGNC:29237]	X
ENSG00000047648.23	20.9399	21.7798	18.0359	12.6664	21.8787	22.8233	39.3485	33.4024	17.2606	14.0952	23.8024	13.3851	ARHGAP6	protein_coding	Rho GTPase activating protein 6 [Source:HGNC Symbol;Acc:HGNC:676]	X
ENSG00000047849.21	734.573	784.754	738.269	884.276	727.045	472.577	697.78	564.501	643.436	616.665	751.477	558.158	MAP4	protein_coding	microtubule associated protein 4 [Source:HGNC Symbol;Acc:HGNC:6862]	3
ENSG00000047932.14	107.212	109.58	113.827	134.581	164.932	199.368	331.839	228.807	156.304	123.333	159.816	179.36	GOPC	protein_coding	golgi associated PDZ and coiled-coil motif containing [Source:HGNC Symbol;Acc:HGNC:17643]	6
ENSG00000048028.11	165.007	132.721	98.1954	114.79	112.759	127.542	97.0597	154.486	168.77	98.6663	156.416	132.512	USP28	protein_coding	ubiquitin specific peptidase 28 [Source:HGNC Symbol;Acc:HGNC:12625]	11
ENSG00000048052.21	43.555	21.7798	29.2582	22.9579	79.0998	43.6328	10.4929	70.1451	55.6175	14.0952	59.5061	48.1863	HDAC9	protein_coding	histone deacetylase 9 [Source:HGNC Symbol;Acc:HGNC:14065]	7
ENSG00000048140.18	103.024	115.025	121.842	116.373	72.3679	69.1413	86.5667	74.3204	50.8228	81.0473	61.2063	61.5714	TSPAN17	protein_coding	tetraspanin 17 [Source:HGNC Symbol;Acc:HGNC:13594]	5
ENSG00000048162.20	22.6151	17.6961	24.8495	40.3743	53.8552	40.2765	93.1248	27.557	21.0963	28.1904	34.0035	26.7702	NOP16	protein_coding	NOP16 nucleolar protein [Source:HGNC Symbol;Acc:HGNC:26934]	5
ENSG00000048342.16	103.862	74.1875	57.7149	56.2073	84.1487	114.117	65.5809	97.7021	105.481	151.523	100.31	68.2639	CC2D2A	protein_coding	coiled-coil and C2 domain containing 2A [Source:HGNC Symbol;Acc:HGNC:29253]	4
ENSG00000048392.12	100.512	91.203	164.327	102.915	117.808	146.338	82.6319	167.847	119.865	102.19	149.615	161.96	RRM2B	protein_coding	ribonucleotide reductase regulatory TP53 inducible subunit M2B [Source:HGNC Symbol;Acc:HGNC:17296]	8
ENSG00000048405.10	129.828	123.192	150.7	185.247	154.834	216.15	200.677	202.92	176.442	177.952	161.517	157.944	ZNF800	protein_coding	zinc finger protein 800 [Source:HGNC Symbol;Acc:HGNC:27267]	7
ENSG00000048462.11	39.3671	37.4341	17.6351	23.7496	35.3425	30.2073	13.1162	48.4335	33.5623	3.5238	15.3016	21.4161	TNFRSF17	protein_coding	TNF receptor superfamily member 17 [Source:HGNC Symbol;Acc:HGNC:11913]	16
ENSG00000048471.14	122.289	110.941	99.3978	102.123	112.759	94.6497	81.3203	119.414	104.522	144.476	129.213	111.096	SNX29	protein_coding	sorting nexin 29 [Source:HGNC Symbol;Acc:HGNC:30542]	16
ENSG00000048540.15	5.86318	7.48681	2.40479	2.37496	10.0978	14.768	26.2323	15.8661	21.0963	17.619	20.4021	13.3851	LMO3	protein_coding	LIM domain only 3 [Source:HGNC Symbol;Acc:HGNC:6643]	12
ENSG00000048544.6	67.8454	82.3549	69.7388	68.0821	129.589	116.13	162.641	110.228	74.7959	77.5236	108.811	105.742	MRPS10	protein_coding	mitochondrial ribosomal protein S10 [Source:HGNC Symbol;Acc:HGNC:14502]	6
ENSG00000048649.13	346.765	282.457	402.802	379.202	365.206	543.732	548.256	476.819	409.46	473.951	447.146	484.54	RSF1	protein_coding	remodeling and spacing factor 1 [Source:HGNC Symbol;Acc:HGNC:18118]	11
ENSG00000048707.15	997.578	1110.77	1277.74	1195.4	1016.52	963.279	927.313	937.773	955.086	1242.14	986.101	1065.45	VPS13D	protein_coding	vacuolar protein sorting 13 homolog D [Source:HGNC Symbol;Acc:HGNC:23595]	1
ENSG00000048740.18	169.195	124.553	124.247	200.288	127.906	197.355	103.618	172.022	191.784	70.476	147.915	127.158	CELF2	protein_coding	CUGBP Elav-like family member 2 [Source:HGNC Symbol;Acc:HGNC:2550]	10
ENSG00000048828.17	914.656	906.585	813.218	889.026	972.759	811.571	1101.76	728.173	804.535	664.236	931.696	762.95	FAM120A	protein_coding	family with sequence similarity 120A [Source:HGNC Symbol;Acc:HGNC:13247]	9
ENSG00000048991.16	98.8365	89.8417	72.1436	114.79	139.687	138.954	181.003	115.238	105.481	125.095	129.213	100.388	R3HDM1	protein_coding	R3H domain containing 1 [Source:HGNC Symbol;Acc:HGNC:9757]	2
ENSG00000049089.15	26.8031	35.3922	11.6231	15.8331	25.2446	24.1659	56.3995	24.2167	13.4249	24.6666	30.6031	14.7236	COL9A2	protein_coding	collagen type IX alpha 2 chain [Source:HGNC Symbol;Acc:HGNC:2218]	1
ENSG00000049130.16	136.528	71.465	129.057	82.3319	116.125	226.219	160.017	217.951	196.579	123.333	149.615	172.668	KITLG	protein_coding	KIT ligand [Source:HGNC Symbol;Acc:HGNC:6343]	12
ENSG00000049167.14	27.6407	20.4186	22.0439	32.4578	33.6595	43.6328	51.1531	35.0725	40.2747	31.7142	37.4038	61.5714	ERCC8	protein_coding	ERCC excision repair 8, CSA ubiquitin ligase complex subunit [Source:HGNC Symbol;Acc:HGNC:3439]	5
ENSG00000049192.15	9.21357	7.48681	4.00798	4.74992	11.7808	14.0968	20.9859	20.0414	12.466	14.0952	20.4021	5.35403	ADAMTS6	protein_coding	ADAM metallopeptidase with thrombospondin type 1 motif 6 [Source:HGNC Symbol;Acc:HGNC:222]	5
ENSG00000049239.12	437.226	394.078	356.71	522.491	237.299	198.026	321.346	235.487	405.624	320.666	324.733	207.469	H6PD	protein_coding	hexose-6-phosphate dehydrogenase/glucose 1-dehydrogenase [Source:HGNC Symbol;Acc:HGNC:4795]	1
ENSG00000049245.13	190.972	225.966	385.567	281.828	321.448	311.471	276.751	312.313	268.498	216.714	265.227	352.028	VAMP3	protein_coding	vesicle associated membrane protein 3 [Source:HGNC Symbol;Acc:HGNC:12644]	1
ENSG00000049246.14	39.3671	49.0046	346.69	200.288	208.689	179.23	55.0879	122.754	101.646	49.3332	78.208	274.394	PER3	protein_coding	period circadian regulator 3 [Source:HGNC Symbol;Acc:HGNC:8847]	1
ENSG00000049283.18	46.0678	51.7271	28.0558	65.7072	28.6106	22.8233	57.7112	23.3817	40.2747	45.8094	45.9047	20.0776	EPN3	protein_coding	epsin 3 [Source:HGNC Symbol;Acc:HGNC:18235]	17
ENSG00000049323.16	151.605	179.003	555.505	339.619	217.104	133.584	268.882	289.766	159.181	112.762	127.513	137.866	LTBP1	protein_coding	latent transforming growth factor beta binding protein 1 [Source:HGNC Symbol;Acc:HGNC:6714]	2
ENSG00000049449.9	76.2213	52.4077	33.2662	98.1649	138.004	113.445	250.519	90.1865	70.0013	61.6665	74.8077	74.9565	RCN1	protein_coding	reticulocalbin 1 [Source:HGNC Symbol;Acc:HGNC:9934]	11
ENSG00000049540.17	20.1023	17.0155	8.01595	21.3746	11.7808	10.0691	11.8046	11.6908	24.932	17.619	17.0017	8.03105	ELN	protein_coding	elastin [Source:HGNC Symbol;Acc:HGNC:3327]	7
ENSG00000049541.11	59.4694	41.5178	41.2822	57.7906	55.5382	63.0998	36.7253	52.6088	48.905	36.9999	51.0052	62.9099	RFC2	protein_coding	replication factor C subunit 2 [Source:HGNC Symbol;Acc:HGNC:9970]	7
ENSG00000049618.23	820.008	806.534	945.081	881.901	787.632	881.383	902.393	893.514	861.112	991.949	829.685	803.105	ARID1B	protein_coding	AT-rich interaction domain 1B [Source:HGNC Symbol;Acc:HGNC:18040]	6
ENSG00000049656.14	342.577	393.398	422.841	391.076	513.307	302.073	274.128	303.127	346.171	213.19	248.225	372.105	CLPTM1L	protein_coding	CLPTM1 like [Source:HGNC Symbol;Acc:HGNC:24308]	5
ENSG00000049759.18	330.013	303.556	432.861	335.661	351.742	318.184	447.261	307.302	368.226	503.903	351.936	326.596	NEDD4L	protein_coding	NEDD4 like E3 ubiquitin protein ligase [Source:HGNC Symbol;Acc:HGNC:7728]	18
ENSG00000049860.14	268.031	268.164	327.852	317.453	314.716	313.485	400.043	372.437	271.375	172.666	294.13	386.829	HEXB	protein_coding	hexosaminidase subunit beta [Source:HGNC Symbol;Acc:HGNC:4879]	5
ENSG00000049883.15	38.5295	25.8635	24.4487	38.791	43.7573	46.3179	72.139	48.4335	38.3569	33.4761	49.3051	37.4782	PTCD2	protein_coding	pentatricopeptide repeat domain 2 [Source:HGNC Symbol;Acc:HGNC:25734]	5
ENSG00000050030.15	9.21357	5.44495	4.40877	3.16661	13.4638	11.4117	1.31162	6.68048	16.3017	7.0476	11.9012	6.69254	NEXMIF	protein_coding	neurite extension and migration factor [Source:HGNC Symbol;Acc:HGNC:29433]	X
ENSG00000050130.18	77.0589	81.6743	82.5643	74.4153	114.442	115.459	110.176	101.042	104.522	72.2379	79.9082	104.404	JKAMP	protein_coding	JNK1/MAPK8 associated membrane protein [Source:HGNC Symbol;Acc:HGNC:20184]	14
ENSG00000050165.18	70.3582	52.4077	60.9212	52.2491	164.932	62.4285	38.0369	75.1554	74.7959	26.4285	56.1058	69.6024	DKK3	protein_coding	dickkopf WNT signaling pathway inhibitor 3 [Source:HGNC Symbol;Acc:HGNC:2893]	11
ENSG00000050327.15	113.913	133.401	168.335	117.956	94.2466	83.9093	36.7253	65.9698	93.0154	133.904	86.7089	76.295	ARHGEF5	protein_coding	Rho guanine nucleotide exchange factor 5 [Source:HGNC Symbol;Acc:HGNC:13209]	7
ENSG00000050344.9	114.751	112.302	95.7906	184.455	186.81	211.451	283.309	146.971	161.099	112.762	195.52	161.96	NFE2L3	protein_coding	nuclear factor, erythroid 2 like 3 [Source:HGNC Symbol;Acc:HGNC:7783]	7
ENSG00000050393.11	228.664	262.038	318.233	202.663	144.736	198.026	95.7481	190.394	178.359	197.333	204.021	287.779	MCUR1	protein_coding	mitochondrial calcium uniporter regulator 1 [Source:HGNC Symbol;Acc:HGNC:21097]	6
ENSG00000050405.13	1026.06	1407.52	1476.54	1851.68	1316.09	1139.82	2097.28	1150.71	972.346	1011.33	1382.24	1426.85	LIMA1	protein_coding	LIM domain and actin binding 1 [Source:HGNC Symbol;Acc:HGNC:24636]	12
ENSG00000050426.16	305.723	343.032	273.745	264.412	237.299	183.258	221.663	219.621	285.759	250.19	260.127	240.932	LETMD1	protein_coding	LETM1 domain containing 1 [Source:HGNC Symbol;Acc:HGNC:24241]	12
ENSG00000050438.17	42.7175	47.6433	88.5763	31.6661	45.4403	43.6328	45.9066	75.1554	46.9872	96.9044	51.0052	65.5869	SLC4A8	protein_coding	solute carrier family 4 member 8 [Source:HGNC Symbol;Acc:HGNC:11034]	12
ENSG00000050555.18	12.564	22.4604	4.80957	5.54157	3.36595	1.34255	5.24647	8.3506	6.71245	8.80949	10.201	12.0466	LAMC3	protein_coding	laminin subunit gamma 3 [Source:HGNC Symbol;Acc:HGNC:6494]	9
ENSG00000050748.17	148.255	118.428	183.565	140.914	173.346	173.189	187.561	190.394	174.524	121.571	139.414	182.037	MAPK9	protein_coding	mitogen-activated protein kinase 9 [Source:HGNC Symbol;Acc:HGNC:6886]	5
ENSG00000050767.17	55.2814	35.3922	48.8973	41.9576	26.9276	31.5499	10.4929	50.9387	44.1104	35.238	35.7037	22.7546	COL23A1	protein_coding	collagen type XXIII alpha 1 chain [Source:HGNC Symbol;Acc:HGNC:22990]	5
ENSG00000050820.17	307.398	389.314	290.578	246.204	191.859	138.283	119.357	147.806	146.715	200.856	153.016	165.975	BCAR1	protein_coding	BCAR1 scaffold protein, Cas family member [Source:HGNC Symbol;Acc:HGNC:971]	16
ENSG00000051009.10	345.09	430.151	377.551	346.744	255.812	170.504	187.561	184.548	316.444	408.761	268.628	164.637	FAM160A2	protein_coding	family with sequence similarity 160 member A2 [Source:HGNC Symbol;Acc:HGNC:25378]	11
ENSG00000051108.15	634.061	524.757	435.667	386.326	711.898	786.062	381.681	854.267	680.834	406.999	564.458	709.409	HERPUD1	protein_coding	homocysteine inducible ER protein with ubiquitin like domain 1 [Source:HGNC Symbol;Acc:HGNC:13744]	16
ENSG00000051180.17	15.9143	21.7798	14.0279	19.7913	20.1957	28.8648	31.4788	29.2271	28.7676	17.619	32.3033	26.7702	RAD51	protein_coding	RAD51 recombinase [Source:HGNC Symbol;Acc:HGNC:9817]	15
ENSG00000051341.14	52.7686	27.9054	16.8335	64.1239	129.589	115.459	89.19	90.1865	76.7137	163.857	90.1092	101.727	POLQ	protein_coding	DNA polymerase theta [Source:HGNC Symbol;Acc:HGNC:9186]	3
ENSG00000051382.9	267.193	240.259	380.758	285.787	245.714	318.184	335.774	294.776	332.746	392.903	367.238	345.335	PIK3CB	protein_coding	phosphatidylinositol-4,5-bisphosphate 3-kinase catalytic subunit beta [Source:HGNC Symbol;Acc:HGNC:8976]	3
ENSG00000051523.11	318.287	316.488	210.018	292.911	240.665	169.161	243.961	204.59	234.936	84.5711	204.021	199.438	CYBA	protein_coding	cytochrome b-245 alpha chain [Source:HGNC Symbol;Acc:HGNC:2577]	16
ENSG00000051596.9	20.1023	15.6542	10.8215	14.2497	8.41487	17.4531	26.2323	13.361	14.3838	10.5714	8.50087	14.7236	THOC3	protein_coding	THO complex 3 [Source:HGNC Symbol;Acc:HGNC:19072]	5
ENSG00000051620.11	232.852	247.745	246.891	285.787	264.227	273.209	384.304	222.126	155.345	288.951	231.224	278.41	HEBP2	protein_coding	heme binding protein 2 [Source:HGNC Symbol;Acc:HGNC:15716]	6
ENSG00000051825.15	140.716	93.2448	84.1675	114.79	178.395	214.808	148.213	179.538	210.963	162.095	217.622	243.609	MPHOSPH9	protein_coding	M-phase phosphoprotein 9 [Source:HGNC Symbol;Acc:HGNC:7215]	12
ENSG00000052126.14	259.655	253.19	290.578	315.078	313.033	437.671	615.149	373.272	292.471	510.951	462.447	394.86	PLEKHA5	protein_coding	pleckstrin homology domain containing A5 [Source:HGNC Symbol;Acc:HGNC:30036]	12
ENSG00000052344.16	372.731	475.753	374.746	284.203	164.932	126.871	107.553	158.661	152.469	299.523	212.522	183.376	PRSS8	protein_coding	serine protease 8 [Source:HGNC Symbol;Acc:HGNC:9491]	16
ENSG00000052723.11	113.913	102.773	107.414	101.332	163.249	216.15	120.669	157.826	167.811	109.238	180.218	199.438	SIKE1	protein_coding	suppressor of IKBKE 1 [Source:HGNC Symbol;Acc:HGNC:26119]	1
ENSG00000052749.14	55.2814	54.4495	46.0917	110.04	84.1487	89.2795	133.785	64.2996	153.427	68.7141	54.4056	34.8012	RRP12	protein_coding	ribosomal RNA processing 12 homolog [Source:HGNC Symbol;Acc:HGNC:29100]	10
ENSG00000052795.13	180.083	142.249	148.696	151.997	213.738	179.902	278.063	154.486	157.263	177.952	181.919	183.376	FNIP2	protein_coding	folliculin interacting protein 2 [Source:HGNC Symbol;Acc:HGNC:29280]	4
ENSG00000052802.13	108.05	102.773	970.732	401.368	148.102	216.822	120.669	146.136	130.413	121.571	124.113	89.6801	MSMO1	protein_coding	methylsterol monooxygenase 1 [Source:HGNC Symbol;Acc:HGNC:10545]	4
ENSG00000052841.15	411.26	388.634	431.258	426.701	491.429	624.285	760.738	571.181	507.27	865.092	506.652	605.006	TTC17	protein_coding	tetratricopeptide repeat domain 17 [Source:HGNC Symbol;Acc:HGNC:25596]	11
ENSG00000053254.15	851.836	752.084	1034.46	724.362	520.039	750.485	422.341	772.431	711.52	752.331	712.373	742.872	FOXN3	protein_coding	forkhead box N3 [Source:HGNC Symbol;Acc:HGNC:1928]	14
ENSG00000053371.12	286.458	340.99	268.534	231.954	212.055	153.051	183.626	162.837	205.209	139.19	195.52	211.484	AKR7A2	protein_coding	aldo-keto reductase family 7 member A2 [Source:HGNC Symbol;Acc:HGNC:389]	1
ENSG00000053372.5	135.691	153.139	173.145	156.747	129.589	100.691	144.278	102.712	112.194	146.238	124.113	127.158	MRTO4	protein_coding	MRT4 homolog, ribosome maturation factor [Source:HGNC Symbol;Acc:HGNC:18477]	1
ENSG00000053438.11	34.3415	25.1829	41.2822	22.9579	30.2935	32.2212	45.9066	31.7323	16.3017	56.3808	37.4038	61.5714	NNAT	protein_coding	neuronatin [Source:HGNC Symbol;Acc:HGNC:7860]	20
ENSG00000053501.13	28.4783	38.7953	31.2622	30.0828	28.6106	24.1659	34.102	14.196	23.0141	31.7142	25.5026	20.0776	USE1	protein_coding	unconventional SNARE in the ER 1 [Source:HGNC Symbol;Acc:HGNC:30882]	19
ENSG00000053524.12	18.4271	18.3767	19.2383	14.2497	15.1468	24.8371	11.8046	30.8972	24.932	40.5237	22.1023	12.0466	MCF2L2	protein_coding	MCF.2 cell line derived transforming sequence-like 2 [Source:HGNC Symbol;Acc:HGNC:30319]	3
ENSG00000053702.15	53.6062	43.5596	37.2742	53.0407	40.3914	26.1797	26.2323	40.0829	49.8639	52.857	37.4038	33.4627	NRIP2	protein_coding	nuclear receptor interacting protein 2 [Source:HGNC Symbol;Acc:HGNC:23078]	12
ENSG00000053747.16	695.206	1081.5	1913.01	1064.77	615.969	624.285	497.103	1186.62	706.725	1726.66	748.077	1014.59	LAMA3	protein_coding	laminin subunit alpha 3 [Source:HGNC Symbol;Acc:HGNC:6483]	18
ENSG00000053770.12	288.971	281.096	402	333.286	414.012	475.262	362.006	423.376	350.006	329.475	358.737	464.462	AP5M1	protein_coding	adaptor related protein complex 5 subunit mu 1 [Source:HGNC Symbol;Acc:HGNC:20192]	14
ENSG00000053900.10	91.2981	84.3968	101.402	102.123	149.785	179.23	204.612	161.167	161.099	155.047	129.213	135.189	ANAPC4	protein_coding	anaphase promoting complex subunit 4 [Source:HGNC Symbol;Acc:HGNC:19990]	4
ENSG00000053918.18	263.843	281.096	100.6	272.328	193.542	113.445	190.185	118.579	117.947	109.238	163.217	100.388	KCNQ1	protein_coding	potassium voltage-gated channel subfamily Q member 1 [Source:HGNC Symbol;Acc:HGNC:6294]	11
ENSG00000054116.12	114.751	149.736	137.474	102.915	124.54	120.158	133.785	115.238	90.1386	96.9044	139.414	107.081	TRAPPC3	protein_coding	trafficking protein particle complex 3 [Source:HGNC Symbol;Acc:HGNC:19942]	1
ENSG00000054118.15	605.583	583.291	615.224	687.946	652.994	915.618	970.597	714.812	674.122	759.378	761.678	686.655	THRAP3	protein_coding	thyroid hormone receptor associated protein 3 [Source:HGNC Symbol;Acc:HGNC:22964]	1
ENSG00000054148.18	79.5717	102.093	85.3699	89.4567	97.6125	71.8264	89.19	78.4957	87.2619	123.333	83.3085	99.0496	PHPT1	protein_coding	phosphohistidine phosphatase 1 [Source:HGNC Symbol;Acc:HGNC:30033]	9
ENSG00000054179.12	49.4182	76.91	38.4766	69.6654	20.1957	4.69892	27.544	9.18566	22.0552	40.5237	23.8024	24.0932	ENTPD2	protein_coding	ectonucleoside triphosphate diphosphohydrolase 2 [Source:HGNC Symbol;Acc:HGNC:3364]	9
ENSG00000054219.11	76.2213	70.7844	94.1874	81.5402	72.3679	86.5944	70.8273	75.9905	76.7137	47.5713	56.1058	61.5714	LY75	protein_coding	lymphocyte antigen 75 [Source:HGNC Symbol;Acc:HGNC:6729]	2
ENSG00000054267.22	237.878	235.494	316.229	292.12	307.984	505.47	549.568	503.541	343.294	482.76	423.343	413.599	ARID4B	protein_coding	AT-rich interaction domain 4B [Source:HGNC Symbol;Acc:HGNC:15550]	1
ENSG00000054282.16	113.076	92.5642	101.001	101.332	136.321	157.749	178.38	148.641	121.783	209.666	190.42	174.006	SDCCAG8	protein_coding	SHH signaling and ciliogenesis regulator SDCCAG8 [Source:HGNC Symbol;Acc:HGNC:10671]	1
ENSG00000054392.13	31.8287	18.3767	18.4367	33.2494	25.2446	30.8786	22.2975	12.5259	17.2606	31.7142	22.1023	25.4317	HHAT	protein_coding	hedgehog acyltransferase [Source:HGNC Symbol;Acc:HGNC:18270]	1
ENSG00000054523.17	753	782.712	1071.73	890.609	683.288	639.724	720.078	655.522	746.041	949.663	754.877	845.937	KIF1B	protein_coding	kinesin family member 1B [Source:HGNC Symbol;Acc:HGNC:16636]	1
ENSG00000054598.9	5.02558	2.72248	1.60319	18.208	8.41487	12.0829	3.93485	8.3506	15.3427	5.2857	10.201	4.01553	FOXC1	protein_coding	forkhead box C1 [Source:HGNC Symbol;Acc:HGNC:3800]	6
ENSG00000054611.14	200.186	258.635	239.276	227.204	159.883	156.407	158.706	202.085	202.332	280.142	154.716	184.714	TBC1D22A	protein_coding	TBC1 domain family member 22A [Source:HGNC Symbol;Acc:HGNC:1309]	22
ENSG00000054654.17	1743.04	1481.03	1462.51	1901.55	2021.25	2252.8	2770.14	2052.58	2085.65	2487.8	2599.57	2272.79	SYNE2	protein_coding	spectrin repeat containing nuclear envelope protein 2 [Source:HGNC Symbol;Acc:HGNC:17084]	14
ENSG00000054690.14	549.464	624.808	620.435	545.449	360.157	344.364	325.281	359.076	423.843	655.426	426.744	377.459	PLEKHH1	protein_coding	pleckstrin homology, MyTH4 and FERM domain containing H1 [Source:HGNC Symbol;Acc:HGNC:17733]	14
ENSG00000054793.14	536.062	828.994	949.089	793.236	461.135	304.759	630.888	449.262	375.897	502.141	482.85	440.369	ATP9A	protein_coding	ATPase phospholipid transporting 9A (putative) [Source:HGNC Symbol;Acc:HGNC:13540]	20
ENSG00000054965.10	230.339	241.62	240.879	229.579	176.712	159.763	136.408	174.528	200.415	139.19	209.121	160.621	FAM168A	protein_coding	family with sequence similarity 168 member A [Source:HGNC Symbol;Acc:HGNC:28999]	11
ENSG00000054967.13	19.2647	18.3767	10.8215	23.7496	20.1957	36.9201	13.1162	24.2167	33.5623	10.5714	17.0017	12.0466	RELT	protein_coding	RELT TNF receptor [Source:HGNC Symbol;Acc:HGNC:13764]	11
ENSG00000054983.17	322.475	417.9	531.858	379.202	255.812	298.717	528.582	446.757	532.201	348.856	351.936	433.677	GALC	protein_coding	galactosylceramidase [Source:HGNC Symbol;Acc:HGNC:4115]	14
ENSG00000055044.11	103.862	57.8526	58.9172	154.372	198.591	225.548	356.76	154.486	182.195	162.095	142.815	141.882	NOP58	protein_coding	NOP58 ribonucleoprotein [Source:HGNC Symbol;Acc:HGNC:29926]	2
ENSG00000055070.17	218.613	232.091	238.875	252.537	181.761	156.407	139.031	166.177	167.811	119.809	166.617	153.928	SZRD1	protein_coding	SUZ RNA binding domain containing 1 [Source:HGNC Symbol;Acc:HGNC:30232]	1
ENSG00000055118.15	19.2647	18.3767	7.61515	10.2915	15.1468	6.71274	6.55809	6.68048	23.0141	5.2857	22.1023	10.7081	KCNH2	protein_coding	potassium voltage-gated channel subfamily H member 2 [Source:HGNC Symbol;Acc:HGNC:6251]	7
ENSG00000055130.17	208.562	157.904	243.284	224.829	274.325	338.994	322.658	286.426	228.223	283.666	236.324	289.118	CUL1	protein_coding	cullin 1 [Source:HGNC Symbol;Acc:HGNC:2551]	7
ENSG00000055147.19	90.4605	94.6061	84.5683	77.5819	67.319	120.158	94.4364	107.723	94.9332	79.2854	78.208	93.6956	FAM114A2	protein_coding	family with sequence similarity 114 member A2 [Source:HGNC Symbol;Acc:HGNC:1333]	5
ENSG00000055163.20	136.528	132.04	121.041	103.706	116.125	140.968	73.4506	132.775	131.372	68.7141	78.208	96.3726	CYFIP2	protein_coding	cytoplasmic FMR1 interacting protein 2 [Source:HGNC Symbol;Acc:HGNC:13760]	5
ENSG00000055208.19	298.185	272.248	387.17	298.453	294.521	314.156	278.063	318.993	308.773	283.666	346.836	307.857	TAB2	protein_coding	TGF-beta activated kinase 1 (MAP3K7) binding protein 2 [Source:HGNC Symbol;Acc:HGNC:17075]	6
ENSG00000055211.14	76.2213	108.218	118.235	84.7068	63.953	127.542	90.5016	116.073	104.522	103.952	83.3085	84.326	GINM1	protein_coding	glycoprotein integral membrane 1 [Source:HGNC Symbol;Acc:HGNC:21074]	6
ENSG00000055332.18	457.328	439.68	516.227	508.241	403.914	553.13	503.661	577.027	400.829	517.998	576.359	491.233	EIF2AK2	protein_coding	eukaryotic translation initiation factor 2 alpha kinase 2 [Source:HGNC Symbol;Acc:HGNC:9437]	2
ENSG00000055483.19	176.733	124.553	107.013	201.08	173.346	179.23	177.068	131.94	173.565	229.047	120.712	159.283	AC022966.1	protein_coding	ubiquitin specific peptidase 36 [Source:HGNC Symbol;Acc:HGNC:20062]	17
ENSG00000055609.18	1268.96	1129.15	1486.96	1194.6	1297.57	1338.52	1215.87	1382.02	1245.64	1749.57	1547.16	1377.33	KMT2C	protein_coding	lysine methyltransferase 2C [Source:HGNC Symbol;Acc:HGNC:13726]	7
ENSG00000055732.13	127.315	65.3394	50.0997	27.7078	45.4403	55.7158	68.2041	72.6502	95.8922	126.857	173.418	128.497	MCOLN3	protein_coding	mucolipin TRP cation channel 3 [Source:HGNC Symbol;Acc:HGNC:13358]	1
ENSG00000055917.15	696.881	583.291	676.546	671.321	668.141	871.985	843.37	747.379	840.015	704.76	749.777	811.136	PUM2	protein_coding	pumilio RNA binding family member 2 [Source:HGNC Symbol;Acc:HGNC:14958]	2
ENSG00000055950.16	69.5206	77.5906	61.7228	74.4153	63.953	68.47	86.5667	55.949	55.6175	56.3808	78.208	72.2795	MRPL43	protein_coding	mitochondrial ribosomal protein L43 [Source:HGNC Symbol;Acc:HGNC:14517]	10
ENSG00000056050.7	29.3159	19.0573	21.6431	29.2911	26.9276	49.6743	38.0369	42.5881	32.6033	15.8571	23.8024	29.4472	HPF1	protein_coding	histone PARylation factor 1 [Source:HGNC Symbol;Acc:HGNC:26051]	4
ENSG00000056097.16	342.577	289.263	396.389	400.576	483.014	598.777	712.208	501.871	406.583	544.427	547.456	649.177	ZFR	protein_coding	zinc finger RNA binding protein [Source:HGNC Symbol;Acc:HGNC:17277]	5
ENSG00000056277.16	19.2647	12.9318	14.8295	17.4164	16.8297	26.1797	35.4137	17.5363	25.8909	38.7618	22.1023	17.4006	ZNF280C	protein_coding	zinc finger protein 280C [Source:HGNC Symbol;Acc:HGNC:25955]	X
ENSG00000056558.11	35.1791	25.8635	44.0877	32.4578	40.3914	37.5914	18.3626	28.392	46.9872	33.4761	23.8024	25.4317	TRAF1	protein_coding	TNF receptor associated factor 1 [Source:HGNC Symbol;Acc:HGNC:12031]	9
ENSG00000056586.16	319.124	307.64	355.107	331.702	390.45	388.668	346.267	364.086	385.486	311.856	326.433	400.214	RC3H2	protein_coding	ring finger and CCCH-type domains 2 [Source:HGNC Symbol;Acc:HGNC:21461]	9
ENSG00000056736.10	59.4694	34.7116	28.4566	102.915	126.223	75.854	128.538	72.6502	70.0013	89.8568	86.7089	93.6956	IL17RB	protein_coding	interleukin 17 receptor B [Source:HGNC Symbol;Acc:HGNC:18015]	3
ENSG00000056972.20	157.468	179.683	148.295	145.664	106.027	101.362	136.408	124.424	140.003	119.809	146.215	97.7111	TRAF3IP2	protein_coding	TRAF3 interacting protein 2 [Source:HGNC Symbol;Acc:HGNC:1343]	6
ENSG00000056998.20	17.5895	29.9472	6.81356	24.5412	28.6106	10.7404	87.8784	9.18566	15.3427	22.9047	11.9012	30.7857	GYG2	protein_coding	glycogenin 2 [Source:HGNC Symbol;Acc:HGNC:4700]	X
ENSG00000057019.16	49.4182	23.8217	21.6431	23.7496	55.5382	72.4976	20.9859	60.9594	42.1925	42.2856	56.1058	56.2174	DCBLD2	protein_coding	discoidin, CUB and LCCL domain containing 2 [Source:HGNC Symbol;Acc:HGNC:24627]	3
ENSG00000057252.13	143.229	95.9673	136.672	151.206	181.761	183.929	152.148	200.414	151.51	130.381	164.917	171.329	SOAT1	protein_coding	sterol O-acyltransferase 1 [Source:HGNC Symbol;Acc:HGNC:11177]	1
ENSG00000057294.14	384.457	319.21	296.59	527.241	383.718	387.325	623.018	263.879	328.91	369.999	367.238	388.167	PKP2	protein_coding	plakophilin 2 [Source:HGNC Symbol;Acc:HGNC:9024]	12
ENSG00000057593.13	2.51279	4.08372	7.21436	8.70818	3.36595	3.35637	0	6.68048	13.4249	33.4761	0	18.7391	F7	protein_coding	coagulation factor VII [Source:HGNC Symbol;Acc:HGNC:3544]	13
ENSG00000057608.17	1008.47	909.988	1277.34	1004.61	1036.71	1294.22	1529.35	1287.66	1034.68	935.568	1169.72	1602.19	GDI2	protein_coding	GDP dissociation inhibitor 2 [Source:HGNC Symbol;Acc:HGNC:4227]	10
ENSG00000057657.17	176.733	174.919	119.037	113.206	124.54	149.023	20.9859	179.538	153.427	89.8568	117.312	109.758	PRDM1	protein_coding	PR/SET domain 1 [Source:HGNC Symbol;Acc:HGNC:9346]	6
ENSG00000057663.16	145.742	127.956	202.804	168.622	230.568	163.791	169.199	165.342	164.935	160.333	180.218	179.36	ATG5	protein_coding	autophagy related 5 [Source:HGNC Symbol;Acc:HGNC:589]	6
ENSG00000057704.13	253.792	334.865	431.659	250.954	247.397	223.534	98.3713	275.57	280.964	243.142	256.726	287.779	TMCC3	protein_coding	transmembrane and coiled-coil domain family 3 [Source:HGNC Symbol;Acc:HGNC:29199]	12
ENSG00000057757.10	97.1613	95.9673	94.989	86.2901	153.151	140.968	169.199	127.764	112.194	119.809	122.413	168.652	PITHD1	protein_coding	PITH domain containing 1 [Source:HGNC Symbol;Acc:HGNC:25022]	1
ENSG00000057935.13	106.375	116.386	118.235	110.04	102.661	155.064	200.677	160.332	142.879	199.095	175.118	184.714	MTA3	protein_coding	metastasis associated 1 family member 3 [Source:HGNC Symbol;Acc:HGNC:23784]	2
ENSG00000058056.9	37.6919	22.4604	18.0359	16.6247	37.0254	33.5637	64.2692	38.4128	44.1104	21.1428	32.3033	40.1553	USP13	protein_coding	ubiquitin specific peptidase 13 [Source:HGNC Symbol;Acc:HGNC:12611]	3
ENSG00000058063.16	417.123	413.816	556.708	463.117	550.333	571.926	780.412	560.325	542.75	586.712	501.551	665.239	ATP11B	protein_coding	ATPase phospholipid transporting 11B (putative) [Source:HGNC Symbol;Acc:HGNC:13553]	3
ENSG00000058085.15	75.3837	167.432	180.76	398.201	126.223	31.5499	393.485	68.4749	50.8228	73.9998	20.4021	28.1087	LAMC2	protein_coding	laminin subunit gamma 2 [Source:HGNC Symbol;Acc:HGNC:6493]	1
ENSG00000058091.17	37.6919	29.2666	21.2423	14.2497	42.0744	41.619	19.6743	56.7841	46.0282	26.4285	35.7037	36.1397	CDK14	protein_coding	cyclin dependent kinase 14 [Source:HGNC Symbol;Acc:HGNC:8883]	7
ENSG00000058262.10	710.282	782.031	656.106	737.028	937.417	548.431	502.349	472.644	620.422	377.046	476.049	492.571	SEC61A1	protein_coding	SEC61 translocon subunit alpha 1 [Source:HGNC Symbol;Acc:HGNC:18276]	3
ENSG00000058272.19	300.697	279.054	470.536	371.285	484.697	693.426	612.525	671.388	441.104	651.903	627.364	540.757	PPP1R12A	protein_coding	protein phosphatase 1 regulatory subunit 12A [Source:HGNC Symbol;Acc:HGNC:7618]	12
ENSG00000058453.17	59.4694	79.6324	51.3021	76.7903	89.1977	61.7572	108.864	70.9801	78.6316	123.333	66.3068	76.295	CROCC	protein_coding	ciliary rootlet coiled-coil, rootletin [Source:HGNC Symbol;Acc:HGNC:21299]	1
ENSG00000058600.16	184.271	155.862	153.906	201.08	161.566	170.504	204.612	133.61	179.318	244.904	141.114	152.59	POLR3E	protein_coding	RNA polymerase III subunit E [Source:HGNC Symbol;Acc:HGNC:30347]	16
ENSG00000058668.14	388.645	345.074	316.229	425.117	328.18	261.126	363.318	339.87	351.924	225.523	368.938	265.025	ATP2B4	protein_coding	ATPase plasma membrane Ca2+ transporting 4 [Source:HGNC Symbol;Acc:HGNC:817]	1
ENSG00000058673.16	5.86318	7.48681	4.40877	10.2915	6.7319	6.71274	6.55809	5.01036	17.2606	10.5714	15.3016	0	ZC3H11A	protein_coding	zinc finger CCCH-type containing 11A [Source:HGNC Symbol;Acc:HGNC:29093]	1
ENSG00000058729.11	98.8365	46.2821	65.33	70.4571	85.8317	124.857	129.85	97.7021	67.1245	82.8092	81.6084	116.45	RIOK2	protein_coding	RIO kinase 2 [Source:HGNC Symbol;Acc:HGNC:18999]	5
ENSG00000058799.15	69.5206	78.9518	74.1476	67.2905	79.0998	65.7849	59.0228	57.6192	54.6585	59.9046	61.2063	53.5403	YIPF1	protein_coding	Yip1 domain family member 1 [Source:HGNC Symbol;Acc:HGNC:25231]	1
ENSG00000058804.12	79.5717	55.1302	44.8893	99.7482	164.932	163.791	207.236	115.238	133.29	73.9998	132.614	112.435	NDC1	protein_coding	NDC1 transmembrane nucleoporin [Source:HGNC Symbol;Acc:HGNC:25525]	1
ENSG00000058866.15	101.349	115.705	47.6949	19.7913	18.5127	24.8371	13.1162	28.392	51.7818	59.9046	61.2063	44.1708	DGKG	protein_coding	diacylglycerol kinase gamma [Source:HGNC Symbol;Acc:HGNC:2853]	3
ENSG00000059122.16	127.315	147.014	80.5603	94.9983	77.4168	53.0307	59.0228	86.8463	52.7407	107.476	108.811	46.8478	FLYWCH1	protein_coding	FLYWCH-type zinc finger 1 [Source:HGNC Symbol;Acc:HGNC:25404]	16
ENSG00000059145.18	80.4093	101.412	57.3141	56.999	33.6595	48.3318	51.1531	61.7945	63.2888	116.285	76.5079	49.5248	UNKL	protein_coding	unk like zinc finger [Source:HGNC Symbol;Acc:HGNC:14184]	16
ENSG00000059377.17	64.495	64.6588	67.334	49.8741	42.0744	54.3732	62.9576	73.4853	58.4942	28.1904	23.8024	48.1863	TBXAS1	protein_coding	thromboxane A synthase 1 [Source:HGNC Symbol;Acc:HGNC:11609]	7
ENSG00000059378.13	355.141	462.821	519.835	414.826	270.959	262.468	225.598	245.508	277.128	310.094	231.224	277.071	PARP12	protein_coding	poly(ADP-ribose) polymerase family member 12 [Source:HGNC Symbol;Acc:HGNC:21919]	7
ENSG00000059573.9	874.451	1176.79	1345.08	970.566	684.971	659.191	772.543	761.575	760.425	657.188	940.196	990.496	ALDH18A1	protein_coding	aldehyde dehydrogenase 18 family member A1 [Source:HGNC Symbol;Acc:HGNC:9722]	10
ENSG00000059588.10	202.698	132.04	98.5962	228.788	212.055	214.808	407.913	172.022	263.703	244.904	168.317	211.484	TARBP1	protein_coding	TAR (HIV-1) RNA binding protein 1 [Source:HGNC Symbol;Acc:HGNC:11568]	1
ENSG00000059691.12	76.2213	98.6898	53.3061	74.4153	74.0509	68.47	80.0087	52.6088	74.7959	70.476	81.6084	81.649	GATB	protein_coding	glutamyl-tRNA amidotransferase subunit B [Source:HGNC Symbol;Acc:HGNC:8849]	4
ENSG00000059728.11	524.336	779.309	1475.74	721.987	370.254	504.798	243.961	535.274	504.393	872.14	610.363	578.236	MXD1	protein_coding	MAX dimerization protein 1 [Source:HGNC Symbol;Acc:HGNC:6761]	2
ENSG00000059758.8	141.554	114.344	170.74	127.456	168.297	255.756	142.966	212.105	195.62	153.285	141.114	187.391	CDK17	protein_coding	cyclin dependent kinase 17 [Source:HGNC Symbol;Acc:HGNC:8750]	12
ENSG00000059769.20	31.8287	28.586	52.5045	37.2077	40.3914	59.0721	44.595	71.8152	37.3979	72.2379	85.0087	78.972	DNAJC25	protein_coding	DnaJ heat shock protein family (Hsp40) member C25 [Source:HGNC Symbol;Acc:HGNC:34187]	9
ENSG00000059804.16	36.0167	28.586	46.4925	38.791	53.8552	165.805	24.9207	89.3514	126.578	49.3332	71.4073	30.7857	SLC2A3	protein_coding	solute carrier family 2 member 3 [Source:HGNC Symbol;Acc:HGNC:11007]	12
ENSG00000059915.17	12.564	19.738	8.01595	8.70818	16.8297	6.71274	9.18132	5.84542	21.0963	12.3333	25.5026	9.36956	PSD	protein_coding	pleckstrin and Sec7 domain containing [Source:HGNC Symbol;Acc:HGNC:9507]	10
ENSG00000060069.16	103.024	150.417	153.505	202.663	166.615	108.746	157.394	105.218	116.988	121.571	103.711	116.45	CTDP1	protein_coding	CTD phosphatase subunit 1 [Source:HGNC Symbol;Acc:HGNC:2498]	18
ENSG00000060138.13	142.392	161.987	77.7547	180.497	183.444	351.076	398.732	176.198	226.305	169.142	224.423	151.251	YBX3	protein_coding	Y-box binding protein 3 [Source:HGNC Symbol;Acc:HGNC:2428]	12
ENSG00000060140.9	25.9655	26.5441	29.2582	16.6247	25.2446	10.0691	55.0879	19.2064	14.3838	28.1904	20.4021	9.36956	STYK1	protein_coding	serine/threonine/tyrosine kinase 1 [Source:HGNC Symbol;Acc:HGNC:18889]	12
ENSG00000060237.17	687.667	644.546	797.186	739.403	627.75	756.526	731.882	681.409	606.038	838.664	766.779	683.978	WNK1	protein_coding	WNK lysine deficient protein kinase 1 [Source:HGNC Symbol;Acc:HGNC:14540]	12
ENSG00000060339.14	307.398	242.3	292.181	358.619	429.159	481.975	671.548	461.788	345.212	607.855	462.447	485.879	CCAR1	protein_coding	cell division cycle and apoptosis regulator 1 [Source:HGNC Symbol;Acc:HGNC:24236]	10
ENSG00000060491.16	221.126	279.734	294.987	225.621	156.517	158.421	120.669	187.889	156.304	225.523	188.719	212.823	OGFR	protein_coding	opioid growth factor receptor [Source:HGNC Symbol;Acc:HGNC:15768]	20
ENSG00000060566.14	1005.95	1470.82	2389.15	1003.82	572.211	713.565	56.3995	1498.93	726.863	1737.23	1091.51	1297.01	CREB3L3	protein_coding	cAMP responsive element binding protein 3 like 3 [Source:HGNC Symbol;Acc:HGNC:18855]	19
ENSG00000060642.10	60.307	72.8263	40.4806	42.7492	55.5382	49.003	47.2182	46.7634	52.7407	33.4761	45.9047	36.1397	PIGV	protein_coding	phosphatidylinositol glycan anchor biosynthesis class V [Source:HGNC Symbol;Acc:HGNC:26031]	1
ENSG00000060688.13	98.8365	71.465	70.5404	136.164	127.906	118.144	127.227	89.3514	89.1797	73.9998	93.5096	116.45	SNRNP40	protein_coding	small nuclear ribonucleoprotein U5 subunit 40 [Source:HGNC Symbol;Acc:HGNC:30857]	1
ENSG00000060709.15	29.3159	19.738	24.4487	47.4992	58.9041	26.851	19.6743	33.4024	37.3979	35.238	27.2028	36.1397	RIMBP2	protein_coding	RIMS binding protein 2 [Source:HGNC Symbol;Acc:HGNC:30339]	12
ENSG00000060749.15	191.81	87.7999	133.866	155.164	212.055	249.714	276.751	237.157	243.566	244.904	238.024	200.776	QSER1	protein_coding	glutamine and serine rich 1 [Source:HGNC Symbol;Acc:HGNC:26154]	11
ENSG00000060762.19	98.8365	115.025	119.838	118.748	156.517	170.504	133.785	131.94	131.372	128.619	154.716	227.546	MPC1	protein_coding	mitochondrial pyruvate carrier 1 [Source:HGNC Symbol;Acc:HGNC:21606]	6
ENSG00000060971.18	590.506	944.699	1488.16	691.113	526.771	482.646	198.054	707.296	521.653	399.951	430.144	853.968	ACAA1	protein_coding	acetyl-CoA acyltransferase 1 [Source:HGNC Symbol;Acc:HGNC:82]	3
ENSG00000060982.15	10.8888	4.08372	2.80558	6.33322	28.6106	16.1106	7.8697	18.3713	20.1374	5.2857	17.0017	8.03105	BCAT1	protein_coding	branched chain amino acid transaminase 1 [Source:HGNC Symbol;Acc:HGNC:976]	12
ENSG00000061273.18	104.7	108.218	53.7069	131.414	89.1977	58.4009	120.669	62.6295	90.1386	68.7141	124.113	58.8944	HDAC7	protein_coding	histone deacetylase 7 [Source:HGNC Symbol;Acc:HGNC:14067]	12
ENSG00000061656.10	22.6151	19.738	5.61117	8.70818	16.8297	18.7957	6.55809	19.2064	22.0552	1.7619	17.0017	10.7081	SPAG4	protein_coding	sperm associated antigen 4 [Source:HGNC Symbol;Acc:HGNC:11214]	20
ENSG00000061676.15	881.99	816.743	1301.39	928.608	1008.1	1000.87	1033.55	1104.78	881.249	930.283	955.498	1363.94	NCKAP1	protein_coding	NCK associated protein 1 [Source:HGNC Symbol;Acc:HGNC:7666]	2
ENSG00000061794.13	182.596	144.291	152.704	215.329	223.836	243.001	348.89	187.054	184.113	96.9044	226.123	191.407	MRPS35	protein_coding	mitochondrial ribosomal protein S35 [Source:HGNC Symbol;Acc:HGNC:16635]	12
ENSG00000061918.13	22.6151	19.0573	8.81755	10.2915	30.2935	28.1935	18.3626	33.4024	25.8909	26.4285	42.5044	24.0932	GUCY1B1	protein_coding	guanylate cyclase 1 soluble subunit beta 1 [Source:HGNC Symbol;Acc:HGNC:4687]	4
ENSG00000061936.9	211.074	227.327	222.443	246.204	220.47	232.261	283.309	227.136	249.32	422.856	306.031	231.562	SFSWAP	protein_coding	splicing factor SWAP [Source:HGNC Symbol;Acc:HGNC:10790]	12
ENSG00000061938.19	101.349	147.014	143.486	224.038	109.393	50.3456	87.8784	81.8359	87.2619	77.5236	73.1075	54.8788	TNK2	protein_coding	tyrosine kinase non receptor 2 [Source:HGNC Symbol;Acc:HGNC:19297]	3
ENSG00000061987.16	442.251	430.151	510.215	422.742	631.116	743.772	671.548	650.512	704.807	717.093	676.669	645.161	MON2	protein_coding	MON2 homolog, regulator of endosome-to-Golgi trafficking [Source:HGNC Symbol;Acc:HGNC:29177]	12
ENSG00000062038.14	1.67519	21.7798	1.20239	56.2073	37.0254	0	175.757	1.67012	0.958922	5.2857	1.70017	1.33851	CDH3	protein_coding	cadherin 3 [Source:HGNC Symbol;Acc:HGNC:1762]	16
ENSG00000062194.16	333.364	317.169	340.678	334.077	353.425	512.182	396.108	447.592	466.036	495.094	397.841	459.108	GPBP1	protein_coding	GC-rich promoter binding protein 1 [Source:HGNC Symbol;Acc:HGNC:29520]	5
ENSG00000062282.15	93.8109	87.7999	583.962	243.829	70.6849	135.597	49.8415	128.599	84.3851	153.285	45.9047	151.251	DGAT2	protein_coding	diacylglycerol O-acyltransferase 2 [Source:HGNC Symbol;Acc:HGNC:16940]	11
ENSG00000062370.16	31.8287	20.4186	18.8375	22.1663	31.9765	38.2626	62.9576	38.4128	34.5212	49.3332	30.6031	52.2018	ZNF112	protein_coding	zinc finger protein 112 [Source:HGNC Symbol;Acc:HGNC:12892]	19
ENSG00000062485.19	541.925	482.559	425.647	501.116	390.45	324.225	254.454	280.58	430.556	281.904	377.439	317.227	CS	protein_coding	citrate synthase [Source:HGNC Symbol;Acc:HGNC:2422]	12
ENSG00000062524.16	129.828	186.49	240.879	128.248	63.953	50.3456	53.7763	89.3514	150.551	72.2379	88.4091	76.295	LTK	protein_coding	leukocyte receptor tyrosine kinase [Source:HGNC Symbol;Acc:HGNC:6721]	15
ENSG00000062598.18	102.187	93.9254	91.3819	86.2901	82.4658	78.5391	64.2692	81.8359	80.5494	84.5711	88.4091	78.972	ELMO2	protein_coding	engulfment and cell motility 2 [Source:HGNC Symbol;Acc:HGNC:17233]	20
ENSG00000062650.19	366.03	350.519	484.164	441.742	503.209	643.752	931.248	501.871	460.282	553.236	579.759	633.114	WAPL	protein_coding	WAPL cohesin release factor [Source:HGNC Symbol;Acc:HGNC:23293]	10
ENSG00000062716.13	1239.64	1447	1087.36	1122.56	1255.5	1752.03	1626.41	1371.17	1691.54	1381.33	1208.82	1033.33	VMP1	protein_coding	vacuole membrane protein 1 [Source:HGNC Symbol;Acc:HGNC:29559]	17
ENSG00000062725.10	139.041	129.998	158.716	134.581	200.274	224.877	233.468	249.683	215.757	146.238	183.619	208.807	APPBP2	protein_coding	amyloid beta precursor protein binding protein 2 [Source:HGNC Symbol;Acc:HGNC:622]	17
ENSG00000062822.14	46.9054	48.324	30.8614	68.0821	50.4892	46.9892	60.3344	32.5674	50.8228	47.5713	52.7054	25.4317	POLD1	protein_coding	DNA polymerase delta 1, catalytic subunit [Source:HGNC Symbol;Acc:HGNC:9175]	19
ENSG00000063015.20	14.2392	11.5705	9.61914	18.208	8.41487	6.04147	14.4278	12.5259	8.63029	10.5714	6.8007	13.3851	SEZ6	protein_coding	seizure related 6 homolog [Source:HGNC Symbol;Acc:HGNC:15955]	17
ENSG00000063046.17	1634.99	1431.34	1194.38	1208.06	989.589	1402.29	1859.87	1204.16	1573.59	1155.81	1479.15	1458.97	EIF4B	protein_coding	eukaryotic translation initiation factor 4B [Source:HGNC Symbol;Acc:HGNC:3285]	12
ENSG00000063169.10	85.4349	129.998	130.259	80.7486	35.3425	22.1521	39.3485	50.1036	54.6585	70.476	86.7089	37.4782	BICRA	protein_coding	BRD4 interacting chromatin remodeling complex associated protein [Source:HGNC Symbol;Acc:HGNC:4332]	19
ENSG00000063176.16	166.682	247.065	113.025	111.623	92.5636	37.5914	49.8415	68.4749	98.7689	103.952	81.6084	56.2174	SPHK2	protein_coding	sphingosine kinase 2 [Source:HGNC Symbol;Acc:HGNC:18859]	19
ENSG00000063180.9	6.70078	6.80619	13.2263	3.16661	6.7319	6.71274	1.31162	17.5363	7.67137	17.619	11.9012	16.0621	CA11	protein_coding	carbonic anhydrase 11 [Source:HGNC Symbol;Acc:HGNC:1370]	19
ENSG00000063241.8	62.8198	59.8945	66.1316	50.6658	31.9765	31.5499	26.2323	43.4231	54.6585	26.4285	23.8024	28.1087	ISOC2	protein_coding	isochorismatase domain containing 2 [Source:HGNC Symbol;Acc:HGNC:26278]	19
ENSG00000063244.12	319.124	413.816	328.654	383.951	282.74	286.634	359.383	318.993	339.458	419.332	368.938	342.658	U2AF2	protein_coding	U2 small nuclear RNA auxiliary factor 2 [Source:HGNC Symbol;Acc:HGNC:23156]	19
ENSG00000063245.14	1056.21	1361.92	1129.85	889.026	535.186	349.734	347.579	491.851	674.122	990.187	637.565	556.82	EPN1	protein_coding	epsin 1 [Source:HGNC Symbol;Acc:HGNC:21604]	19
ENSG00000063322.15	94.6485	129.318	121.442	114.79	92.5636	110.76	98.3713	117.743	122.742	81.0473	139.414	115.112	MED29	protein_coding	mediator complex subunit 29 [Source:HGNC Symbol;Acc:HGNC:23074]	19
ENSG00000063587.14	100.512	74.1875	56.1117	68.8738	99.2955	81.8955	41.9718	60.9594	111.235	51.0951	76.5079	61.5714	ZNF275	protein_coding	zinc finger protein 275 [Source:HGNC Symbol;Acc:HGNC:13069]	X
ENSG00000063601.17	110.563	118.428	108.215	137.748	129.589	149.694	132.473	135.28	115.071	81.0473	119.012	105.742	MTMR1	protein_coding	myotubularin related protein 1 [Source:HGNC Symbol;Acc:HGNC:7449]	X
ENSG00000063660.9	34.3415	53.7689	31.663	56.999	35.3425	26.1797	32.7904	30.8972	23.973	15.8571	35.7037	16.0621	GPC1	protein_coding	glypican 1 [Source:HGNC Symbol;Acc:HGNC:4449]	2
ENSG00000063761.16	35.1791	37.4341	23.6471	34.0411	31.9765	30.2073	26.2323	29.2271	35.4801	40.5237	49.3051	20.0776	ADCK1	protein_coding	aarF domain containing kinase 1 [Source:HGNC Symbol;Acc:HGNC:19038]	14
ENSG00000063854.13	115.588	194.657	235.268	128.248	151.468	126.2	95.7481	145.3	128.495	158.571	151.316	199.438	HAGH	protein_coding	hydroxyacylglutathione hydrolase [Source:HGNC Symbol;Acc:HGNC:4805]	16
ENSG00000063978.16	233.69	259.997	236.871	238.287	186.81	179.23	171.822	170.352	196.579	158.571	198.92	176.683	RNF4	protein_coding	ring finger protein 4 [Source:HGNC Symbol;Acc:HGNC:10067]	4
ENSG00000064012.22	184.271	155.862	147.894	158.331	153.151	269.181	297.737	231.312	158.222	264.285	202.321	199.438	CASP8	protein_coding	caspase 8 [Source:HGNC Symbol;Acc:HGNC:1509]	2
ENSG00000064042.18	107.212	150.417	90.1795	58.5823	102.661	126.2	415.783	200.414	174.524	140.952	142.815	156.605	LIMCH1	protein_coding	LIM and calponin homology domains 1 [Source:HGNC Symbol;Acc:HGNC:29191]	4
ENSG00000064102.15	55.2814	53.7689	51.3021	79.1653	94.2466	100.691	171.822	84.3411	85.344	61.6665	129.213	87.003	INTS13	protein_coding	integrator complex subunit 13 [Source:HGNC Symbol;Acc:HGNC:20174]	12
ENSG00000064115.11	133.178	124.553	140.279	136.164	171.663	113.445	175.757	150.311	178.359	100.428	117.312	107.081	TM7SF3	protein_coding	transmembrane 7 superfamily member 3 [Source:HGNC Symbol;Acc:HGNC:23049]	12
ENSG00000064225.12	12.564	5.44495	8.41675	11.8748	45.4403	36.9201	18.3626	33.4024	37.3979	12.3333	42.5044	32.1242	ST3GAL6	protein_coding	ST3 beta-galactoside alpha-2,3-sialyltransferase 6 [Source:HGNC Symbol;Acc:HGNC:18080]	3
ENSG00000064270.12	338.389	330.781	221.24	235.912	339.961	299.388	573.177	227.136	360.555	757.617	323.033	319.904	ATP2C2	protein_coding	ATPase secretory pathway Ca2+ transporting 2 [Source:HGNC Symbol;Acc:HGNC:29103]	16
ENSG00000064309.14	17.5895	19.738	16.0319	17.4164	35.3425	17.4531	9.18132	22.5466	21.0963	29.9523	22.1023	13.3851	CDON	protein_coding	cell adhesion associated, oncogene regulated [Source:HGNC Symbol;Acc:HGNC:17104]	11
ENSG00000064313.12	138.204	130.679	133.065	135.373	176.712	222.192	232.156	182.043	194.661	220.237	214.222	157.944	TAF2	protein_coding	TATA-box binding protein associated factor 2 [Source:HGNC Symbol;Acc:HGNC:11536]	8
ENSG00000064393.16	1107.3	1253.7	1454.49	1207.27	863.366	955.895	633.511	909.381	992.484	812.235	1037.11	1053.41	HIPK2	protein_coding	homeodomain interacting protein kinase 2 [Source:HGNC Symbol;Acc:HGNC:14402]	7
ENSG00000064419.13	266.356	257.274	326.65	332.494	309.667	332.281	392.174	304.797	263.703	269.571	270.328	358.72	TNPO3	protein_coding	transportin 3 [Source:HGNC Symbol;Acc:HGNC:17103]	7
ENSG00000064490.14	50.2558	61.2557	40.0798	50.6658	21.8787	28.1935	40.6601	30.8972	31.6444	31.7142	15.3016	44.1708	RFXANK	protein_coding	regulatory factor X associated ankyrin containing protein [Source:HGNC Symbol;Acc:HGNC:9987]	19
ENSG00000064545.15	30.1535	41.5178	23.2463	27.7078	33.6595	15.4393	22.2975	25.8869	21.0963	40.5237	27.2028	22.7546	TMEM161A	protein_coding	transmembrane protein 161A [Source:HGNC Symbol;Acc:HGNC:26020]	19
ENSG00000064547.14	24.2903	35.3922	24.8495	45.1242	53.8552	18.1244	48.5298	18.3713	21.0963	14.0952	22.1023	16.0621	LPAR2	protein_coding	lysophosphatidic acid receptor 2 [Source:HGNC Symbol;Acc:HGNC:3168]	19
ENSG00000064601.18	242.903	358.006	276.55	254.912	201.957	176.545	162.641	243.003	155.345	192.047	266.927	223.531	CTSA	protein_coding	cathepsin A [Source:HGNC Symbol;Acc:HGNC:9251]	20
ENSG00000064607.17	374.406	381.147	270.138	402.951	385.401	337.651	421.029	285.591	440.145	616.665	411.442	291.795	SUGP2	protein_coding	SURP and G-patch domain containing 2 [Source:HGNC Symbol;Acc:HGNC:18641]	19
ENSG00000064651.14	777.29	1027.05	276.15	4316.09	1933.74	2037.32	7363.42	2099.34	1403.86	1162.85	1361.84	1282.29	SLC12A2	protein_coding	solute carrier family 12 member 2 [Source:HGNC Symbol;Acc:HGNC:10911]	5
ENSG00000064652.11	67.8454	66.7007	117.434	61.7489	69.002	99.3486	47.2182	106.053	112.194	100.428	107.111	132.512	SNX24	protein_coding	sorting nexin 24 [Source:HGNC Symbol;Acc:HGNC:21533]	5
ENSG00000064666.15	99.6741	149.736	117.033	156.747	84.1487	58.4009	78.697	70.9801	118.906	65.1903	83.3085	65.5869	CNN2	protein_coding	calponin 2 [Source:HGNC Symbol;Acc:HGNC:2156]	19
ENSG00000064687.13	56.119	110.941	79.7587	108.456	89.1977	57.0583	70.8273	65.1347	77.6726	56.3808	68.007	57.5559	ABCA7	protein_coding	ATP binding cassette subfamily A member 7 [Source:HGNC Symbol;Acc:HGNC:37]	19
ENSG00000064692.19	12.564	11.5705	52.1037	26.1245	8.41487	26.1797	82.6319	45.9283	61.371	14.0952	10.201	37.4782	SNCAIP	protein_coding	synuclein alpha interacting protein [Source:HGNC Symbol;Acc:HGNC:11139]	5
ENSG00000064703.12	41.8799	41.5178	30.0598	58.5823	57.2211	74.5114	90.5016	58.4542	62.3299	49.3332	73.1075	61.5714	DDX20	protein_coding	DEAD-box helicase 20 [Source:HGNC Symbol;Acc:HGNC:2743]	1
ENSG00000064726.10	213.587	165.39	243.284	250.162	262.544	267.167	228.221	244.673	225.347	177.952	192.12	310.534	BTBD1	protein_coding	BTB domain containing 1 [Source:HGNC Symbol;Acc:HGNC:1120]	15
ENSG00000064763.11	106.375	76.2293	90.1795	107.665	138.004	161.777	173.133	130.269	144.797	100.428	144.515	121.804	FAR2	protein_coding	fatty acyl-CoA reductase 2 [Source:HGNC Symbol;Acc:HGNC:25531]	12
ENSG00000064787.13	265.518	378.424	330.658	192.372	336.595	351.076	730.571	258.869	186.99	237.856	198.92	396.198	BCAS1	protein_coding	brain enriched myelin associated protein 1 [Source:HGNC Symbol;Acc:HGNC:974]	20
ENSG00000064886.14	13.4016	12.2511	8.41675	17.4164	3.36595	2.6851	3.93485	7.51554	9.58922	10.5714	1.70017	6.69254	CHI3L2	protein_coding	chitinase 3 like 2 [Source:HGNC Symbol;Acc:HGNC:1933]	1
ENSG00000064932.16	211.912	230.73	210.018	281.828	201.957	106.061	132.473	126.929	142.879	162.095	122.413	112.435	SBNO2	protein_coding	strawberry notch homolog 2 [Source:HGNC Symbol;Acc:HGNC:29158]	19
ENSG00000064933.17	71.1958	36.0728	28.0558	64.9155	82.4658	107.404	142.966	78.4957	88.2208	105.714	78.208	84.326	PMS1	protein_coding	PMS1 homolog 1, mismatch repair system component [Source:HGNC Symbol;Acc:HGNC:9121]	2
ENSG00000064961.19	115.588	151.097	97.7946	112.415	106.027	81.8955	135.097	98.5371	93.0154	125.095	124.113	107.081	HMG20B	protein_coding	high mobility group 20B [Source:HGNC Symbol;Acc:HGNC:5002]	19
ENSG00000064989.13	46.9054	27.9054	38.8774	32.4578	40.3914	50.3456	30.1672	73.4853	90.1386	36.9999	69.7072	49.5248	CALCRL	protein_coding	calcitonin receptor like receptor [Source:HGNC Symbol;Acc:HGNC:16709]	2
ENSG00000064995.18	51.0934	72.1456	65.33	71.2487	82.4658	75.854	70.8273	61.7945	86.3029	102.19	57.8059	78.972	TAF11	protein_coding	TATA-box binding protein associated factor 11 [Source:HGNC Symbol;Acc:HGNC:11544]	6
ENSG00000064999.15	268.031	284.499	246.491	258.87	200.274	145.667	182.315	154.486	185.072	271.332	193.82	161.96	ANKS1A	protein_coding	ankyrin repeat and sterile alpha motif domain containing 1A [Source:HGNC Symbol;Acc:HGNC:20961]	6
ENSG00000065000.18	579.617	601.667	547.49	616.697	585.675	443.712	611.214	440.077	374.938	570.855	532.155	552.804	AP3D1	protein_coding	adaptor related protein complex 3 subunit delta 1 [Source:HGNC Symbol;Acc:HGNC:568]	19
ENSG00000065029.15	122.289	121.831	104.608	95.79	126.223	69.8125	102.306	89.3514	98.7689	96.9044	86.7089	61.5714	ZNF76	protein_coding	zinc finger protein 76 [Source:HGNC Symbol;Acc:HGNC:13149]	6
ENSG00000065054.14	41.8799	36.7534	44.0877	39.5826	42.0744	18.7957	35.4137	40.918	37.3979	58.1427	39.104	29.4472	SLC9A3R2	protein_coding	SLC9A3 regulator 2 [Source:HGNC Symbol;Acc:HGNC:11076]	16
ENSG00000065057.9	28.4783	16.3349	12.4247	27.7078	28.6106	6.04147	27.544	15.8661	13.4249	12.3333	32.3033	10.7081	NTHL1	protein_coding	nth like DNA glycosylase 1 [Source:HGNC Symbol;Acc:HGNC:8028]	16
ENSG00000065060.17	192.647	163.349	138.275	156.747	164.932	170.504	184.938	188.724	176.442	184.999	251.626	198.099	UHRF1BP1	protein_coding	UHRF1 binding protein 1 [Source:HGNC Symbol;Acc:HGNC:21216]	6
ENSG00000065135.12	247.929	224.604	270.538	275.495	339.961	326.239	372.499	294.776	285.759	192.047	272.028	334.627	GNAI3	protein_coding	G protein subunit alpha i3 [Source:HGNC Symbol;Acc:HGNC:4387]	1
ENSG00000065150.21	318.287	212.353	144.688	308.744	343.327	341.007	588.916	278.075	356.719	172.666	321.333	341.32	IPO5	protein_coding	importin 5 [Source:HGNC Symbol;Acc:HGNC:6402]	13
ENSG00000065154.12	2214.61	2561.85	4353.06	1960.13	2224.89	3014.69	1008.63	3367.8	3267.05	2554.75	2975.31	4607.15	OAT	protein_coding	ornithine aminotransferase [Source:HGNC Symbol;Acc:HGNC:8091]	10
ENSG00000065183.16	99.6741	83.7162	59.318	133.789	158.2	155.736	304.295	102.712	110.276	111	122.413	137.866	WDR3	protein_coding	WD repeat domain 3 [Source:HGNC Symbol;Acc:HGNC:12755]	1
ENSG00000065243.20	405.397	358.686	636.066	465.492	461.135	651.807	584.981	707.296	553.298	591.998	639.266	631.776	PKN2	protein_coding	protein kinase N2 [Source:HGNC Symbol;Acc:HGNC:9406]	1
ENSG00000065268.10	53.6062	48.324	24.4487	50.6658	109.393	55.7158	59.0228	32.5674	30.6855	28.1904	42.5044	33.4627	WDR18	protein_coding	WD repeat domain 18 [Source:HGNC Symbol;Acc:HGNC:17956]	19
ENSG00000065308.5	315.774	353.241	352.301	284.203	203.64	160.435	90.5016	194.569	189.866	149.761	147.915	192.745	TRAM2	protein_coding	translocation associated membrane protein 2 [Source:HGNC Symbol;Acc:HGNC:16855]	6
ENSG00000065320.9	69.5206	49.0046	37.2742	33.2494	47.1233	22.1521	28.8556	43.4231	58.4942	45.8094	54.4056	34.8012	NTN1	protein_coding	netrin 1 [Source:HGNC Symbol;Acc:HGNC:8029]	17
ENSG00000065325.13	104.7	139.527	163.125	113.206	50.4892	74.5114	31.4788	117.743	138.085	72.2379	90.1092	92.3571	GLP2R	protein_coding	glucagon like peptide 2 receptor [Source:HGNC Symbol;Acc:HGNC:4325]	17
ENSG00000065328.16	13.4016	7.48681	3.20638	28.4995	33.6595	36.9201	41.9718	25.8869	26.8498	33.4761	35.7037	21.4161	MCM10	protein_coding	minichromosome maintenance 10 replication initiation factor [Source:HGNC Symbol;Acc:HGNC:18043]	10
ENSG00000065357.20	714.47	1070.61	1313.81	672.113	521.722	461.837	205.924	558.655	662.615	1168.14	666.468	847.276	DGKA	protein_coding	diacylglycerol kinase alpha [Source:HGNC Symbol;Acc:HGNC:2849]	12
ENSG00000065361.15	1975.05	2386.93	2818.01	2330.63	1193.23	1403.63	1483.44	1492.25	1637.84	2153.04	1827.69	1694.55	ERBB3	protein_coding	erb-b2 receptor tyrosine kinase 3 [Source:HGNC Symbol;Acc:HGNC:3431]	12
ENSG00000065413.20	137.366	116.386	134.267	106.081	193.542	252.399	94.4364	244.673	194.661	132.142	166.617	179.36	ANKRD44	protein_coding	ankyrin repeat domain 44 [Source:HGNC Symbol;Acc:HGNC:25259]	2
ENSG00000065427.14	347.603	317.169	228.455	318.244	346.693	273.88	403.978	257.199	288.635	188.523	244.825	295.81	KARS1	protein_coding	lysyl-tRNA synthetase 1 [Source:HGNC Symbol;Acc:HGNC:6215]	16
ENSG00000065457.10	73.7085	85.0774	66.9332	80.7486	121.174	72.4976	97.0597	62.6295	64.2477	77.5236	74.8077	87.003	ADAT1	protein_coding	adenosine deaminase tRNA specific 1 [Source:HGNC Symbol;Acc:HGNC:228]	16
ENSG00000065485.20	89.6229	63.9782	50.9013	69.6654	151.468	87.9369	150.836	92.6917	80.5494	70.476	117.312	105.742	PDIA5	protein_coding	protein disulfide isomerase family A member 5 [Source:HGNC Symbol;Acc:HGNC:24811]	3
ENSG00000065491.8	81.2469	115.025	122.644	75.207	53.8552	66.4562	34.102	74.3204	70.0013	126.857	90.1092	68.2639	TBC1D22B	protein_coding	TBC1 domain family member 22B [Source:HGNC Symbol;Acc:HGNC:21602]	6
ENSG00000065518.8	86.2725	82.3549	109.819	102.915	218.787	186.614	200.677	167.012	110.276	112.762	139.414	199.438	NDUFB4	protein_coding	NADH:ubiquinone oxidoreductase subunit B4 [Source:HGNC Symbol;Acc:HGNC:7699]	3
ENSG00000065526.12	758.863	658.159	937.466	969.774	772.485	767.938	763.361	687.255	791.11	1060.66	812.683	911.524	SPEN	protein_coding	spen family transcriptional repressor [Source:HGNC Symbol;Acc:HGNC:17575]	1
ENSG00000065534.18	301.535	246.384	301.801	208.996	291.155	365.173	200.677	363.251	359.596	267.809	377.439	279.748	MYLK	protein_coding	myosin light chain kinase [Source:HGNC Symbol;Acc:HGNC:7590]	3
ENSG00000065548.18	219.45	187.17	263.324	277.87	334.912	489.359	537.763	359.911	296.307	338.285	423.343	475.17	ZC3H15	protein_coding	zinc finger CCCH-type containing 15 [Source:HGNC Symbol;Acc:HGNC:29528]	2
ENSG00000065559.15	92.1357	97.3285	143.085	113.206	131.272	130.898	125.915	140.29	97.81	123.333	108.811	124.481	MAP2K4	protein_coding	mitogen-activated protein kinase kinase 4 [Source:HGNC Symbol;Acc:HGNC:6844]	17
ENSG00000065600.12	13.4016	22.4604	14.0279	24.5412	23.5616	16.7819	31.4788	22.5466	23.973	12.3333	18.7019	18.7391	PACC1	protein_coding	proton activated chloride channel 1 [Source:HGNC Symbol;Acc:HGNC:25593]	1
ENSG00000065613.15	424.662	368.215	509.414	558.115	545.284	735.045	1024.37	624.625	509.187	650.141	608.662	592.959	SLK	protein_coding	STE20 like kinase [Source:HGNC Symbol;Acc:HGNC:11088]	10
ENSG00000065615.14	94.6485	108.218	122.644	100.54	124.54	127.542	123.292	141.96	124.66	135.666	113.912	123.143	CYB5R4	protein_coding	cytochrome b5 reductase 4 [Source:HGNC Symbol;Acc:HGNC:20147]	6
ENSG00000065618.21	278.92	1304.07	874.54	908.817	385.401	157.078	1002.08	442.582	238.771	310.094	394.44	298.487	COL17A1	protein_coding	collagen type XVII alpha 1 chain [Source:HGNC Symbol;Acc:HGNC:2194]	10
ENSG00000065621.15	77.8965	91.8836	53.3061	58.5823	90.8806	72.4976	186.25	63.4646	80.5494	51.0951	76.5079	70.9409	GSTO2	protein_coding	glutathione S-transferase omega 2 [Source:HGNC Symbol;Acc:HGNC:23064]	10
ENSG00000065665.21	20.9399	25.1829	24.4487	26.9162	30.2935	34.235	36.7253	35.0725	32.6033	35.238	25.5026	44.1708	SEC61A2	protein_coding	SEC61 translocon subunit alpha 2 [Source:HGNC Symbol;Acc:HGNC:17702]	10
ENSG00000065675.15	30.9911	23.8217	23.2463	18.9997	23.5616	22.8233	9.18132	25.0518	22.0552	22.9047	30.6031	21.4161	PRKCQ	protein_coding	protein kinase C theta [Source:HGNC Symbol;Acc:HGNC:9410]	10
ENSG00000065717.15	26.8031	51.0464	12.0239	66.4988	43.7573	19.467	69.5157	37.5777	42.1925	45.8094	66.3068	13.3851	TLE2	protein_coding	TLE family member 2, transcriptional corepressor [Source:HGNC Symbol;Acc:HGNC:11838]	19
ENSG00000065802.12	97.9989	89.1611	80.9611	106.081	84.1487	61.086	95.7481	65.9698	73.837	93.3806	56.1058	84.326	ASB1	protein_coding	ankyrin repeat and SOCS box containing 1 [Source:HGNC Symbol;Acc:HGNC:16011]	2
ENSG00000065809.13	234.527	174.919	159.517	189.997	321.448	245.015	132.473	251.353	226.305	149.761	204.021	226.208	FAM107B	protein_coding	family with sequence similarity 107 member B [Source:HGNC Symbol;Acc:HGNC:23726]	10
ENSG00000065833.9	165.844	119.789	280.959	103.706	148.102	266.496	131.162	189.559	256.991	311.856	200.621	220.854	ME1	protein_coding	malic enzyme 1 [Source:HGNC Symbol;Acc:HGNC:6983]	6
ENSG00000065882.16	297.347	353.241	347.091	379.202	250.763	271.195	329.216	271.395	283.841	167.38	241.425	266.363	TBC1D1	protein_coding	TBC1 domain family member 1 [Source:HGNC Symbol;Acc:HGNC:11578]	4
ENSG00000065883.16	420.474	378.424	480.957	496.366	530.137	618.915	644.004	593.728	507.27	644.855	559.357	605.006	CDK13	protein_coding	cyclin dependent kinase 13 [Source:HGNC Symbol;Acc:HGNC:1733]	7
ENSG00000065911.12	67.0078	86.4386	38.4766	75.207	117.808	101.362	123.292	94.3618	89.1797	28.1904	88.4091	68.2639	MTHFD2	protein_coding	methylenetetrahydrofolate dehydrogenase (NADP+ dependent) 2, methenyltetrahydrofolate cyclohydrolase [Source:HGNC Symbol;Acc:HGNC:7434]	2
ENSG00000065923.10	56.9566	36.7534	24.4487	40.3743	102.661	73.1689	77.3854	64.2996	81.5083	45.8094	69.7072	46.8478	SLC9A7	protein_coding	solute carrier family 9 member A7 [Source:HGNC Symbol;Acc:HGNC:17123]	X
ENSG00000065970.9	98.8365	92.5642	119.438	125.081	75.7339	71.8264	56.3995	65.1347	95.8922	82.8092	79.9082	72.2795	FOXJ2	protein_coding	forkhead box J2 [Source:HGNC Symbol;Acc:HGNC:24818]	12
ENSG00000065978.19	631.548	543.134	577.149	702.987	881.879	1149.89	1720.84	971.175	761.384	796.378	1256.43	1319.77	YBX1	protein_coding	Y-box binding protein 1 [Source:HGNC Symbol;Acc:HGNC:8014]	1
ENSG00000065989.16	45.2302	44.9209	23.2463	25.3329	20.1957	11.4117	6.55809	20.0414	23.0141	19.3809	15.3016	17.4006	PDE4A	protein_coding	phosphodiesterase 4A [Source:HGNC Symbol;Acc:HGNC:8780]	19
ENSG00000066027.12	184.271	194.657	216.03	211.371	176.712	196.683	222.975	208.765	217.675	165.618	171.718	186.053	PPP2R5A	protein_coding	protein phosphatase 2 regulatory subunit B'alpha [Source:HGNC Symbol;Acc:HGNC:9309]	1
ENSG00000066044.15	144.904	147.014	133.466	191.58	176.712	139.625	161.329	140.29	159.181	116.285	144.515	127.158	ELAVL1	protein_coding	ELAV like RNA binding protein 1 [Source:HGNC Symbol;Acc:HGNC:3312]	19
ENSG00000066056.14	59.4694	44.2402	20.4407	22.1663	45.4403	17.4531	18.3626	31.7323	50.8228	31.7142	49.3051	34.8012	TIE1	protein_coding	tyrosine kinase with immunoglobulin like and EGF like domains 1 [Source:HGNC Symbol;Acc:HGNC:11809]	1
ENSG00000066084.13	273.894	347.796	376.75	436.992	331.546	332.952	432.834	309.807	301.101	334.761	294.13	329.273	DIP2B	protein_coding	disco interacting protein 2 homolog B [Source:HGNC Symbol;Acc:HGNC:29284]	12
ENSG00000066117.15	140.716	155.862	181.161	176.539	112.759	93.9784	72.139	93.5268	128.495	146.238	136.014	104.404	SMARCD1	protein_coding	SWI/SNF related, matrix associated, actin dependent regulator of chromatin, subfamily d, member 1 [Source:HGNC Symbol;Acc:HGNC:11106]	12
ENSG00000066135.13	311.586	445.806	330.658	300.828	230.568	228.905	233.468	256.364	304.937	317.142	324.733	294.472	KDM4A	protein_coding	lysine demethylase 4A [Source:HGNC Symbol;Acc:HGNC:22978]	1
ENSG00000066136.20	176.733	155.862	129.057	124.289	92.5636	112.774	112.799	115.238	121.783	119.809	159.816	103.065	NFYC	protein_coding	nuclear transcription factor Y subunit gamma [Source:HGNC Symbol;Acc:HGNC:7806]	1
ENSG00000066230.12	167.519	273.609	557.91	272.328	208.689	140.968	73.4506	134.445	144.797	190.285	124.113	159.283	SLC9A3	protein_coding	solute carrier family 9 member A3 [Source:HGNC Symbol;Acc:HGNC:11073]	5
ENSG00000066248.15	343.415	482.559	400.798	277.87	168.297	171.175	135.097	212.105	211.922	401.713	239.725	216.838	NGEF	protein_coding	neuronal guanine nucleotide exchange factor [Source:HGNC Symbol;Acc:HGNC:7807]	2
ENSG00000066279.18	108.05	76.2293	51.7029	154.372	205.323	306.772	234.779	213.775	204.25	167.38	295.83	198.099	ASPM	protein_coding	assembly factor for spindle microtubules [Source:HGNC Symbol;Acc:HGNC:19048]	1
ENSG00000066294.14	68.683	58.5332	59.318	32.4578	48.8063	84.5806	28.8556	58.4542	67.1245	33.4761	30.6031	66.9254	CD84	protein_coding	CD84 molecule [Source:HGNC Symbol;Acc:HGNC:1704]	1
ENSG00000066322.15	150.767	186.49	200.399	182.08	161.566	90.622	182.315	120.249	106.44	111	108.811	104.404	ELOVL1	protein_coding	ELOVL fatty acid elongase 1 [Source:HGNC Symbol;Acc:HGNC:14418]	1
ENSG00000066336.11	24.2903	20.4186	25.651	37.9993	11.7808	12.0829	10.4929	21.7116	14.3838	12.3333	13.6014	6.69254	SPI1	protein_coding	Spi-1 proto-oncogene [Source:HGNC Symbol;Acc:HGNC:11241]	11
ENSG00000066379.15	35.1791	34.031	38.8774	26.1245	15.1468	22.1521	39.3485	21.7116	20.1374	21.1428	42.5044	24.0932	ZNRD1	protein_coding	RNA polymerase I subunit H [Source:HGNC Symbol;Acc:HGNC:13182]	6
ENSG00000066405.13	20.1023	17.0155	3.60718	4.74992	55.5382	11.4117	5.24647	5.01036	6.71245	12.3333	10.201	12.0466	CLDN18	protein_coding	claudin 18 [Source:HGNC Symbol;Acc:HGNC:2039]	3
ENSG00000066422.5	170.87	121.831	158.716	148.831	166.615	217.493	211.17	197.909	201.374	206.142	180.218	242.27	ZBTB11	protein_coding	zinc finger and BTB domain containing 11 [Source:HGNC Symbol;Acc:HGNC:16740]	3
ENSG00000066427.24	89.6229	111.622	101.402	113.998	158.2	136.269	188.873	166.177	143.838	144.476	132.614	132.512	ATXN3	protein_coding	ataxin 3 [Source:HGNC Symbol;Acc:HGNC:7106]	14
ENSG00000066455.13	178.408	177.642	256.11	191.58	218.787	268.51	274.128	229.642	204.25	195.571	249.926	255.655	GOLGA5	protein_coding	golgin A5 [Source:HGNC Symbol;Acc:HGNC:4428]	14
ENSG00000066468.22	133.178	117.066	112.223	144.081	163.249	124.186	125.915	137.785	113.153	91.6187	105.411	123.143	FGFR2	protein_coding	fibroblast growth factor receptor 2 [Source:HGNC Symbol;Acc:HGNC:3689]	10
ENSG00000066557.6	79.5717	68.7425	139.077	83.9152	121.174	146.338	64.2692	124.424	131.372	107.476	98.6101	115.112	LRRC40	protein_coding	leucine rich repeat containing 40 [Source:HGNC Symbol;Acc:HGNC:26004]	1
ENSG00000066583.12	91.2981	78.2712	155.109	86.2901	116.125	176.545	91.8132	141.96	137.126	121.571	105.411	167.314	ISOC1	protein_coding	isochorismatase domain containing 1 [Source:HGNC Symbol;Acc:HGNC:24254]	5
ENSG00000066629.17	50.2558	51.7271	57.7149	45.9158	48.8063	57.0583	34.102	54.2789	93.9743	44.0475	51.0052	73.618	EML1	protein_coding	EMAP like 1 [Source:HGNC Symbol;Acc:HGNC:3330]	14
ENSG00000066651.20	205.211	170.835	165.529	167.039	200.274	244.344	215.105	204.59	206.168	359.427	222.723	261.009	TRMT11	protein_coding	tRNA methyltransferase 11 homolog [Source:HGNC Symbol;Acc:HGNC:21080]	6
ENSG00000066654.14	168.357	143.611	137.874	158.331	244.031	268.51	342.332	237.992	229.182	218.475	181.919	220.854	THUMPD1	protein_coding	THUMP domain containing 1 [Source:HGNC Symbol;Acc:HGNC:23807]	16
ENSG00000066697.14	17.5895	21.0992	12.4247	29.2911	25.2446	30.2073	34.102	30.8972	20.1374	14.0952	22.1023	30.7857	MSANTD3	protein_coding	Myb/SANT DNA binding domain containing 3 [Source:HGNC Symbol;Acc:HGNC:23370]	9
ENSG00000066735.14	10.0512	9.52867	4.40877	7.91653	6.7319	11.4117	1.31162	5.84542	9.58922	8.80949	11.9012	6.69254	KIF26A	protein_coding	kinesin family member 26A [Source:HGNC Symbol;Acc:HGNC:20226]	14
ENSG00000066739.12	450.627	356.644	365.928	287.37	331.546	402.093	360.695	412.52	414.254	422.856	402.941	449.739	ATG2B	protein_coding	autophagy related 2B [Source:HGNC Symbol;Acc:HGNC:20187]	14
ENSG00000066777.9	723.684	630.934	916.624	715.654	789.315	938.441	950.923	854.267	804.535	1057.14	873.89	1102.93	ARFGEF1	protein_coding	ADP ribosylation factor guanine nucleotide exchange factor 1 [Source:HGNC Symbol;Acc:HGNC:15772]	8
ENSG00000066827.16	54.4438	54.4495	44.4885	40.3743	60.5871	57.0583	40.6601	55.949	52.7407	52.857	54.4056	49.5248	ZFAT	protein_coding	zinc finger and AT-hook domain containing [Source:HGNC Symbol;Acc:HGNC:19899]	8
ENSG00000066855.16	101.349	79.6324	117.834	103.706	117.808	126.2	112.799	103.547	139.044	116.285	137.714	88.3416	MTFR1	protein_coding	mitochondrial fission regulator 1 [Source:HGNC Symbol;Acc:HGNC:29510]	8
ENSG00000066923.17	36.8543	41.5178	38.4766	18.208	23.5616	24.1659	15.7394	20.8765	31.6444	29.9523	35.7037	26.7702	STAG3	protein_coding	stromal antigen 3 [Source:HGNC Symbol;Acc:HGNC:11356]	7
ENSG00000066926.11	75.3837	74.1875	52.1037	56.999	72.3679	71.1551	39.3485	72.6502	66.1656	49.3332	79.9082	58.8944	FECH	protein_coding	ferrochelatase [Source:HGNC Symbol;Acc:HGNC:3647]	18
ENSG00000066933.16	219.45	182.406	268.534	202.663	276.008	304.087	363.318	273.065	259.868	318.904	273.728	293.133	MYO9A	protein_coding	myosin IXA [Source:HGNC Symbol;Acc:HGNC:7608]	15
ENSG00000067048.17	0	0	0	0	328.18	672.617	0	0	0	377.046	372.338	0	DDX3Y	protein_coding	DEAD-box helicase 3 Y-linked [Source:HGNC Symbol;Acc:HGNC:2699]	Y
ENSG00000067057.17	340.064	539.05	838.469	587.406	444.305	388.668	351.513	390.808	280.005	366.475	345.135	508.633	PFKP	protein_coding	phosphofructokinase, platelet [Source:HGNC Symbol;Acc:HGNC:8878]	10
ENSG00000067064.11	104.7	83.0355	599.994	312.703	178.395	293.347	187.561	185.383	133.29	128.619	154.716	169.991	IDI1	protein_coding	isopentenyl-diphosphate delta isomerase 1 [Source:HGNC Symbol;Acc:HGNC:5387]	10
ENSG00000067066.17	492.507	483.24	567.93	399.785	373.62	539.705	498.415	559.49	469.872	623.712	472.649	540.757	SP100	protein_coding	SP100 nuclear antigen [Source:HGNC Symbol;Acc:HGNC:11206]	2
ENSG00000067082.15	754.675	1118.26	1478.94	1020.44	885.245	2201.11	981.09	1545.7	2656.21	2538.9	1254.73	1023.96	KLF6	protein_coding	Kruppel like factor 6 [Source:HGNC Symbol;Acc:HGNC:2235]	10
ENSG00000067113.17	123.127	131.359	179.958	102.915	124.54	129.556	93.1248	146.971	142.879	111	159.816	152.59	PLPP1	protein_coding	phospholipid phosphatase 1 [Source:HGNC Symbol;Acc:HGNC:9228]	5
ENSG00000067141.17	747.974	611.877	717.027	565.24	563.797	633.683	377.746	548.635	598.367	877.426	685.17	847.276	NEO1	protein_coding	neogenin 1 [Source:HGNC Symbol;Acc:HGNC:7754]	15
ENSG00000067167.8	371.893	327.378	511.017	419.576	647.945	951.867	663.678	804.998	703.848	406.999	569.558	562.174	TRAM1	protein_coding	translocation associated membrane protein 1 [Source:HGNC Symbol;Acc:HGNC:20568]	8
ENSG00000067177.15	20.1023	10.8899	5.61117	24.5412	40.3914	16.7819	57.7112	11.6908	11.5071	8.80949	17.0017	5.35403	PHKA1	protein_coding	phosphorylase kinase regulatory subunit alpha 1 [Source:HGNC Symbol;Acc:HGNC:8925]	X
ENSG00000067182.8	432.2	614.599	848.088	524.074	388.767	277.908	145.59	446.757	388.363	509.189	363.837	337.304	TNFRSF1A	protein_coding	TNF receptor superfamily member 1A [Source:HGNC Symbol;Acc:HGNC:11916]	12
ENSG00000067191.16	11.7264	12.9318	10.4207	7.12487	5.04892	10.7404	3.93485	4.1753	10.5481	8.80949	6.8007	4.01553	CACNB1	protein_coding	calcium voltage-gated channel auxiliary subunit beta 1 [Source:HGNC Symbol;Acc:HGNC:1401]	17
ENSG00000067208.14	214.425	234.133	310.217	286.578	336.595	312.814	392.174	341.54	274.252	303.047	306.031	319.904	EVI5	protein_coding	ecotropic viral integration site 5 [Source:HGNC Symbol;Acc:HGNC:3501]	1
ENSG00000067221.14	36.0167	42.1984	31.2622	26.1245	11.7808	18.7957	14.4278	24.2167	25.8909	24.6666	15.3016	16.0621	STOML1	protein_coding	stomatin like 1 [Source:HGNC Symbol;Acc:HGNC:14560]	15
ENSG00000067225.18	972.45	1506.21	1508.6	1951.42	1240.35	469.892	986.336	527.758	712.479	660.712	836.486	845.937	PKM	protein_coding	pyruvate kinase M1/2 [Source:HGNC Symbol;Acc:HGNC:9021]	15
ENSG00000067248.10	134.016	138.846	156.311	148.831	188.493	232.932	238.714	211.27	192.743	177.952	188.719	206.13	DHX29	protein_coding	DExH-box helicase 29 [Source:HGNC Symbol;Acc:HGNC:15815]	5
ENSG00000067334.14	132.34	93.2448	132.263	130.623	176.712	206.752	216.417	152.816	145.756	151.523	154.716	148.574	DNTTIP2	protein_coding	deoxynucleotidyltransferase terminal interacting protein 2 [Source:HGNC Symbol;Acc:HGNC:24013]	1
ENSG00000067365.15	68.683	76.91	53.7069	70.4571	37.0254	46.3179	45.9066	34.2375	46.0282	114.523	45.9047	44.1708	METTL22	protein_coding	methyltransferase like 22 [Source:HGNC Symbol;Acc:HGNC:28368]	16
ENSG00000067369.13	187.622	221.201	122.243	202.663	304.618	212.794	386.927	192.899	241.648	236.094	212.522	144.559	TP53BP1	protein_coding	tumor protein p53 binding protein 1 [Source:HGNC Symbol;Acc:HGNC:11999]	15
ENSG00000067445.21	14.2392	8.16743	5.21037	3.16661	13.4638	14.768	6.55809	12.5259	18.2195	10.5714	11.9012	12.0466	TRO	protein_coding	trophinin [Source:HGNC Symbol;Acc:HGNC:12326]	X
ENSG00000067533.6	51.0934	37.4341	38.4766	66.4988	58.9041	76.5253	85.2551	70.9801	63.2888	68.7141	44.2045	48.1863	RRP15	protein_coding	ribosomal RNA processing 15 homolog [Source:HGNC Symbol;Acc:HGNC:24255]	1
ENSG00000067560.12	899.579	1148.2	1295.38	1243.69	1055.23	857.217	1071.59	829.215	890.838	665.998	918.094	907.509	RHOA	protein_coding	ras homolog family member A [Source:HGNC Symbol;Acc:HGNC:667]	3
ENSG00000067596.12	291.484	341.671	349.095	322.203	277.691	283.949	257.077	203.755	293.43	267.809	221.023	265.025	DHX8	protein_coding	DEAH-box helicase 8 [Source:HGNC Symbol;Acc:HGNC:2749]	17
ENSG00000067606.17	273.057	332.142	422.441	284.995	180.078	217.493	153.459	216.281	234.936	384.094	292.43	289.118	PRKCZ	protein_coding	protein kinase C zeta [Source:HGNC Symbol;Acc:HGNC:9412]	1
ENSG00000067646.12	0	0	0	0	131.272	140.296	0	0	0	100.428	112.212	0	ZFY	protein_coding	zinc finger protein Y-linked [Source:HGNC Symbol;Acc:HGNC:12870]	Y
ENSG00000067704.10	302.373	317.169	343.884	398.201	351.742	346.378	518.089	324.838	354.801	244.904	413.142	364.074	IARS2	protein_coding	isoleucyl-tRNA synthetase 2, mitochondrial [Source:HGNC Symbol;Acc:HGNC:29685]	1
ENSG00000067715.14	9.21357	0.680619	5.61117	0.791653	6.7319	10.0691	2.62323	1.67012	9.58922	10.5714	1.70017	10.7081	SYT1	protein_coding	synaptotagmin 1 [Source:HGNC Symbol;Acc:HGNC:11509]	12
ENSG00000067829.19	165.007	175.6	177.153	146.456	212.055	163.791	114.111	141.96	144.797	162.095	185.319	228.885	IDH3G	protein_coding	isocitrate dehydrogenase (NAD(+)) 3 non-catalytic subunit gamma [Source:HGNC Symbol;Acc:HGNC:5386]	X
ENSG00000067836.12	44.3926	63.2976	56.9133	51.4574	42.0744	23.4946	64.2692	39.2478	38.3569	54.6189	62.9065	56.2174	ROGDI	protein_coding	rogdi atypical leucine zipper [Source:HGNC Symbol;Acc:HGNC:29478]	16
ENSG00000067900.8	412.935	331.462	591.176	465.492	528.454	618.244	630.888	606.254	443.981	577.903	593.361	540.757	ROCK1	protein_coding	Rho associated coiled-coil containing protein kinase 1 [Source:HGNC Symbol;Acc:HGNC:10251]	18
ENSG00000067955.15	51.0934	63.2976	72.5444	112.415	124.54	129.556	226.91	133.61	97.81	59.9046	108.811	84.326	CBFB	protein_coding	core-binding factor subunit beta [Source:HGNC Symbol;Acc:HGNC:1539]	16
ENSG00000067992.15	641.599	532.925	821.635	504.283	467.867	535.677	188.873	651.347	802.617	574.379	479.449	760.273	PDK3	protein_coding	pyruvate dehydrogenase kinase 3 [Source:HGNC Symbol;Acc:HGNC:8811]	X
ENSG00000068001.14	57.7942	40.8372	42.4845	53.8324	53.8552	40.2765	43.2834	27.557	31.6444	33.4761	25.5026	37.4782	HYAL2	protein_coding	hyaluronidase 2 [Source:HGNC Symbol;Acc:HGNC:5321]	3
ENSG00000068024.16	169.195	196.018	143.085	142.497	143.053	98.0061	106.241	106.888	145.756	148	125.813	119.127	HDAC4	protein_coding	histone deacetylase 4 [Source:HGNC Symbol;Acc:HGNC:14063]	2
ENSG00000068028.17	61.1446	66.7007	82.9651	79.1653	77.4168	56.387	56.3995	48.4335	71.9191	66.9522	57.8059	56.2174	RASSF1	protein_coding	Ras association domain family member 1 [Source:HGNC Symbol;Acc:HGNC:9882]	3
ENSG00000068078.18	217.775	272.928	269.336	246.996	149.785	91.9646	61.646	102.712	154.386	234.333	156.416	156.605	FGFR3	protein_coding	fibroblast growth factor receptor 3 [Source:HGNC Symbol;Acc:HGNC:3690]	4
ENSG00000068079.7	95.4861	122.511	96.5922	127.456	72.3679	58.4009	47.2182	55.949	65.2067	52.857	71.4073	57.5559	IFI35	protein_coding	interferon induced protein 35 [Source:HGNC Symbol;Acc:HGNC:5399]	17
ENSG00000068097.15	72.0334	51.7271	43.2861	56.2073	62.2701	55.0445	74.7622	49.2686	46.0282	35.238	79.9082	48.1863	HEATR6	protein_coding	HEAT repeat containing 6 [Source:HGNC Symbol;Acc:HGNC:24076]	17
ENSG00000068120.15	226.989	289.263	208.816	231.954	175.029	106.733	135.097	120.249	138.085	162.095	178.518	144.559	COASY	protein_coding	Coenzyme A synthase [Source:HGNC Symbol;Acc:HGNC:29932]	17
ENSG00000068137.15	32.6663	44.9209	24.8495	49.0825	38.7084	21.4808	39.3485	24.2167	28.7676	19.3809	62.9065	36.1397	PLEKHH3	protein_coding	pleckstrin homology, MyTH4 and FERM domain containing H3 [Source:HGNC Symbol;Acc:HGNC:26105]	17
ENSG00000068305.17	164.169	161.307	210.82	151.997	185.127	300.06	177.068	256.364	256.032	262.523	221.023	220.854	MEF2A	protein_coding	myocyte enhancer factor 2A [Source:HGNC Symbol;Acc:HGNC:6993]	15
ENSG00000068308.13	220.288	247.065	250.098	200.288	163.249	158.421	131.162	170.352	145.756	273.094	193.82	184.714	OTUD5	protein_coding	OTU deubiquitinase 5 [Source:HGNC Symbol;Acc:HGNC:25402]	X
ENSG00000068323.17	111.4	127.276	182.363	140.914	97.6125	113.445	93.1248	121.084	113.153	103.952	137.714	120.466	TFE3	protein_coding	transcription factor binding to IGHM enhancer 3 [Source:HGNC Symbol;Acc:HGNC:11752]	X
ENSG00000068354.16	31.8287	34.7116	30.8614	23.7496	20.1957	18.1244	10.4929	23.3817	31.6444	14.0952	30.6031	13.3851	TBC1D25	protein_coding	TBC1 domain family member 25 [Source:HGNC Symbol;Acc:HGNC:8092]	X
ENSG00000068366.20	130.665	124.553	183.966	193.955	200.274	225.548	217.728	219.621	147.674	91.6187	176.818	144.559	ACSL4	protein_coding	acyl-CoA synthetase long chain family member 4 [Source:HGNC Symbol;Acc:HGNC:3571]	X
ENSG00000068383.19	134.853	155.862	153.505	132.998	112.759	92.6359	95.7481	103.547	123.701	130.381	90.1092	112.435	INPP5A	protein_coding	inositol adenomahosphate-5-phosphatase A [Source:HGNC Symbol;Acc:HGNC:6076]	10
ENSG00000068394.11	77.0589	121.831	93.7866	75.9986	74.0509	69.8125	102.306	65.9698	80.5494	82.8092	83.3085	95.0341	GPKOW	protein_coding	G-patch domain and KOW motifs [Source:HGNC Symbol;Acc:HGNC:30677]	X
ENSG00000068400.13	232.014	262.719	242.082	246.204	186.81	178.559	200.677	177.868	179.318	377.046	260.127	200.776	GRIPAP1	protein_coding	GRIP1 associated protein 1 [Source:HGNC Symbol;Acc:HGNC:18706]	X
ENSG00000068438.15	49.4182	40.8372	39.2782	64.9155	67.319	46.3179	72.139	43.4231	52.7407	45.8094	52.7054	60.2329	FTSJ1	protein_coding	FtsJ RNA 2'-O-methyltransferase 1 [Source:HGNC Symbol;Acc:HGNC:13254]	X
ENSG00000068489.12	32.6663	24.5023	11.2223	30.0828	20.1957	26.851	32.7904	29.2271	28.7676	22.9047	30.6031	16.0621	PRR11	protein_coding	proline rich 11 [Source:HGNC Symbol;Acc:HGNC:25619]	17
ENSG00000068615.18	27.6407	21.0992	14.4287	12.6664	13.4638	16.1106	14.4278	16.7012	15.3427	15.8571	13.6014	25.4317	REEP1	protein_coding	receptor accessory protein 1 [Source:HGNC Symbol;Acc:HGNC:25786]	2
ENSG00000068650.18	397.859	464.182	698.991	554.948	494.795	392.695	240.026	416.695	386.445	459.856	379.139	575.559	ATP11A	protein_coding	ATPase phospholipid transporting 11A [Source:HGNC Symbol;Acc:HGNC:13552]	13
ENSG00000068654.16	289.809	252.51	135.47	305.578	269.276	204.739	346.267	177.033	293.43	234.333	232.924	240.932	POLR1A	protein_coding	RNA polymerase I subunit A [Source:HGNC Symbol;Acc:HGNC:17264]	2
ENSG00000068697.7	237.878	230.73	317.031	273.12	378.669	385.311	477.429	354.901	279.046	213.19	321.333	396.198	LAPTM4A	protein_coding	lysosomal protein transmembrane 4 alpha [Source:HGNC Symbol;Acc:HGNC:6924]	2
ENSG00000068724.17	397.021	478.475	513.823	367.327	175.029	164.462	146.901	202.085	253.155	273.094	178.518	223.531	TTC7A	protein_coding	tetratricopeptide repeat domain 7A [Source:HGNC Symbol;Acc:HGNC:19750]	2
ENSG00000068745.15	237.878	321.933	282.562	294.495	210.372	215.479	415.783	299.787	265.621	371.761	319.633	270.379	IP6K2	protein_coding	inositol hexakisphosphate kinase 2 [Source:HGNC Symbol;Acc:HGNC:17313]	3
ENSG00000068784.13	94.6485	110.26	89.7787	102.915	151.468	161.777	205.924	150.311	133.29	137.428	141.114	145.897	SRBD1	protein_coding	S1 RNA binding domain 1 [Source:HGNC Symbol;Acc:HGNC:25521]	2
ENSG00000068796.17	128.152	106.857	177.954	160.705	151.468	179.902	211.17	211.27	130.413	160.333	144.515	179.36	KIF2A	protein_coding	kinesin family member 2A [Source:HGNC Symbol;Acc:HGNC:6318]	5
ENSG00000068831.19	18.4271	20.4186	13.2263	15.0414	13.4638	19.467	10.4929	15.8661	25.8909	12.3333	11.9012	13.3851	RASGRP2	protein_coding	RAS guanyl releasing protein 2 [Source:HGNC Symbol;Acc:HGNC:9879]	11
ENSG00000068878.15	293.159	281.096	340.277	453.617	489.746	520.238	507.596	371.602	366.308	313.618	329.834	432.338	PSME4	protein_coding	proteasome activator subunit 4 [Source:HGNC Symbol;Acc:HGNC:20635]	2
ENSG00000068885.15	23.4527	24.5023	20.8415	34.0411	43.7573	46.3179	52.4647	32.5674	34.5212	24.6666	44.2045	32.1242	IFT80	protein_coding	intraflagellar transport 80 [Source:HGNC Symbol;Acc:HGNC:29262]	3
ENSG00000068903.20	104.7	127.956	123.846	77.5819	62.2701	73.8402	47.2182	82.671	77.6726	66.9522	86.7089	81.649	SIRT2	protein_coding	sirtuin 2 [Source:HGNC Symbol;Acc:HGNC:10886]	19
ENSG00000068912.14	134.853	140.208	187.172	175.747	328.18	283.278	292.491	251.353	233.018	130.381	214.222	226.208	ERLEC1	protein_coding	endoplasmic reticulum lectin 1 [Source:HGNC Symbol;Acc:HGNC:25222]	2
ENSG00000068971.14	49.4182	71.465	59.7188	50.6658	26.9276	30.8786	30.1672	28.392	39.3158	24.6666	35.7037	42.8323	PPP2R5B	protein_coding	protein phosphatase 2 regulatory subunit B'beta [Source:HGNC Symbol;Acc:HGNC:9310]	11
ENSG00000069011.16	75.3837	70.1038	75.35	96.5816	38.7084	41.619	112.799	54.2789	37.3979	54.6189	74.8077	53.5403	PITX1	protein_coding	paired like homeodomain 1 [Source:HGNC Symbol;Acc:HGNC:9004]	5
ENSG00000069018.18	19.2647	16.3349	10.4207	16.6247	10.0978	12.7542	9.18132	10.8558	8.63029	26.4285	8.50087	13.3851	TRPC7	protein_coding	transient receptor potential cation channel subfamily C member 7 [Source:HGNC Symbol;Acc:HGNC:20754]	5
ENSG00000069020.18	273.057	375.021	330.658	261.245	151.468	208.095	195.431	271.395	256.991	389.38	282.229	153.928	MAST4	protein_coding	microtubule associated serine/threonine kinase family member 4 [Source:HGNC Symbol;Acc:HGNC:19037]	5
ENSG00000069122.19	139.879	110.941	80.9611	53.0407	158.2	126.2	53.7763	161.167	163.017	186.761	178.518	161.96	ADGRF5	protein_coding	adhesion G protein-coupled receptor F5 [Source:HGNC Symbol;Acc:HGNC:19030]	6
ENSG00000069188.17	16.7519	10.2093	6.41276	6.33322	1.68297	9.39784	5.24647	5.84542	4.79461	8.80949	3.40035	2.67702	SDK2	protein_coding	sidekick cell adhesion molecule 2 [Source:HGNC Symbol;Acc:HGNC:19308]	17
ENSG00000069248.12	165.007	128.637	101.001	144.872	171.663	151.708	220.352	162.837	192.743	132.142	125.813	144.559	NUP133	protein_coding	nucleoporin 133 [Source:HGNC Symbol;Acc:HGNC:18016]	1
ENSG00000069275.13	455.653	345.755	412.421	528.824	558.748	753.17	581.046	566.171	683.711	354.142	589.961	534.065	NUCKS1	protein_coding	nuclear casein kinase and cyclin dependent kinase substrate 1 [Source:HGNC Symbol;Acc:HGNC:29923]	1
ENSG00000069329.18	692.693	673.813	1137.46	657.863	513.307	793.446	851.24	820.029	798.782	708.283	567.858	1010.57	VPS35	protein_coding	VPS35 retromer complex component [Source:HGNC Symbol;Acc:HGNC:13487]	16
ENSG00000069345.12	226.151	260.677	294.185	288.953	334.912	412.162	435.457	345.715	266.58	285.428	350.236	400.214	DNAJA2	protein_coding	DnaJ heat shock protein family (Hsp40) member A2 [Source:HGNC Symbol;Acc:HGNC:14884]	16
ENSG00000069399.15	124.802	151.778	213.625	167.039	82.4658	73.1689	41.9718	62.6295	76.7137	130.381	96.9099	69.6024	BCL3	protein_coding	BCL3 transcription coactivator [Source:HGNC Symbol;Acc:HGNC:998]	19
ENSG00000069424.15	45.2302	38.1147	45.2901	37.9993	38.7084	42.9616	18.3626	48.4335	34.5212	21.1428	30.6031	30.7857	KCNAB2	protein_coding	potassium voltage-gated channel subfamily A regulatory beta subunit 2 [Source:HGNC Symbol;Acc:HGNC:6229]	1
ENSG00000069431.11	72.8709	58.5332	58.9172	40.3743	79.0998	75.854	18.3626	82.671	109.317	40.5237	59.5061	91.0186	ABCC9	protein_coding	ATP binding cassette subfamily C member 9 [Source:HGNC Symbol;Acc:HGNC:60]	12
ENSG00000069493.15	45.2302	34.7116	44.8893	38.791	62.2701	111.432	22.2975	112.733	93.9743	54.6189	61.2063	68.2639	CLEC2D	protein_coding	C-type lectin domain family 2 member D [Source:HGNC Symbol;Acc:HGNC:14351]	12
ENSG00000069509.6	19.2647	30.6279	14.4287	27.7078	25.2446	27.5222	52.4647	20.8765	17.2606	12.3333	30.6031	32.1242	FUNDC1	protein_coding	FUN14 domain containing 1 [Source:HGNC Symbol;Acc:HGNC:28746]	X
ENSG00000069535.14	625.685	825.591	977.145	463.117	371.937	444.384	144.278	462.623	572.476	530.332	559.357	586.267	MAOB	protein_coding	monoamine oxidase B [Source:HGNC Symbol;Acc:HGNC:6834]	X
ENSG00000069667.16	146.579	67.3813	89.7787	91.8317	126.223	299.388	98.3713	256.364	190.825	142.714	163.217	169.991	RORA	protein_coding	RAR related orphan receptor A [Source:HGNC Symbol;Acc:HGNC:10258]	15
ENSG00000069702.11	87.1101	51.0464	34.4686	30.0828	107.71	82.5667	48.5298	101.042	122.742	44.0475	120.712	69.6024	TGFBR3	protein_coding	transforming growth factor beta receptor 3 [Source:HGNC Symbol;Acc:HGNC:11774]	1
ENSG00000069764.9	5.86318	13.6124	11.6231	11.8748	10.0978	6.04147	17.051	6.68048	3.83569	5.2857	3.40035	16.0621	PLA2G10	protein_coding	phospholipase A2 group X [Source:HGNC Symbol;Acc:HGNC:9029]	16
ENSG00000069812.11	7.53837	12.9318	8.01595	25.3329	15.1468	8.05529	28.8556	0	1.91784	0	1.70017	9.36956	HES2	protein_coding	hes family bHLH transcription factor 2 [Source:HGNC Symbol;Acc:HGNC:16005]	1
ENSG00000069849.11	294.834	302.195	685.364	385.535	350.059	333.623	268.882	402.499	301.101	479.236	311.132	378.798	ATP1B3	protein_coding	ATPase Na+/K+ transporting subunit beta 3 [Source:HGNC Symbol;Acc:HGNC:806]	3
ENSG00000069869.16	118.101	127.276	168.736	141.706	112.759	181.244	106.241	191.229	121.783	216.714	113.912	140.543	NEDD4	protein_coding	NEDD4 E3 ubiquitin protein ligase [Source:HGNC Symbol;Acc:HGNC:7727]	15
ENSG00000069943.10	34.3415	30.6279	38.4766	40.3743	35.3425	57.7296	56.3995	50.9387	54.6585	45.8094	25.5026	45.5093	PIGB	protein_coding	phosphatidylinositol glycan anchor biosynthesis class B [Source:HGNC Symbol;Acc:HGNC:8959]	15
ENSG00000069956.12	211.074	198.741	460.116	329.327	333.229	385.983	329.216	299.787	240.689	304.809	319.633	436.354	MAPK6	protein_coding	mitogen-activated protein kinase 6 [Source:HGNC Symbol;Acc:HGNC:6879]	15
ENSG00000069966.18	25.9655	34.7116	22.0439	20.583	21.8787	37.5914	28.8556	34.2375	31.6444	33.4761	25.5026	28.1087	GNB5	protein_coding	G protein subunit beta 5 [Source:HGNC Symbol;Acc:HGNC:4401]	15
ENSG00000069974.16	104.7	89.8417	150.7	82.3319	175.029	203.396	82.6319	154.486	137.126	73.9998	102.01	175.345	RAB27A	protein_coding	RAB27A, member RAS oncogene family [Source:HGNC Symbol;Acc:HGNC:9766]	15
ENSG00000069998.12	146.579	161.987	90.9811	120.331	107.71	99.3486	132.473	89.3514	123.701	103.952	86.7089	129.835	HDHD5	protein_coding	haloacid dehalogenase like hydrolase domain containing 5 [Source:HGNC Symbol;Acc:HGNC:1843]	22
ENSG00000070010.19	116.426	137.485	149.097	139.331	144.736	167.819	148.213	116.073	126.578	193.809	129.213	155.267	UFD1	protein_coding	ubiquitin recognition factor in ER associated degradation 1 [Source:HGNC Symbol;Acc:HGNC:12520]	22
ENSG00000070018.9	391.158	372.979	435.266	401.368	516.673	467.207	608.59	481.83	484.255	593.76	525.354	550.127	LRP6	protein_coding	LDL receptor related protein 6 [Source:HGNC Symbol;Acc:HGNC:6698]	12
ENSG00000070019.5	732.897	761.613	940.271	714.862	525.088	598.777	519.4	675.564	687.547	917.949	785.481	729.487	GUCY2C	protein_coding	guanylate cyclase 2C [Source:HGNC Symbol;Acc:HGNC:4688]	12
ENSG00000070031.4	26.8031	37.4341	44.4885	21.3746	10.0978	6.71274	0	14.196	13.4249	7.0476	10.201	18.7391	SCT	protein_coding	secretin [Source:HGNC Symbol;Acc:HGNC:10607]	11
ENSG00000070047.13	366.868	438.999	423.643	463.908	326.497	285.963	355.448	362.416	317.403	519.76	457.347	322.581	PHRF1	protein_coding	PHD and ring finger domains 1 [Source:HGNC Symbol;Acc:HGNC:24351]	11
ENSG00000070061.15	169.195	140.208	108.616	170.205	203.64	155.064	191.496	161.167	188.908	155.047	107.111	120.466	ELP1	protein_coding	elongator acetyltransferase complex subunit 1 [Source:HGNC Symbol;Acc:HGNC:5959]	9
ENSG00000070081.17	102.187	65.3394	60.9212	92.6233	331.546	239.645	167.887	195.404	150.551	72.2379	219.323	216.838	NUCB2	protein_coding	nucleobindin 2 [Source:HGNC Symbol;Acc:HGNC:8044]	11
ENSG00000070087.14	34.3415	17.6961	30.0598	23.7496	45.4403	44.9754	55.0879	61.7945	74.7959	61.6665	32.3033	44.1708	PFN2	protein_coding	profilin 2 [Source:HGNC Symbol;Acc:HGNC:8882]	3
ENSG00000070159.14	310.749	283.138	432.461	371.285	301.252	243.673	377.746	259.704	263.703	276.618	272.028	368.09	PTPN3	protein_coding	protein tyrosine phosphatase non-receptor type 3 [Source:HGNC Symbol;Acc:HGNC:9655]	9
ENSG00000070182.21	13.4016	10.2093	11.2223	15.0414	10.0978	14.0968	14.4278	12.5259	17.2606	12.3333	8.50087	6.69254	SPTB	protein_coding	spectrin beta, erythrocytic [Source:HGNC Symbol;Acc:HGNC:11274]	14
ENSG00000070190.13	24.2903	18.3767	11.6231	15.8331	18.5127	30.2073	59.0228	28.392	25.8909	5.2857	5.10052	16.0621	DAPP1	protein_coding	dual adaptor of phosphotyrosine and 3-phosphoinositides 1 [Source:HGNC Symbol;Acc:HGNC:16500]	4
ENSG00000070214.16	639.924	635.018	605.605	614.322	631.116	724.305	1108.32	724.832	729.739	509.189	787.181	787.043	SLC44A1	protein_coding	solute carrier family 44 member 1 [Source:HGNC Symbol;Acc:HGNC:18798]	9
ENSG00000070269.14	90.4605	89.8417	88.1755	99.7482	119.491	155.064	175.757	127.764	116.988	118.047	113.912	117.789	TMEM260	protein_coding	transmembrane protein 260 [Source:HGNC Symbol;Acc:HGNC:20185]	14
ENSG00000070366.14	198.511	224.604	228.054	205.83	235.616	189.971	199.366	213.775	219.593	267.809	212.522	223.531	SMG6	protein_coding	SMG6 nonsense mediated mRNA decay factor [Source:HGNC Symbol;Acc:HGNC:17809]	17
ENSG00000070367.16	147.417	125.234	213.224	186.038	232.251	335.637	292.491	270.56	234.936	142.714	180.218	251.64	EXOC5	protein_coding	exocyst complex component 5 [Source:HGNC Symbol;Acc:HGNC:10696]	14
ENSG00000070371.16	15.0767	10.2093	10.4207	9.49983	10.0978	4.02765	44.595	30.8972	15.3427	42.2856	6.8007	10.7081	CLTCL1	protein_coding	clathrin heavy chain like 1 [Source:HGNC Symbol;Acc:HGNC:2093]	22
ENSG00000070404.10	11.7264	6.12557	11.6231	10.2915	8.41487	23.4946	14.4278	15.8661	11.5071	14.0952	15.3016	13.3851	FSTL3	protein_coding	follistatin like 3 [Source:HGNC Symbol;Acc:HGNC:3973]	19
ENSG00000070413.20	350.116	401.565	425.647	358.619	254.129	174.531	230.845	234.652	240.689	262.523	222.723	211.484	DGCR2	protein_coding	DiGeorge syndrome critical region gene 2 [Source:HGNC Symbol;Acc:HGNC:2845]	22
ENSG00000070423.18	90.4605	105.496	69.338	87.0818	77.4168	51.0168	61.646	42.5881	61.371	49.3332	79.9082	44.1708	RNF126	protein_coding	ring finger protein 126 [Source:HGNC Symbol;Acc:HGNC:21151]	19
ENSG00000070444.15	85.4349	87.7999	102.604	105.29	89.1977	108.746	85.2551	75.1554	131.372	132.142	85.0087	68.2639	MNT	protein_coding	MAX network transcriptional repressor [Source:HGNC Symbol;Acc:HGNC:7188]	17
ENSG00000070476.15	181.759	204.186	155.509	158.331	195.225	127.542	175.757	134.445	137.126	155.047	161.517	161.96	ZXDC	protein_coding	ZXD family zinc finger C [Source:HGNC Symbol;Acc:HGNC:28160]	3
ENSG00000070495.14	92.1357	87.7999	125.45	111.623	102.661	102.705	66.8925	61.7945	106.44	103.952	93.5096	113.773	JMJD6	protein_coding	jumonji domain containing 6, arginine demethylase and lysine hydroxylase [Source:HGNC Symbol;Acc:HGNC:19355]	17
ENSG00000070501.12	38.5295	24.5023	29.2582	48.2908	31.9765	43.6328	59.0228	34.2375	43.1515	35.238	45.9047	37.4782	POLB	protein_coding	DNA polymerase beta [Source:HGNC Symbol;Acc:HGNC:9174]	8
ENSG00000070526.15	510.097	510.464	381.159	331.702	355.108	347.049	613.837	278.91	253.155	414.046	345.135	461.785	ST6GALNAC1	protein_coding	ST6 N-acetylgalactosaminide alpha-2,6-sialyltransferase 1 [Source:HGNC Symbol;Acc:HGNC:23614]	17
ENSG00000070540.13	41.8799	57.8526	46.8933	46.7075	77.4168	40.2765	35.4137	58.4542	29.7266	17.619	44.2045	53.5403	WIPI1	protein_coding	WD repeat domain, phosphoinositide interacting 1 [Source:HGNC Symbol;Acc:HGNC:25471]	17
ENSG00000070610.14	653.326	737.111	867.727	617.489	540.235	432.972	403.978	443.417	575.353	761.14	513.453	583.59	GBA2	protein_coding	glucosylceramidase beta 2 [Source:HGNC Symbol;Acc:HGNC:18986]	9
ENSG00000070614.15	403.722	557.427	655.705	358.619	195.225	198.697	141.655	268.889	322.198	338.285	243.125	274.394	NDST1	protein_coding	N-deacetylase and N-sulfotransferase 1 [Source:HGNC Symbol;Acc:HGNC:7680]	5
ENSG00000070718.12	68.683	45.6015	36.0718	69.6654	55.5382	59.0721	77.3854	71.8152	48.905	65.1903	59.5061	34.8012	AP3M2	protein_coding	adaptor related protein complex 3 subunit mu 2 [Source:HGNC Symbol;Acc:HGNC:570]	8
ENSG00000070756.16	3387.24	2806.87	2414	2926.74	2160.94	2457.54	2872.44	1600.81	3636.23	2868.37	3097.72	2525.77	PABPC1	protein_coding	poly(A) binding protein cytoplasmic 1 [Source:HGNC Symbol;Acc:HGNC:8554]	8
ENSG00000070759.17	82.9221	87.1193	113.025	64.1239	58.9041	54.3732	23.6091	70.1451	65.2067	77.5236	62.9065	65.5869	TESK2	protein_coding	testis associated actin remodelling kinase 2 [Source:HGNC Symbol;Acc:HGNC:11732]	1
ENSG00000070761.8	29.3159	29.9472	33.2662	24.5412	52.1722	84.5806	56.3995	54.2789	39.3158	47.5713	69.7072	68.2639	CFAP20	protein_coding	cilia and flagella associated protein 20 [Source:HGNC Symbol;Acc:HGNC:29523]	16
ENSG00000070770.9	150.767	142.249	131.061	135.373	121.174	73.1689	114.111	84.3411	102.605	111	159.816	107.081	CSNK2A2	protein_coding	casein kinase 2 alpha 2 [Source:HGNC Symbol;Acc:HGNC:2459]	16
ENSG00000070778.13	159.981	132.04	248.495	163.872	116.125	130.227	125.915	146.971	142.879	153.285	113.912	123.143	PTPN21	protein_coding	protein tyrosine phosphatase non-receptor type 21 [Source:HGNC Symbol;Acc:HGNC:9651]	14
ENSG00000070785.17	38.5295	31.9891	32.4646	50.6658	90.8806	63.0998	73.4506	51.7737	57.5353	45.8094	39.104	48.1863	EIF2B3	protein_coding	eukaryotic translation initiation factor 2B subunit gamma [Source:HGNC Symbol;Acc:HGNC:3259]	1
ENSG00000070814.21	187.622	155.862	105.009	163.872	173.346	206.081	195.431	142.795	177.4	156.809	181.919	139.205	TCOF1	protein_coding	treacle ribosome biogenesis factor 1 [Source:HGNC Symbol;Acc:HGNC:11654]	5
ENSG00000070831.17	578.78	599.625	925.041	768.695	604.188	737.059	798.775	698.11	738.37	574.379	644.366	590.282	CDC42	protein_coding	cell division cycle 42 [Source:HGNC Symbol;Acc:HGNC:1736]	1
ENSG00000070882.13	172.545	165.39	238.875	235.121	208.689	243.673	253.142	242.167	244.525	310.094	212.522	247.624	OSBPL3	protein_coding	oxysterol binding protein like 3 [Source:HGNC Symbol;Acc:HGNC:16370]	7
ENSG00000070950.10	157.468	185.809	123.846	110.04	126.223	144.324	116.734	156.991	136.167	153.285	132.614	148.574	RAD18	protein_coding	RAD18 E3 ubiquitin protein ligase [Source:HGNC Symbol;Acc:HGNC:18278]	3
ENSG00000070961.15	952.348	1078.78	2060.1	1073.48	922.27	1030.41	567.93	1327.75	1002.07	1534.61	1190.12	1236.78	ATP2B1	protein_coding	ATPase plasma membrane Ca2+ transporting 1 [Source:HGNC Symbol;Acc:HGNC:814]	12
ENSG00000070985.13	31.8287	31.9891	16.0319	31.6661	20.1957	10.0691	14.4278	19.2064	30.6855	66.9522	22.1023	12.0466	TRPM5	protein_coding	transient receptor potential cation channel subfamily M member 5 [Source:HGNC Symbol;Acc:HGNC:14323]	11
ENSG00000071051.14	270.544	245.704	332.261	182.08	185.127	240.316	173.133	190.394	241.648	276.618	260.127	252.978	NCK2	protein_coding	NCK adaptor protein 2 [Source:HGNC Symbol;Acc:HGNC:7665]	2
ENSG00000071054.16	191.81	224.604	253.304	375.243	306.301	289.319	658.432	237.157	207.127	255.475	239.725	286.441	MAP4K4	protein_coding	mitogen-activated protein kinase kinase kinase kinase 4 [Source:HGNC Symbol;Acc:HGNC:6866]	2
ENSG00000071073.13	842.623	753.445	1032.05	654.697	693.386	890.781	392.174	845.081	932.072	1028.95	800.782	1040.02	MGAT4A	protein_coding	alpha-1,3-mannosyl-glycoprotein 4-beta-N-acetylglucosaminyltransferase A [Source:HGNC Symbol;Acc:HGNC:7047]	2
ENSG00000071127.17	917.169	1173.39	1397.98	1253.98	1353.11	1113.64	1291.94	1113.14	901.386	824.569	1212.22	1358.59	WDR1	protein_coding	WD repeat domain 1 [Source:HGNC Symbol;Acc:HGNC:12754]	4
ENSG00000071189.21	278.082	289.944	363.523	300.828	462.818	518.224	443.327	486.005	373.979	391.142	469.248	460.447	SNX13	protein_coding	sorting nexin 13 [Source:HGNC Symbol;Acc:HGNC:21335]	7
ENSG00000071205.12	61.9822	46.2821	58.5165	27.7078	74.0509	82.5667	28.8556	78.4957	79.5905	96.9044	71.4073	66.9254	ARHGAP10	protein_coding	Rho GTPase activating protein 10 [Source:HGNC Symbol;Acc:HGNC:26099]	4
ENSG00000071243.16	51.0934	37.4341	49.2981	60.1656	63.953	61.7572	81.3203	78.4957	56.5764	66.9522	47.6049	56.2174	ING3	protein_coding	inhibitor of growth family member 3 [Source:HGNC Symbol;Acc:HGNC:14587]	7
ENSG00000071246.11	67.0078	61.2557	58.5165	51.4574	42.0744	32.2212	31.4788	57.6192	60.4121	44.0475	62.9065	45.5093	VASH1	protein_coding	vasohibin 1 [Source:HGNC Symbol;Acc:HGNC:19964]	14
ENSG00000071282.12	25.9655	32.6697	15.2303	20.583	33.6595	24.1659	22.2975	30.8972	30.6855	54.6189	39.104	26.7702	LMCD1	protein_coding	LIM and cysteine rich domains 1 [Source:HGNC Symbol;Acc:HGNC:6633]	3
ENSG00000071462.11	100.512	109.58	88.5763	140.914	104.344	116.802	156.082	92.6917	96.8511	109.238	124.113	82.9875	BUD23	protein_coding	BUD23 rRNA methyltransferase and ribosome maturation factor [Source:HGNC Symbol;Acc:HGNC:16405]	7
ENSG00000071537.14	778.965	703.76	908.207	625.405	1095.62	1169.36	657.12	1202.49	999.196	799.902	1030.31	1239.46	SEL1L	protein_coding	SEL1L adaptor subunit of ERAD E3 ubiquitin ligase [Source:HGNC Symbol;Acc:HGNC:10717]	14
ENSG00000071539.14	10.8888	6.80619	6.01196	20.583	30.2935	19.467	52.4647	19.2064	17.2606	19.3809	13.6014	24.0932	TRIP13	protein_coding	thyroid hormone receptor interactor 13 [Source:HGNC Symbol;Acc:HGNC:12307]	5
ENSG00000071553.17	172.545	224.604	197.994	179.705	181.761	108.075	121.98	146.136	140.003	114.523	147.915	159.283	ATP6AP1	protein_coding	ATPase H+ transporting accessory protein 1 [Source:HGNC Symbol;Acc:HGNC:868]	X
ENSG00000071564.16	172.545	151.097	105.41	190.788	116.125	85.2518	201.989	137.785	132.331	109.238	119.012	78.972	TCF3	protein_coding	transcription factor 3 [Source:HGNC Symbol;Acc:HGNC:11633]	19
ENSG00000071575.11	153.28	156.542	96.5922	139.331	136.321	125.528	116.734	113.568	112.194	100.428	112.212	93.6956	TRIB2	protein_coding	tribbles pseudokinase 2 [Source:HGNC Symbol;Acc:HGNC:30809]	2
ENSG00000071626.16	380.269	377.063	343.083	470.242	346.693	381.955	463.001	324.838	321.239	445.76	408.042	356.043	DAZAP1	protein_coding	DAZ associated protein 1 [Source:HGNC Symbol;Acc:HGNC:2683]	19
ENSG00000071655.18	95.4861	130.679	74.1476	83.9152	58.9041	42.9616	38.0369	46.7634	77.6726	49.3332	51.0052	58.8944	MBD3	protein_coding	methyl-CpG binding domain protein 3 [Source:HGNC Symbol;Acc:HGNC:6918]	19
ENSG00000071794.16	72.0334	46.9627	42.0837	62.5405	111.076	121.501	160.017	116.073	76.7137	52.857	132.614	113.773	HLTF	protein_coding	helicase like transcription factor [Source:HGNC Symbol;Acc:HGNC:11099]	3
ENSG00000071859.15	138.204	144.972	147.093	120.331	126.223	95.9922	135.097	98.5371	122.742	107.476	119.012	135.189	FAM50A	protein_coding	family with sequence similarity 50 member A [Source:HGNC Symbol;Acc:HGNC:18786]	X
ENSG00000071889.16	156.631	202.144	152.704	111.623	99.2955	88.6082	82.6319	65.9698	113.153	119.809	117.312	104.404	FAM3A	protein_coding	FAM3 metabolism regulating signaling molecule A [Source:HGNC Symbol;Acc:HGNC:13749]	X
ENSG00000071894.17	624.847	543.815	648.491	602.448	422.427	420.218	342.332	445.087	678.916	863.33	452.246	302.503	CPSF1	protein_coding	cleavage and polyadenylation specific factor 1 [Source:HGNC Symbol;Acc:HGNC:2324]	8
ENSG00000071967.12	2436.57	2791.9	2872.12	1280.1	1274.01	1511.04	507.596	1340.27	1870.86	2131.9	2529.86	1865.88	CYBRD1	protein_coding	cytochrome b reductase 1 [Source:HGNC Symbol;Acc:HGNC:20797]	2
ENSG00000071991.9	15.9143	5.44495	4.00798	6.33322	26.9276	38.9339	3.93485	40.918	28.7676	31.7142	32.3033	16.0621	CDH19	protein_coding	cadherin 19 [Source:HGNC Symbol;Acc:HGNC:1758]	18
ENSG00000071994.11	119.776	92.5642	99.7986	121.914	163.249	168.49	275.44	170.352	132.331	107.476	153.016	186.053	PDCD2	protein_coding	programmed cell death 2 [Source:HGNC Symbol;Acc:HGNC:8762]	6
ENSG00000072042.13	63.6574	87.7999	179.557	139.331	180.078	197.355	211.17	122.754	76.7137	96.9044	146.215	115.112	RDH11	protein_coding	retinol dehydrogenase 11 [Source:HGNC Symbol;Acc:HGNC:17964]	14
ENSG00000072062.14	122.289	185.809	163.926	139.331	72.3679	63.7711	52.4647	78.4957	94.9332	86.333	95.2098	87.003	PRKACA	protein_coding	protein kinase cAMP-activated catalytic subunit alpha [Source:HGNC Symbol;Acc:HGNC:9380]	19
ENSG00000072071.16	138.204	147.014	181.161	250.954	109.393	69.1413	76.0738	60.9594	102.605	133.904	100.31	66.9254	ADGRL1	protein_coding	adhesion G protein-coupled receptor L1 [Source:HGNC Symbol;Acc:HGNC:20973]	19
ENSG00000072110.13	254.63	277.693	186.772	494.783	292.838	189.299	563.995	212.94	186.99	167.38	249.926	175.345	ACTN1	protein_coding	actinin alpha 1 [Source:HGNC Symbol;Acc:HGNC:163]	14
ENSG00000072121.16	331.688	343.032	300.197	263.62	205.323	200.04	162.641	198.744	220.552	301.285	272.028	176.683	ZFYVE26	protein_coding	zinc finger FYVE-type containing 26 [Source:HGNC Symbol;Acc:HGNC:20761]	14
ENSG00000072134.15	79.5717	58.5332	51.7029	64.9155	45.4403	57.7296	73.4506	61.7945	58.4942	88.0949	52.7054	53.5403	EPN2	protein_coding	epsin 2 [Source:HGNC Symbol;Acc:HGNC:18639]	17
ENSG00000072135.13	315.774	343.032	322.241	316.661	289.472	231.59	257.077	251.353	213.84	310.094	287.329	273.056	PTPN18	protein_coding	protein tyrosine phosphatase non-receptor type 18 [Source:HGNC Symbol;Acc:HGNC:9649]	2
ENSG00000072163.19	72.0334	74.1875	43.2861	44.3325	43.7573	20.1382	13.1162	24.2167	46.9872	58.1427	40.8042	21.4161	LIMS2	protein_coding	LIM zinc finger domain containing 2 [Source:HGNC Symbol;Acc:HGNC:16084]	2
ENSG00000072195.15	24.2903	23.8217	16.8335	15.0414	18.5127	8.05529	9.18132	26.7219	23.0141	61.6665	23.8024	14.7236	SPEG	protein_coding	striated muscle enriched protein kinase [Source:HGNC Symbol;Acc:HGNC:16901]	2
ENSG00000072201.14	95.4861	127.276	195.589	138.539	92.5636	88.6082	108.864	84.3411	92.0565	144.476	86.7089	99.0496	LNX1	protein_coding	ligand of numb-protein X 1 [Source:HGNC Symbol;Acc:HGNC:6657]	4
ENSG00000072210.19	718.658	752.084	1192.77	729.904	942.466	976.033	611.214	793.307	787.275	634.284	646.066	1076.16	ALDH3A2	protein_coding	aldehyde dehydrogenase 3 family member A2 [Source:HGNC Symbol;Acc:HGNC:403]	17
ENSG00000072274.13	619.822	884.805	600.395	1761.43	1093.93	1159.29	1159.47	1169.08	1015.5	1027.19	746.377	849.953	TFRC	protein_coding	transferrin receptor [Source:HGNC Symbol;Acc:HGNC:11763]	3
ENSG00000072310.17	374.406	419.261	810.814	516.157	270.959	229.576	144.278	172.022	291.512	660.712	300.931	335.966	SREBF1	protein_coding	sterol regulatory element binding transcription factor 1 [Source:HGNC Symbol;Acc:HGNC:11289]	17
ENSG00000072364.13	614.796	583.291	804.802	648.363	676.556	796.803	755.492	865.958	617.546	870.378	644.366	785.704	AFF4	protein_coding	AF4/FMR2 family member 4 [Source:HGNC Symbol;Acc:HGNC:17869]	5
ENSG00000072401.15	28.4783	25.8635	32.0638	33.2494	57.2211	55.0445	35.4137	47.5984	53.6996	19.3809	30.6031	30.7857	UBE2D1	protein_coding	ubiquitin conjugating enzyme E2 D1 [Source:HGNC Symbol;Acc:HGNC:12474]	10
ENSG00000072415.9	412.935	422.665	717.428	388.701	338.278	530.307	351.513	645.502	513.023	644.855	559.357	687.993	MPP5	protein_coding	membrane palmitoylated protein 5 [Source:HGNC Symbol;Acc:HGNC:18669]	14
ENSG00000072422.17	74.5461	120.47	160.319	79.9569	107.71	89.2795	150.836	165.342	75.7548	103.952	127.513	115.112	RHOBTB1	protein_coding	Rho related BTB domain containing 1 [Source:HGNC Symbol;Acc:HGNC:18738]	10
ENSG00000072501.18	484.969	578.526	731.456	728.32	619.335	574.611	800.087	646.337	600.285	546.189	690.271	736.18	SMC1A	protein_coding	structural maintenance of chromosomes 1A [Source:HGNC Symbol;Acc:HGNC:11111]	X
ENSG00000072506.13	92.1357	117.747	83.7667	94.9983	138.004	80.5529	95.7481	58.4542	76.7137	45.8094	69.7072	131.174	HSD17B10	protein_coding	hydroxysteroid 17-beta dehydrogenase 10 [Source:HGNC Symbol;Acc:HGNC:4800]	X
ENSG00000072518.20	279.757	412.455	434.465	383.16	227.202	162.448	149.524	197.909	225.347	241.38	243.125	174.006	MARK2	protein_coding	microtubule affinity regulating kinase 2 [Source:HGNC Symbol;Acc:HGNC:3332]	11
ENSG00000072571.20	27.6407	19.738	11.6231	35.6244	57.2211	88.6082	85.2551	50.1036	39.3158	52.857	71.4073	32.1242	HMMR	protein_coding	hyaluronan mediated motility receptor [Source:HGNC Symbol;Acc:HGNC:5012]	5
ENSG00000072609.17	203.536	265.441	292.181	248.579	143.053	143.653	104.929	176.198	179.318	266.047	164.917	175.345	CHFR	protein_coding	checkpoint with forkhead and ring finger domains [Source:HGNC Symbol;Acc:HGNC:20455]	12
ENSG00000072657.9	134.016	157.904	151.101	91.04	114.442	281.264	99.6829	243.003	173.565	297.761	147.915	314.549	TRHDE	protein_coding	thyrotropin releasing hormone degrading enzyme [Source:HGNC Symbol;Acc:HGNC:30748]	12
ENSG00000072682.18	134.853	218.479	273.745	263.62	185.127	130.898	200.677	155.321	100.687	140.952	170.017	172.668	P4HA2	protein_coding	prolyl 4-hydroxylase subunit alpha 2 [Source:HGNC Symbol;Acc:HGNC:8547]	5
ENSG00000072736.19	266.356	238.897	300.598	224.038	195.225	257.098	129.85	296.446	273.293	325.951	261.827	275.733	NFATC3	protein_coding	nuclear factor of activated T cells 3 [Source:HGNC Symbol;Acc:HGNC:7777]	16
ENSG00000072756.17	77.8965	57.8526	63.7268	74.4153	97.6125	122.843	135.097	107.723	91.0976	119.809	96.9099	104.404	TRNT1	protein_coding	tRNA nucleotidyl transferase 1 [Source:HGNC Symbol;Acc:HGNC:17341]	3
ENSG00000072778.20	3138.48	4286.54	3796.76	3111.19	2517.73	2584.41	1838.89	2850.06	2668.68	2607.61	2721.98	3097.31	ACADVL	protein_coding	acyl-CoA dehydrogenase very long chain [Source:HGNC Symbol;Acc:HGNC:92]	17
ENSG00000072786.13	148.255	170.835	205.208	213.746	154.834	161.777	139.031	172.022	172.606	160.333	134.314	129.835	STK10	protein_coding	serine/threonine kinase 10 [Source:HGNC Symbol;Acc:HGNC:11388]	5
ENSG00000072803.17	198.511	183.767	253.705	196.33	228.885	211.451	229.533	236.322	188.908	155.047	200.621	204.792	FBXW11	protein_coding	F-box and WD repeat domain containing 11 [Source:HGNC Symbol;Acc:HGNC:13607]	5
ENSG00000072818.12	92.9733	88.4805	98.1954	68.8738	87.5147	70.4838	19.6743	86.0112	103.564	103.952	83.3085	73.618	ACAP1	protein_coding	ArfGAP with coiled-coil, ankyrin repeat and PH domains 1 [Source:HGNC Symbol;Acc:HGNC:16467]	17
ENSG00000072832.15	15.0767	7.48681	11.6231	12.6664	16.8297	24.1659	9.18132	18.3713	20.1374	31.7142	15.3016	10.7081	CRMP1	protein_coding	collapsin response mediator protein 1 [Source:HGNC Symbol;Acc:HGNC:2365]	4
ENSG00000072840.13	45.2302	46.2821	38.4766	32.4578	58.9041	30.8786	20.9859	34.2375	38.3569	63.4284	40.8042	30.7857	EVC	protein_coding	EvC ciliary complex subunit 1 [Source:HGNC Symbol;Acc:HGNC:3497]	4
ENSG00000072849.11	88.7853	86.4386	117.834	72.0404	136.321	142.31	121.98	146.136	136.167	91.6187	103.711	133.851	DERL2	protein_coding	derlin 2 [Source:HGNC Symbol;Acc:HGNC:17943]	17
ENSG00000072858.10	37.6919	35.3922	41.683	33.2494	63.953	79.8816	69.5157	54.2789	60.4121	56.3808	34.0035	70.9409	SIDT1	protein_coding	SID1 transmembrane family member 1 [Source:HGNC Symbol;Acc:HGNC:25967]	3
ENSG00000072864.15	66.1702	75.5487	55.3101	79.9569	45.4403	61.7572	90.5016	61.7945	69.0424	77.5236	56.1058	58.8944	NDE1	protein_coding	nudE neurodevelopment protein 1 [Source:HGNC Symbol;Acc:HGNC:17619]	16
ENSG00000072952.18	101.349	69.4232	60.5204	51.4574	62.2701	57.0583	36.7253	94.3618	80.5494	54.6189	113.912	38.8167	MRVI1	protein_coding	inositol 1,4,5-triphosphate receptor associated 1 [Source:HGNC Symbol;Acc:HGNC:7237]	11
ENSG00000072954.7	15.9143	28.586	14.8295	22.1663	25.2446	7.38402	19.6743	7.51554	10.5481	8.80949	8.50087	28.1087	TMEM38A	protein_coding	transmembrane protein 38A [Source:HGNC Symbol;Acc:HGNC:28462]	19
ENSG00000072958.8	150.767	172.197	217.633	158.331	112.759	78.5391	59.0228	77.6606	116.03	142.714	132.614	127.158	AP1M1	protein_coding	adaptor related protein complex 1 subunit mu 1 [Source:HGNC Symbol;Acc:HGNC:13667]	19
ENSG00000073008.15	236.202	234.814	220.839	212.163	173.346	136.269	211.17	156.991	187.949	366.475	195.52	165.975	PVR	protein_coding	PVR cell adhesion molecule [Source:HGNC Symbol;Acc:HGNC:9705]	19
ENSG00000073050.11	54.4438	55.8108	31.2622	55.4157	30.2935	28.1935	52.4647	34.2375	51.7818	52.857	35.7037	40.1553	XRCC1	protein_coding	X-ray repair cross complementing 1 [Source:HGNC Symbol;Acc:HGNC:12828]	19
ENSG00000073060.16	242.066	287.902	429.254	187.622	119.491	130.898	68.2041	215.446	171.647	227.285	154.716	186.053	SCARB1	protein_coding	scavenger receptor class B member 1 [Source:HGNC Symbol;Acc:HGNC:1664]	12
ENSG00000073067.14	8.37597	12.2511	8.01595	11.0831	11.7808	6.04147	7.8697	17.5363	25.8909	17.619	3.40035	17.4006	CYP2W1	protein_coding	cytochrome P450 family 2 subfamily W member 1 [Source:HGNC Symbol;Acc:HGNC:20243]	7
ENSG00000073111.14	57.7942	53.7689	22.4447	102.123	111.076	86.5944	108.864	51.7737	70.9602	66.9522	78.208	82.9875	MCM2	protein_coding	minichromosome maintenance complex component 2 [Source:HGNC Symbol;Acc:HGNC:6944]	3
ENSG00000073169.14	92.1357	112.983	77.7547	76.7903	74.0509	52.3594	41.9718	47.5984	64.2477	130.381	56.1058	57.5559	SELENOO	protein_coding	selenoprotein O [Source:HGNC Symbol;Acc:HGNC:30395]	22
ENSG00000073331.18	160.819	168.113	128.656	130.623	138.004	148.352	175.757	131.94	161.099	169.142	156.416	132.512	ALPK1	protein_coding	alpha kinase 1 [Source:HGNC Symbol;Acc:HGNC:20917]	4
ENSG00000073350.13	594.694	817.424	668.53	892.192	499.844	292.004	550.879	313.148	456.447	609.617	406.342	422.969	LLGL2	protein_coding	LLGL scribble cell polarity complex component 2 [Source:HGNC Symbol;Acc:HGNC:6629]	17
ENSG00000073417.15	367.705	341.671	323.844	321.411	316.399	416.19	376.434	373.272	375.897	498.617	351.936	455.093	PDE8A	protein_coding	phosphodiesterase 8A [Source:HGNC Symbol;Acc:HGNC:8793]	15
ENSG00000073464.12	15.0767	6.12557	10.8215	12.6664	28.6106	15.4393	7.8697	19.2064	9.58922	0	8.50087	6.69254	CLCN4	protein_coding	chloride voltage-gated channel 4 [Source:HGNC Symbol;Acc:HGNC:2022]	X
ENSG00000073536.18	30.9911	16.3349	19.6391	37.9993	31.9765	19.467	43.2834	23.3817	35.4801	21.1428	27.2028	17.4006	NLE1	protein_coding	notchless homolog 1 [Source:HGNC Symbol;Acc:HGNC:19889]	17
ENSG00000073578.17	142.392	145.653	209.216	142.497	158.2	134.255	112.799	128.599	134.249	142.714	158.116	199.438	SDHA	protein_coding	succinate dehydrogenase complex flavoprotein subunit A [Source:HGNC Symbol;Acc:HGNC:10680]	5
ENSG00000073584.20	90.4605	93.2448	74.5484	85.4985	85.8317	130.227	124.604	160.332	88.2208	140.952	102.01	123.143	SMARCE1	protein_coding	SWI/SNF related, matrix associated, actin dependent regulator of chromatin, subfamily e, member 1 [Source:HGNC Symbol;Acc:HGNC:11109]	17
ENSG00000073605.18	641.599	859.622	823.238	597.698	530.137	735.717	706.962	641.326	418.09	905.616	766.779	519.341	GSDMB	protein_coding	gasdermin B [Source:HGNC Symbol;Acc:HGNC:23690]	17
ENSG00000073614.13	648.3	637.06	678.15	650.738	567.163	673.959	678.106	605.419	585.901	692.426	605.262	647.838	KDM5A	protein_coding	lysine demethylase 5A [Source:HGNC Symbol;Acc:HGNC:9886]	12
ENSG00000073711.11	86.2725	83.0355	79.7587	50.6658	60.5871	78.5391	40.6601	84.3411	88.2208	77.5236	78.208	87.003	PPP2R3A	protein_coding	protein phosphatase 2 regulatory subunit B''alpha [Source:HGNC Symbol;Acc:HGNC:9307]	3
ENSG00000073712.15	57.7942	37.4341	54.1077	51.4574	95.9296	100.691	64.2692	95.1969	78.6316	79.2854	86.7089	88.3416	FERMT2	protein_coding	fermitin family member 2 [Source:HGNC Symbol;Acc:HGNC:15767]	14
ENSG00000073737.16	5.02558	10.8899	15.6311	4.74992	25.2446	4.02765	27.544	8.3506	2.87676	7.0476	5.10052	8.03105	DHRS9	protein_coding	dehydrogenase/reductase 9 [Source:HGNC Symbol;Acc:HGNC:16888]	2
ENSG00000073756.12	5.86318	8.16743	10.8215	10.2915	23.5616	65.7849	13.1162	20.8765	36.439	8.80949	13.6014	18.7391	PTGS2	protein_coding	prostaglandin-endoperoxide synthase 2 [Source:HGNC Symbol;Acc:HGNC:9605]	1
ENSG00000073792.15	231.177	234.133	260.118	216.121	111.076	156.407	177.068	139.455	215.757	274.856	204.021	210.146	IGF2BP2	protein_coding	insulin like growth factor 2 mRNA binding protein 2 [Source:HGNC Symbol;Acc:HGNC:28867]	3
ENSG00000073803.14	393.671	428.109	442.881	300.828	254.129	448.411	325.281	417.53	470.83	540.903	467.548	461.785	MAP3K13	protein_coding	mitogen-activated protein kinase kinase kinase 13 [Source:HGNC Symbol;Acc:HGNC:6852]	3
ENSG00000073849.15	147.417	141.569	82.5643	77.5819	159.883	128.213	293.802	123.589	140.003	38.7618	117.312	101.727	ST6GAL1	protein_coding	ST6 beta-galactoside alpha-2,6-sialyltransferase 1 [Source:HGNC Symbol;Acc:HGNC:10860]	3
ENSG00000073861.3	2.51279	9.52867	4.40877	5.54157	1.68297	6.71274	0	3.34024	14.3838	1.7619	1.70017	1.33851	TBX21	protein_coding	T-box transcription factor 21 [Source:HGNC Symbol;Acc:HGNC:11599]	17
ENSG00000073910.22	133.178	110.26	111.823	86.2901	148.102	147.009	163.952	137.785	148.633	126.857	134.314	137.866	FRY	protein_coding	FRY microtubule binding protein [Source:HGNC Symbol;Acc:HGNC:20367]	13
ENSG00000073921.18	736.248	681.3	1232.45	748.903	900.392	1362.69	928.625	1351.13	1038.51	1286.19	1066.01	1473.7	PICALM	protein_coding	phosphatidylinositol binding clathrin assembly protein [Source:HGNC Symbol;Acc:HGNC:15514]	11
ENSG00000073969.18	124.802	108.218	94.1874	110.831	136.321	98.6773	133.785	91.0216	93.9743	98.6663	117.312	105.742	NSF	protein_coding	N-ethylmaleimide sensitive factor, vesicle fusing ATPase [Source:HGNC Symbol;Acc:HGNC:8016]	17
ENSG00000074047.21	18.4271	14.293	15.2303	6.33322	10.0978	6.71274	1.31162	11.6908	10.5481	8.80949	20.4021	6.69254	GLI2	protein_coding	GLI family zinc finger 2 [Source:HGNC Symbol;Acc:HGNC:4318]	2
ENSG00000074054.18	314.099	306.279	326.249	280.245	306.301	340.336	308.23	350.725	329.869	313.618	358.737	294.472	CLASP1	protein_coding	cytoplasmic linker associated protein 1 [Source:HGNC Symbol;Acc:HGNC:17088]	2
ENSG00000074071.14	83.7597	118.428	91.7827	94.9983	144.736	147.68	222.975	109.393	89.1797	88.0949	134.314	184.714	MRPS34	protein_coding	mitochondrial ribosomal protein S34 [Source:HGNC Symbol;Acc:HGNC:16618]	16
ENSG00000074181.9	129.828	107.538	54.5085	86.2901	80.7828	24.1659	34.102	52.6088	76.7137	65.1903	59.5061	41.4938	NOTCH3	protein_coding	notch receptor 3 [Source:HGNC Symbol;Acc:HGNC:7883]	19
ENSG00000074201.9	232.014	200.783	270.939	224.829	235.616	277.908	384.304	290.601	235.895	295.999	268.628	353.366	CLNS1A	protein_coding	chloride nucleotide-sensitive channel 1A [Source:HGNC Symbol;Acc:HGNC:2080]	11
ENSG00000074219.13	14.2392	17.0155	12.8255	34.0411	13.4638	12.7542	24.9207	10.0207	10.5481	14.0952	27.2028	6.69254	TEAD2	protein_coding	TEA domain transcription factor 2 [Source:HGNC Symbol;Acc:HGNC:11715]	19
ENSG00000074266.21	91.2981	68.0619	64.9292	68.0821	90.8806	98.6773	112.799	90.1865	74.7959	96.9044	85.0087	107.081	EED	protein_coding	embryonic ectoderm development [Source:HGNC Symbol;Acc:HGNC:3188]	11
ENSG00000074276.10	3803.53	5588.56	7362.65	3053.4	2381.41	1600.99	229.533	2610.4	2630.32	3958.99	2718.58	3419.89	CDHR2	protein_coding	cadherin related family member 2 [Source:HGNC Symbol;Acc:HGNC:18231]	5
ENSG00000074319.13	111.4	129.318	181.161	138.539	127.906	154.393	171.822	146.136	145.756	114.523	136.014	156.605	TSG101	protein_coding	tumor susceptibility 101 [Source:HGNC Symbol;Acc:HGNC:15971]	11
ENSG00000074356.17	317.449	301.514	329.055	396.618	398.865	332.281	398.732	310.642	334.664	443.999	302.631	326.596	NCBP3	protein_coding	nuclear cap binding subunit 3 [Source:HGNC Symbol;Acc:HGNC:24612]	17
ENSG00000074370.18	324.15	383.189	237.272	317.453	316.399	163.791	247.896	248.013	268.498	188.523	287.329	159.283	ATP2A3	protein_coding	ATPase sarcoplasmic/endoplasmic reticulum Ca2+ transporting 3 [Source:HGNC Symbol;Acc:HGNC:813]	17
ENSG00000074410.14	3.35039	12.9318	1.20239	47.4992	33.6595	5.37019	175.757	5.84542	6.71245	12.3333	3.40035	2.67702	CA12	protein_coding	carbonic anhydrase 12 [Source:HGNC Symbol;Acc:HGNC:1371]	15
ENSG00000074416.14	392.833	765.697	781.555	725.945	444.305	252.399	403.978	375.777	237.813	361.189	283.929	441.708	MGLL	protein_coding	monoglyceride lipase [Source:HGNC Symbol;Acc:HGNC:17038]	3
ENSG00000074527.12	80.4093	62.617	63.7268	58.5823	94.2466	104.048	118.046	103.547	70.9602	88.0949	110.511	116.45	NTN4	protein_coding	netrin 4 [Source:HGNC Symbol;Acc:HGNC:13658]	12
ENSG00000074582.14	82.9221	46.9627	40.8814	53.0407	84.1487	65.7849	87.8784	45.9283	70.0013	86.333	40.8042	54.8788	BCS1L	protein_coding	BCS1 homolog, ubiquinol-cytochrome c reductase complex chaperone [Source:HGNC Symbol;Acc:HGNC:1020]	2
ENSG00000074590.13	51.931	51.7271	23.2463	18.9997	74.0509	45.6467	28.8556	65.9698	59.4531	51.0951	57.8059	45.5093	NUAK1	protein_coding	NUAK family kinase 1 [Source:HGNC Symbol;Acc:HGNC:14311]	12
ENSG00000074603.19	311.586	237.536	366.73	296.87	353.425	431.629	308.23	349.055	368.226	301.285	345.135	436.354	DPP8	protein_coding	dipeptidyl peptidase 8 [Source:HGNC Symbol;Acc:HGNC:16490]	15
ENSG00000074621.14	66.1702	57.172	56.1117	79.1653	57.2211	63.0998	118.046	72.6502	55.6175	86.333	79.9082	45.5093	SLC24A1	protein_coding	solute carrier family 24 member 1 [Source:HGNC Symbol;Acc:HGNC:10975]	15
ENSG00000074657.13	110.563	99.3704	81.7627	95.79	80.7828	100.02	133.785	109.393	121.783	132.142	113.912	97.7111	ZNF532	protein_coding	zinc finger protein 532 [Source:HGNC Symbol;Acc:HGNC:30940]	18
ENSG00000074660.16	82.9221	109.58	96.1914	80.7486	35.3425	34.235	35.4137	55.114	66.1656	79.2854	71.4073	41.4938	SCARF1	protein_coding	scavenger receptor class F member 1 [Source:HGNC Symbol;Acc:HGNC:16820]	17
ENSG00000074695.6	588.831	681.3	1146.28	694.279	817.926	1162.65	689.911	1387.04	933.031	732.95	873.89	1030.65	LMAN1	protein_coding	lectin, mannose binding 1 [Source:HGNC Symbol;Acc:HGNC:6631]	18
ENSG00000074696.13	251.279	208.269	197.994	227.996	435.89	385.311	455.131	269.724	286.718	192.047	370.638	303.841	HACD3	protein_coding	3-hydroxyacyl-CoA dehydratase 3 [Source:HGNC Symbol;Acc:HGNC:24175]	15
ENSG00000074706.13	23.4527	16.3349	18.4367	11.8748	8.41487	24.1659	6.55809	25.0518	17.2606	10.5714	20.4021	25.4317	IPCEF1	protein_coding	interaction protein for cytohesin exchange factors 1 [Source:HGNC Symbol;Acc:HGNC:21204]	6
ENSG00000074755.15	1857.79	2084.74	2704.18	1539.76	1353.11	1118.34	595.474	1287.66	1725.1	1989.18	1450.25	1361.26	ZZEF1	protein_coding	zinc finger ZZ-type and EF-hand domain containing 1 [Source:HGNC Symbol;Acc:HGNC:29027]	17
ENSG00000074800.16	1593.11	1675	1806.8	1960.92	1979.18	1165.33	1665.75	957.814	1157.42	850.997	1162.92	1460.31	ENO1	protein_coding	enolase 1 [Source:HGNC Symbol;Acc:HGNC:3350]	1
ENSG00000074842.8	107.212	133.401	133.065	170.205	242.348	134.926	183.626	129.434	103.564	56.3808	154.716	133.851	MYDGF	protein_coding	myeloid derived growth factor [Source:HGNC Symbol;Acc:HGNC:16948]	19
ENSG00000074855.11	44.3926	59.2139	44.0877	85.4985	42.0744	30.8786	51.1531	44.2582	41.2336	38.7618	32.3033	22.7546	ANO8	protein_coding	anoctamin 8 [Source:HGNC Symbol;Acc:HGNC:29329]	19
ENSG00000074935.14	45.2302	31.3085	28.8574	37.9993	52.1722	80.5529	73.4506	56.7841	65.2067	89.8568	54.4056	66.9254	TUBE1	protein_coding	tubulin epsilon 1 [Source:HGNC Symbol;Acc:HGNC:20775]	6
ENSG00000074964.17	276.407	246.384	80.1595	356.244	291.155	153.722	363.318	129.434	190.825	399.951	198.92	155.267	ARHGEF10L	protein_coding	Rho guanine nucleotide exchange factor 10 like [Source:HGNC Symbol;Acc:HGNC:25540]	1
ENSG00000074966.11	25.1279	23.8217	19.6391	23.7496	5.04892	14.0968	3.93485	32.5674	25.8909	24.6666	13.6014	12.0466	TXK	protein_coding	TXK tyrosine kinase [Source:HGNC Symbol;Acc:HGNC:12434]	4
ENSG00000075089.9	42.7175	61.9363	62.1236	40.3743	77.4168	82.5667	91.8132	97.7021	67.1245	66.9522	117.312	93.6956	ACTR6	protein_coding	actin related protein 6 [Source:HGNC Symbol;Acc:HGNC:24025]	12
ENSG00000075131.10	11.7264	8.16743	5.21037	18.208	28.6106	19.467	26.2323	11.6908	14.3838	10.5714	17.0017	16.0621	TIPIN	protein_coding	TIMELESS interacting protein [Source:HGNC Symbol;Acc:HGNC:30750]	15
ENSG00000075142.13	182.596	191.935	239.677	199.496	249.08	222.192	149.524	225.466	231.1	214.952	256.726	191.407	SRI	protein_coding	sorcin [Source:HGNC Symbol;Acc:HGNC:11292]	7
ENSG00000075151.20	442.251	431.513	519.434	485.283	531.82	490.702	560.061	413.355	427.679	697.712	527.054	492.571	EIF4G3	protein_coding	eukaryotic translation initiation factor 4 gamma 3 [Source:HGNC Symbol;Acc:HGNC:3298]	1
ENSG00000075188.9	31.8287	25.1829	17.2343	42.7492	37.0254	34.9063	55.0879	31.7323	26.8498	19.3809	25.5026	37.4782	NUP37	protein_coding	nucleoporin 37 [Source:HGNC Symbol;Acc:HGNC:29929]	12
ENSG00000075213.11	10.8888	8.84805	8.41675	11.0831	20.1957	16.1106	22.2975	18.3713	22.0552	14.0952	20.4021	10.7081	SEMA3A	protein_coding	semaphorin 3A [Source:HGNC Symbol;Acc:HGNC:10723]	7
ENSG00000075218.19	30.9911	21.0992	14.4287	37.9993	42.0744	28.1935	26.2323	25.8869	32.6033	22.9047	47.6049	25.4317	GTSE1	protein_coding	G2 and S-phase expressed 1 [Source:HGNC Symbol;Acc:HGNC:13698]	22
ENSG00000075223.14	145.742	179.003	87.3739	135.373	138.004	146.338	253.142	217.951	98.7689	91.6187	159.816	121.804	SEMA3C	protein_coding	semaphorin 3C [Source:HGNC Symbol;Acc:HGNC:10725]	7
ENSG00000075234.17	617.309	718.053	690.574	520.116	427.476	343.692	318.723	344.88	436.309	408.761	430.144	526.034	TTC38	protein_coding	tetratricopeptide repeat domain 38 [Source:HGNC Symbol;Acc:HGNC:26082]	22
ENSG00000075239.14	244.578	198.741	509.815	212.955	264.227	473.92	166.575	403.334	373.02	403.475	363.837	915.54	ACAT1	protein_coding	acetyl-CoA acetyltransferase 1 [Source:HGNC Symbol;Acc:HGNC:93]	11
ENSG00000075240.17	438.901	584.652	572.74	463.908	351.742	234.275	250.519	256.364	335.623	354.142	275.428	360.059	GRAMD4	protein_coding	GRAM domain containing 4 [Source:HGNC Symbol;Acc:HGNC:29113]	22
ENSG00000075275.16	26.8031	25.1829	16.4327	21.3746	57.2211	31.5499	70.8273	19.2064	34.5212	45.8094	22.1023	13.3851	CELSR1	protein_coding	cadherin EGF LAG seven-pass G-type receptor 1 [Source:HGNC Symbol;Acc:HGNC:1850]	22
ENSG00000075292.19	650.813	600.306	622.038	659.447	764.071	1035.78	1147.67	926.917	840.015	1231.57	889.191	1027.97	ZNF638	protein_coding	zinc finger protein 638 [Source:HGNC Symbol;Acc:HGNC:17894]	2
ENSG00000075303.13	36.0167	24.5023	51.3021	49.0825	55.5382	81.2242	60.3344	59.2893	72.878	40.5237	52.7054	68.2639	SLC25A40	protein_coding	solute carrier family 25 member 40 [Source:HGNC Symbol;Acc:HGNC:29680]	7
ENSG00000075336.12	53.6062	52.4077	49.2981	75.207	87.5147	117.473	102.306	80.1658	65.2067	91.6187	105.411	107.081	TIMM21	protein_coding	translocase of inner mitochondrial membrane 21 [Source:HGNC Symbol;Acc:HGNC:25010]	18
ENSG00000075391.16	135.691	93.2448	138.676	136.956	138.004	167.147	262.323	198.744	148.633	225.523	171.718	180.699	RASAL2	protein_coding	RAS protein activator like 2 [Source:HGNC Symbol;Acc:HGNC:9874]	1
ENSG00000075399.14	41.8799	70.7844	42.8853	52.2491	20.1957	16.7819	26.2323	16.7012	36.439	29.9523	32.3033	41.4938	VPS9D1	protein_coding	VPS9 domain containing 1 [Source:HGNC Symbol;Acc:HGNC:13526]	16
ENSG00000075407.18	152.443	110.941	107.815	151.997	185.127	309.457	330.528	277.24	170.688	308.332	205.721	236.916	ZNF37A	protein_coding	zinc finger protein 37A [Source:HGNC Symbol;Acc:HGNC:13102]	10
ENSG00000075413.18	360.167	351.88	395.988	380.785	419.061	428.273	482.675	410.015	369.185	489.808	476.049	468.478	MARK3	protein_coding	microtubule affinity regulating kinase 3 [Source:HGNC Symbol;Acc:HGNC:6897]	14
ENSG00000075415.12	1098.93	1368.04	1831.24	1141.56	1090.57	1043.16	852.551	1043.83	1314.68	766.426	1042.21	1114.98	SLC25A3	protein_coding	solute carrier family 25 member 3 [Source:HGNC Symbol;Acc:HGNC:10989]	12
ENSG00000075420.13	469.054	423.345	654.502	501.908	900.392	722.962	489.233	680.574	569.599	697.712	707.273	590.282	FNDC3B	protein_coding	fibronectin type III domain containing 3B [Source:HGNC Symbol;Acc:HGNC:24670]	3
ENSG00000075426.12	830.059	1077.42	1169.53	1077.44	476.282	546.417	478.74	455.108	592.614	586.712	581.46	507.295	FOSL2	protein_coding	FOS like 2, AP-1 transcription factor subunit [Source:HGNC Symbol;Acc:HGNC:3798]	2
ENSG00000075539.15	803.256	688.787	976.744	915.15	816.243	1097.53	1082.08	1134.85	856.317	1231.57	904.493	982.465	FRYL	protein_coding	FRY like transcription coactivator [Source:HGNC Symbol;Acc:HGNC:29127]	4
ENSG00000075568.17	487.482	507.742	559.914	518.532	462.818	507.483	523.335	577.862	563.846	554.998	557.657	496.587	TMEM131	protein_coding	transmembrane protein 131 [Source:HGNC Symbol;Acc:HGNC:30366]	2
ENSG00000075618.18	24.2903	21.0992	15.6311	19.7913	26.9276	14.0968	31.4788	13.361	23.973	17.619	27.2028	16.0621	FSCN1	protein_coding	fascin actin-bundling protein 1 [Source:HGNC Symbol;Acc:HGNC:11148]	7
ENSG00000075624.16	6885.89	9280.24	9955.01	8891.05	7580.12	4506.94	4793.96	4313.09	6338.47	4138.7	6394.36	4297.95	ACTB	protein_coding	actin beta [Source:HGNC Symbol;Acc:HGNC:132]	7
ENSG00000075643.6	184.271	202.144	221.641	135.373	148.102	131.57	85.2551	188.724	198.497	227.285	168.317	216.838	MOCOS	protein_coding	molybdenum cofactor sulfurase [Source:HGNC Symbol;Acc:HGNC:18234]	18
ENSG00000075651.16	994.228	1199.93	969.529	630.947	828.024	1073.37	590.228	1003.74	886.044	1094.14	1152.72	1137.73	PLD1	protein_coding	phospholipase D1 [Source:HGNC Symbol;Acc:HGNC:9067]	3
ENSG00000075702.18	27.6407	17.0155	13.6271	39.5826	33.6595	18.7957	32.7904	14.196	23.0141	44.0475	17.0017	13.3851	WDR62	protein_coding	WD repeat domain 62 [Source:HGNC Symbol;Acc:HGNC:24502]	19
ENSG00000075711.21	479.106	513.867	579.153	499.533	695.069	881.383	793.528	708.966	620.422	886.235	722.574	870.03	DLG1	protein_coding	discs large MAGUK scaffold protein 1 [Source:HGNC Symbol;Acc:HGNC:2900]	3
ENSG00000075785.13	342.577	385.911	478.152	396.618	370.254	320.869	329.216	386.633	314.526	244.904	404.642	289.118	RAB7A	protein_coding	RAB7A, member RAS oncogene family [Source:HGNC Symbol;Acc:HGNC:9788]	3
ENSG00000075826.17	56.119	79.6324	49.2981	72.0404	55.5382	36.9201	65.5809	34.2375	68.0834	93.3806	83.3085	52.2018	SEC31B	protein_coding	SEC31 homolog B, COPII coat complex component [Source:HGNC Symbol;Acc:HGNC:23197]	10
ENSG00000075856.12	189.297	196.018	166.331	224.829	186.81	219.507	261.012	192.899	211.922	267.809	214.222	227.546	SART3	protein_coding	spliceosome associated factor 3, U4/U6 recycling protein [Source:HGNC Symbol;Acc:HGNC:16860]	12
ENSG00000075884.14	55.2814	31.3085	44.0877	29.2911	37.0254	66.4562	20.9859	83.506	83.4262	38.7618	54.4056	78.972	ARHGAP15	protein_coding	Rho GTPase activating protein 15 [Source:HGNC Symbol;Acc:HGNC:21030]	2
ENSG00000075914.13	54.4438	51.7271	38.4766	68.8738	72.3679	54.3732	89.19	48.4335	52.7407	66.9522	49.3051	46.8478	EXOSC7	protein_coding	exosome component 7 [Source:HGNC Symbol;Acc:HGNC:28112]	3
ENSG00000075945.13	82.0845	72.1456	124.648	79.9569	109.393	111.432	55.0879	119.414	132.331	93.3806	98.6101	112.435	KIFAP3	protein_coding	kinesin associated protein 3 [Source:HGNC Symbol;Acc:HGNC:17060]	1
ENSG00000075975.16	82.0845	87.7999	92.985	102.123	87.5147	100.691	94.4364	91.8566	85.344	98.6663	76.5079	74.9565	MKRN2	protein_coding	makorin ring finger protein 2 [Source:HGNC Symbol;Acc:HGNC:7113]	3
ENSG00000076003.5	181.759	121.15	139.077	182.872	225.519	212.123	161.329	146.971	227.264	148	149.615	176.683	MCM6	protein_coding	minichromosome maintenance complex component 6 [Source:HGNC Symbol;Acc:HGNC:6949]	2
ENSG00000076043.10	38.5295	24.5023	27.655	44.3325	50.4892	59.7434	66.8925	61.7945	43.1515	47.5713	47.6049	34.8012	REXO2	protein_coding	RNA exonuclease 2 [Source:HGNC Symbol;Acc:HGNC:17851]	11
ENSG00000076053.10	54.4438	59.2139	75.35	54.624	92.5636	118.144	91.8132	107.723	87.2619	77.5236	86.7089	107.081	RBM7	protein_coding	RNA binding motif protein 7 [Source:HGNC Symbol;Acc:HGNC:9904]	11
ENSG00000076067.13	140.716	139.527	239.677	196.33	126.223	130.898	181.003	171.187	158.222	207.904	120.712	144.559	RBMS2	protein_coding	RNA binding motif single stranded interacting protein 2 [Source:HGNC Symbol;Acc:HGNC:9909]	12
ENSG00000076108.11	704.419	872.554	998.788	807.486	496.478	522.251	435.457	518.572	674.122	902.092	714.073	576.897	BAZ2A	protein_coding	bromodomain adjacent to zinc finger domain 2A [Source:HGNC Symbol;Acc:HGNC:962]	12
ENSG00000076201.15	207.724	268.164	220.038	231.954	153.151	69.8125	94.4364	88.5164	151.51	184.999	132.614	109.758	PTPN23	protein_coding	protein tyrosine phosphatase non-receptor type 23 [Source:HGNC Symbol;Acc:HGNC:14406]	3
ENSG00000076242.15	108.05	118.428	108.616	117.165	164.932	146.338	129.85	139.455	156.304	156.809	112.212	132.512	MLH1	protein_coding	mutL homolog 1 [Source:HGNC Symbol;Acc:HGNC:7127]	3
ENSG00000076248.10	81.2469	52.4077	27.655	75.9986	67.319	85.9231	90.5016	60.9594	81.5083	40.5237	69.7072	48.1863	UNG	protein_coding	uracil DNA glycosylase [Source:HGNC Symbol;Acc:HGNC:12572]	12
ENSG00000076258.10	85.4349	80.9937	88.1755	48.2908	38.7084	43.6328	35.4137	76.8255	68.0834	52.857	56.1058	66.9254	FMO4	protein_coding	flavin containing dimethylaniline monoxygenase 4 [Source:HGNC Symbol;Acc:HGNC:3772]	1
ENSG00000076321.11	86.2725	73.5069	94.989	92.6233	74.0509	116.802	83.9435	92.6917	109.317	107.476	95.2098	105.742	KLHL20	protein_coding	kelch like family member 20 [Source:HGNC Symbol;Acc:HGNC:25056]	1
ENSG00000076344.16	67.0078	119.108	228.054	224.829	89.1977	62.4285	22.2975	73.4853	76.7137	144.476	139.414	136.528	RGS11	protein_coding	regulator of G protein signaling 11 [Source:HGNC Symbol;Acc:HGNC:9993]	16
ENSG00000076351.13	395.346	680.619	943.077	302.411	249.08	351.076	24.9207	683.914	283.841	650.141	346.836	501.941	SLC46A1	protein_coding	solute carrier family 46 member 1 [Source:HGNC Symbol;Acc:HGNC:30521]	17
ENSG00000076356.7	657.514	773.183	1056.9	610.364	491.429	457.809	358.072	615.439	531.243	960.235	530.454	477.848	PLXNA2	protein_coding	plexin A2 [Source:HGNC Symbol;Acc:HGNC:9100]	1
ENSG00000076382.17	84.5973	59.2139	39.2782	77.5819	100.978	74.5114	99.6829	67.6399	62.3299	148	110.511	68.2639	SPAG5	protein_coding	sperm associated antigen 5 [Source:HGNC Symbol;Acc:HGNC:13452]	17
ENSG00000076513.17	204.374	198.06	220.439	168.622	173.346	210.78	156.082	222.961	202.332	202.618	166.617	191.407	ANKRD13A	protein_coding	ankyrin repeat domain 13A [Source:HGNC Symbol;Acc:HGNC:21268]	12
ENSG00000076554.15	356.816	356.644	572.339	490.825	503.209	797.474	629.576	628.8	619.463	505.665	591.661	592.959	TPD52	protein_coding	tumor protein D52 [Source:HGNC Symbol;Acc:HGNC:12005]	8
ENSG00000076555.15	615.634	634.337	434.465	450.45	477.965	397.394	295.114	378.282	486.173	836.902	508.352	370.767	ACACB	protein_coding	acetyl-CoA carboxylase beta [Source:HGNC Symbol;Acc:HGNC:85]	12
ENSG00000076604.15	260.493	301.514	320.237	264.412	198.591	144.995	144.278	141.125	206.168	200.856	173.418	224.869	TRAF4	protein_coding	TNF receptor associated factor 4 [Source:HGNC Symbol;Acc:HGNC:12034]	17
ENSG00000076641.4	449.79	379.785	739.872	341.994	291.155	481.304	194.119	391.643	541.791	488.046	481.149	646.5	PAG1	protein_coding	phosphoprotein membrane anchor with glycosphingolipid microdomains 1 [Source:HGNC Symbol;Acc:HGNC:30043]	8
ENSG00000076650.7	73.7085	91.203	86.5723	83.9152	95.9296	81.8955	78.697	70.1451	62.3299	135.666	64.6066	89.6801	GPATCH1	protein_coding	G-patch domain containing 1 [Source:HGNC Symbol;Acc:HGNC:24658]	19
ENSG00000076685.18	116.426	136.124	200.8	183.663	180.078	201.382	254.454	209.6	108.358	206.142	178.518	168.652	NT5C2	protein_coding	5'-nucleotidase, cytosolic II [Source:HGNC Symbol;Acc:HGNC:8022]	10
ENSG00000076706.17	142.392	109.58	108.215	80.7486	124.54	112.103	87.8784	143.63	160.14	144.476	185.319	115.112	MCAM	protein_coding	melanoma cell adhesion molecule [Source:HGNC Symbol;Acc:HGNC:6934]	11
ENSG00000076716.9	80.4093	69.4232	70.9412	93.415	149.785	67.1274	70.8273	70.9801	51.7818	70.476	120.712	100.388	GPC4	protein_coding	glypican 4 [Source:HGNC Symbol;Acc:HGNC:4452]	X
ENSG00000076770.14	242.066	255.232	232.863	258.87	294.521	348.391	381.681	382.458	355.76	253.713	306.031	433.677	MBNL3	protein_coding	muscleblind like splicing regulator 3 [Source:HGNC Symbol;Acc:HGNC:20564]	X
ENSG00000076826.9	258.818	334.184	319.436	315.869	154.834	108.075	110.176	148.641	157.263	241.38	158.116	125.82	CAMSAP3	protein_coding	calmodulin regulated spectrin associated protein family member 3 [Source:HGNC Symbol;Acc:HGNC:29307]	19
ENSG00000076864.19	77.0589	69.4232	96.5922	105.29	95.9296	57.7296	182.315	74.3204	119.865	140.952	74.8077	72.2795	RAP1GAP	protein_coding	RAP1 GTPase activating protein [Source:HGNC Symbol;Acc:HGNC:9858]	1
ENSG00000076924.12	144.904	140.888	92.5842	105.29	94.2466	67.7987	86.5667	58.4542	103.564	96.9044	122.413	96.3726	XAB2	protein_coding	XPA binding protein 2 [Source:HGNC Symbol;Acc:HGNC:14089]	19
ENSG00000076928.17	301.535	283.138	290.578	349.91	208.689	132.912	161.329	200.414	245.484	280.142	238.024	171.329	ARHGEF1	protein_coding	Rho guanine nucleotide exchange factor 1 [Source:HGNC Symbol;Acc:HGNC:681]	19
ENSG00000076944.16	122.289	166.071	154.307	129.831	55.5382	52.3594	47.2182	60.9594	69.0424	103.952	102.01	56.2174	STXBP2	protein_coding	syntaxin binding protein 2 [Source:HGNC Symbol;Acc:HGNC:11445]	19
ENSG00000076984.17	114.751	134.763	107.414	122.706	57.2211	62.4285	69.5157	72.6502	83.4262	79.2854	100.31	72.2795	MAP2K7	protein_coding	mitogen-activated protein kinase kinase 7 [Source:HGNC Symbol;Acc:HGNC:6847]	19
ENSG00000077044.10	349.278	402.246	487.37	590.573	351.742	267.167	320.035	294.776	292.471	412.284	343.435	372.105	DGKD	protein_coding	diacylglycerol kinase delta [Source:HGNC Symbol;Acc:HGNC:2851]	2
ENSG00000077063.11	44.3926	48.324	47.6949	45.9158	52.1722	51.6881	43.2834	54.2789	51.7818	31.7142	59.5061	74.9565	CTTNBP2	protein_coding	cortactin binding protein 2 [Source:HGNC Symbol;Acc:HGNC:15679]	7
ENSG00000077092.19	26.8031	55.1302	20.4407	33.2494	40.3914	33.5637	26.2323	21.7116	20.1374	19.3809	23.8024	32.1242	RARB	protein_coding	retinoic acid receptor beta [Source:HGNC Symbol;Acc:HGNC:9865]	3
ENSG00000077097.15	610.608	505.019	685.364	702.987	727.045	1067.33	1244.72	931.927	830.426	695.95	810.983	954.357	TOP2B	protein_coding	DNA topoisomerase II beta [Source:HGNC Symbol;Acc:HGNC:11990]	3
ENSG00000077147.16	1232.94	1347.63	1412.41	1669.6	2453.78	2366.91	3362.99	1880.56	1743.32	1307.33	2172.82	2077.37	TM9SF3	protein_coding	transmembrane 9 superfamily member 3 [Source:HGNC Symbol;Acc:HGNC:21529]	10
ENSG00000077150.20	109.725	109.58	131.862	133.789	95.9296	136.269	83.9435	75.1554	145.756	102.19	122.413	68.2639	NFKB2	protein_coding	nuclear factor kappa B subunit 2 [Source:HGNC Symbol;Acc:HGNC:7795]	10
ENSG00000077152.11	17.5895	10.8899	4.80957	18.208	23.5616	21.4808	28.8556	24.2167	17.2606	8.80949	30.6031	9.36956	UBE2T	protein_coding	ubiquitin conjugating enzyme E2 T [Source:HGNC Symbol;Acc:HGNC:25009]	1
ENSG00000077157.22	406.235	400.885	370.337	306.37	387.084	408.135	699.092	491.015	492.886	641.331	564.458	396.198	PPP1R12B	protein_coding	protein phosphatase 1 regulatory subunit 12B [Source:HGNC Symbol;Acc:HGNC:7619]	1
ENSG00000077232.18	287.296	250.468	254.106	329.327	897.026	499.428	545.633	406.674	485.214	246.666	433.544	408.245	DNAJC10	protein_coding	DnaJ heat shock protein family (Hsp40) member C10 [Source:HGNC Symbol;Acc:HGNC:24637]	2
ENSG00000077235.18	397.859	456.015	387.571	389.493	469.55	316.17	364.63	303.127	322.198	473.951	362.137	352.028	GTF3C1	protein_coding	general transcription factor IIIC subunit 1 [Source:HGNC Symbol;Acc:HGNC:4664]	16
ENSG00000077238.14	238.715	296.75	347.892	367.327	232.251	185.272	207.236	220.456	158.222	241.38	187.019	206.13	IL4R	protein_coding	interleukin 4 receptor [Source:HGNC Symbol;Acc:HGNC:6015]	16
ENSG00000077254.14	288.133	283.818	405.206	325.369	393.816	464.522	377.746	444.252	429.597	394.665	408.042	425.646	USP33	protein_coding	ubiquitin specific peptidase 33 [Source:HGNC Symbol;Acc:HGNC:20059]	1
ENSG00000077312.9	76.2213	91.8836	59.7188	78.3736	60.5871	79.8816	103.618	96.0319	44.1104	84.5711	98.6101	52.2018	SNRPA	protein_coding	small nuclear ribonucleoprotein adenomaeptide A [Source:HGNC Symbol;Acc:HGNC:11151]	19
ENSG00000077348.9	28.4783	16.3349	4.40877	18.9997	15.1468	9.39784	18.3626	10.0207	18.2195	7.0476	25.5026	18.7391	EXOSC5	protein_coding	exosome component 5 [Source:HGNC Symbol;Acc:HGNC:24662]	19
ENSG00000077380.15	261.33	311.724	432.06	349.119	385.401	368.53	461.689	347.385	276.169	310.094	362.137	356.043	DYNC1I2	protein_coding	dynein cytoplasmic 1 intermediate chain 2 [Source:HGNC Symbol;Acc:HGNC:2964]	2
ENSG00000077420.16	62.8198	45.6015	59.7188	48.2908	43.7573	53.0307	13.1162	69.31	70.0013	28.1904	51.0052	37.4782	APBB1IP	protein_coding	amyloid beta precursor protein binding family B member 1 interacting protein [Source:HGNC Symbol;Acc:HGNC:17379]	10
ENSG00000077454.16	59.4694	61.9363	82.5643	59.3739	33.6595	40.2765	23.6091	37.5777	50.8228	63.4284	51.0052	28.1087	LRCH4	protein_coding	leucine rich repeats and calponin homology domain containing 4 [Source:HGNC Symbol;Acc:HGNC:6691]	7
ENSG00000077458.13	76.2213	52.4077	64.1276	51.4574	92.5636	172.518	142.966	120.249	107.399	142.714	132.614	128.497	FAM76B	protein_coding	family with sequence similarity 76 member B [Source:HGNC Symbol;Acc:HGNC:28492]	11
ENSG00000077463.15	30.1535	53.7689	37.675	42.7492	45.4403	12.0829	26.2323	15.0311	29.7266	29.9523	22.1023	21.4161	SIRT6	protein_coding	sirtuin 6 [Source:HGNC Symbol;Acc:HGNC:14934]	19
ENSG00000077514.9	81.2469	74.8681	65.33	103.706	154.834	142.981	129.85	120.249	90.1386	162.095	134.314	120.466	POLD3	protein_coding	DNA polymerase delta 3, accessory subunit [Source:HGNC Symbol;Acc:HGNC:20932]	11
ENSG00000077549.18	428.85	583.291	571.137	504.283	346.693	337.651	276.751	348.22	349.047	262.523	385.94	244.947	CAPZB	protein_coding	capping actin protein of muscle Z-line subunit beta [Source:HGNC Symbol;Acc:HGNC:1491]	1
ENSG00000077585.14	51.0934	68.7425	62.9252	49.0825	38.7084	57.0583	47.2182	45.9283	56.5764	52.857	45.9047	52.2018	GPR137B	protein_coding	G protein-coupled receptor 137B [Source:HGNC Symbol;Acc:HGNC:11862]	1
ENSG00000077616.11	6.70078	2.04186	7.61515	4.74992	8.41487	6.71274	3.93485	15.8661	15.3427	12.3333	5.10052	12.0466	NAALAD2	protein_coding	N-acetylated alpha-linked acidic dipeptidase 2 [Source:HGNC Symbol;Acc:HGNC:14526]	11
ENSG00000077684.16	161.656	138.846	132.664	118.748	132.955	144.995	125.915	143.63	146.715	183.237	120.712	132.512	JADE1	protein_coding	jade family PHD finger 1 [Source:HGNC Symbol;Acc:HGNC:30027]	4
ENSG00000077713.19	92.1357	96.6479	163.525	84.7068	79.0998	80.5529	49.8415	86.0112	74.7959	89.8568	64.6066	97.7111	SLC25A43	protein_coding	solute carrier family 25 member 43 [Source:HGNC Symbol;Acc:HGNC:30557]	X
ENSG00000077721.16	97.1613	105.496	149.898	143.289	127.906	138.954	115.422	133.61	127.537	123.333	115.612	100.388	UBE2A	protein_coding	ubiquitin conjugating enzyme E2 A [Source:HGNC Symbol;Acc:HGNC:12472]	X
ENSG00000077782.20	62.8198	49.0046	44.4885	35.6244	45.4403	38.2626	31.4788	59.2893	58.4942	61.6665	54.4056	41.4938	FGFR1	protein_coding	fibroblast growth factor receptor 1 [Source:HGNC Symbol;Acc:HGNC:3688]	8
ENSG00000077942.19	257.98	161.307	94.5882	83.9152	282.74	143.653	59.0228	117.743	174.524	52.857	137.714	123.143	FBLN1	protein_coding	fibulin 1 [Source:HGNC Symbol;Acc:HGNC:3600]	22
ENSG00000077943.8	153.28	102.773	76.9531	49.0825	141.37	145.667	61.646	178.703	191.784	47.5713	163.217	157.944	ITGA8	protein_coding	integrin subunit alpha 8 [Source:HGNC Symbol;Acc:HGNC:6144]	10
ENSG00000077984.6	7.53837	5.44495	12.0239	11.0831	3.36595	10.7404	1.31162	10.0207	6.71245	8.80949	6.8007	16.0621	CST7	protein_coding	cystatin F [Source:HGNC Symbol;Acc:HGNC:2479]	20
ENSG00000078018.20	6.70078	8.84805	4.80957	15.0414	26.9276	14.768	5.24647	13.361	12.466	1.7619	8.50087	10.7081	MAP2	protein_coding	microtubule associated protein 2 [Source:HGNC Symbol;Acc:HGNC:6839]	2
ENSG00000078043.16	127.315	98.0092	120.239	113.206	158.2	206.081	178.38	161.167	186.99	188.523	132.614	148.574	PIAS2	protein_coding	protein inhibitor of activated STAT 2 [Source:HGNC Symbol;Acc:HGNC:17311]	18
ENSG00000078053.17	8.37597	6.12557	5.21037	1.58331	11.7808	9.39784	5.24647	10.0207	6.71245	7.0476	3.40035	0	AMPH	protein_coding	amphiphysin [Source:HGNC Symbol;Acc:HGNC:471]	7
ENSG00000078061.13	147.417	162.668	137.073	132.206	85.8317	53.7019	61.646	89.3514	91.0976	88.0949	127.513	66.9254	ARAF	protein_coding	A-Raf proto-oncogene, serine/threonine kinase [Source:HGNC Symbol;Acc:HGNC:646]	X
ENSG00000078070.13	135.691	104.135	70.9412	100.54	136.321	87.2657	211.17	119.414	129.454	118.047	146.215	160.621	MCCC1	protein_coding	methylcrotonoyl-CoA carboxylase 1 [Source:HGNC Symbol;Acc:HGNC:6936]	3
ENSG00000078081.8	10.0512	6.12557	7.61515	16.6247	10.0978	15.4393	14.4278	6.68048	11.5071	5.2857	6.8007	1.33851	LAMP3	protein_coding	lysosomal associated membrane protein 3 [Source:HGNC Symbol;Acc:HGNC:14582]	3
ENSG00000078114.18	7.53837	16.3349	4.00798	22.1663	47.1233	18.1244	91.8132	18.3713	16.3017	21.1428	18.7019	14.7236	NEBL	protein_coding	nebulette [Source:HGNC Symbol;Acc:HGNC:16932]	10
ENSG00000078124.12	205.211	191.254	168.335	136.956	205.323	251.728	139.031	211.27	152.469	186.761	258.427	235.577	ACER3	protein_coding	alkaline ceramidase 3 [Source:HGNC Symbol;Acc:HGNC:16066]	11
ENSG00000078140.14	184.271	168.113	300.197	258.87	314.716	452.439	501.038	389.138	318.362	287.19	278.829	435.015	UBE2K	protein_coding	ubiquitin conjugating enzyme E2 K [Source:HGNC Symbol;Acc:HGNC:4914]	4
ENSG00000078142.13	196.835	176.961	211.22	164.664	230.568	275.222	212.482	236.322	213.84	250.19	209.121	238.255	PIK3C3	protein_coding	phosphatidylinositol 3-kinase catalytic subunit type 3 [Source:HGNC Symbol;Acc:HGNC:8974]	18
ENSG00000078177.14	159.143	153.139	139.878	162.289	166.615	238.302	192.808	211.27	266.58	192.047	163.217	147.236	N4BP2	protein_coding	NEDD4 binding protein 2 [Source:HGNC Symbol;Acc:HGNC:29851]	4
ENSG00000078237.7	13.4016	14.293	18.4367	42.7492	37.0254	58.4009	28.8556	21.7116	18.2195	17.619	8.50087	33.4627	TIGAR	protein_coding	TP53 induced glycolysis regulatory phosphatase [Source:HGNC Symbol;Acc:HGNC:1185]	12
ENSG00000078246.17	33.5039	31.9891	28.8574	34.0411	52.1722	25.5084	38.0369	35.9076	41.2336	29.9523	45.9047	33.4627	TULP3	protein_coding	TUB like protein 3 [Source:HGNC Symbol;Acc:HGNC:12425]	12
ENSG00000078269.15	241.228	270.886	246.09	277.078	257.495	252.399	283.309	202.92	242.607	322.427	290.73	228.885	SYNJ2	protein_coding	synaptojanin 2 [Source:HGNC Symbol;Acc:HGNC:11504]	6
ENSG00000078295.17	39.3671	29.9472	37.675	16.6247	35.3425	32.8924	7.8697	29.2271	21.0963	17.619	17.0017	44.1708	ADCY2	protein_coding	adenylate cyclase 2 [Source:HGNC Symbol;Acc:HGNC:233]	5
ENSG00000078304.19	362.68	323.294	411.619	433.826	419.061	485.331	476.117	472.644	401.788	297.761	384.239	440.369	PPP2R5C	protein_coding	protein phosphatase 2 regulatory subunit B'gamma [Source:HGNC Symbol;Acc:HGNC:9311]	14
ENSG00000078369.18	1232.11	1355.11	1699.38	1333.93	1072.05	940.455	895.835	992.887	1105.64	995.473	1045.61	1409.45	GNB1	protein_coding	G protein subunit beta 1 [Source:HGNC Symbol;Acc:HGNC:4396]	1
ENSG00000078401.7	43.555	53.7689	80.9611	75.207	21.8787	43.6328	97.0597	40.0829	73.837	112.762	62.9065	9.36956	EDN1	protein_coding	endothelin 1 [Source:HGNC Symbol;Acc:HGNC:3176]	6
ENSG00000078403.17	156.631	110.941	137.073	156.747	156.517	217.493	209.859	206.26	192.743	241.38	192.12	222.192	MLLT10	protein_coding	MLLT10 histone lysine methyltransferase DOT1L cofactor [Source:HGNC Symbol;Acc:HGNC:16063]	10
ENSG00000078487.17	16.7519	12.9318	16.0319	11.8748	13.4638	14.768	28.8556	18.3713	10.5481	26.4285	15.3016	21.4161	ZCWPW1	protein_coding	zinc finger CW-type and PWWP domain containing 1 [Source:HGNC Symbol;Acc:HGNC:23486]	7
ENSG00000078589.13	16.7519	11.5705	14.0279	5.54157	21.8787	41.619	3.93485	33.4024	38.3569	12.3333	23.8024	20.0776	P2RY10	protein_coding	P2Y receptor family member 10 [Source:HGNC Symbol;Acc:HGNC:19906]	X
ENSG00000078596.11	28.4783	17.0155	20.8415	12.6664	42.0744	32.8924	9.18132	28.392	43.1515	12.3333	27.2028	25.4317	ITM2A	protein_coding	integral membrane protein 2A [Source:HGNC Symbol;Acc:HGNC:6173]	X
ENSG00000078618.21	347.603	331.462	362.722	389.493	405.597	464.522	518.089	442.582	402.747	410.522	413.142	381.475	NRDC	protein_coding	nardilysin convertase [Source:HGNC Symbol;Acc:HGNC:7995]	1
ENSG00000078668.14	248.766	196.699	210.82	221.663	314.716	235.617	217.728	204.59	234.936	146.238	231.224	227.546	VDAC3	protein_coding	voltage dependent anion channel 3 [Source:HGNC Symbol;Acc:HGNC:12674]	8
ENSG00000078674.17	843.46	611.196	688.57	703.779	903.757	1163.99	1343.1	1066.37	955.086	1171.66	940.196	1014.59	PCM1	protein_coding	pericentriolar material 1 [Source:HGNC Symbol;Acc:HGNC:8727]	8
ENSG00000078687.17	167.519	144.291	131.462	113.206	116.125	138.954	102.306	121.084	173.565	158.571	136.014	132.512	TNRC6C	protein_coding	trinucleotide repeat containing adaptor 6C [Source:HGNC Symbol;Acc:HGNC:29318]	17
ENSG00000078699.21	235.365	232.772	242.883	266.787	203.64	177.888	295.114	210.435	267.539	364.713	249.926	199.438	CBFA2T2	protein_coding	CBFA2/RUNX1 partner transcriptional co-repressor 2 [Source:HGNC Symbol;Acc:HGNC:1536]	20
ENSG00000078747.15	408.747	394.078	584.363	437.784	499.844	491.373	536.451	483.5	461.241	491.57	503.252	534.065	ITCH	protein_coding	itchy E3 ubiquitin protein ligase [Source:HGNC Symbol;Acc:HGNC:13890]	20
ENSG00000078804.13	148.255	225.285	560.716	307.953	138.004	126.871	61.646	123.589	149.592	255.475	154.716	128.497	TP53INP2	protein_coding	tumor protein p53 inducible nuclear protein 2 [Source:HGNC Symbol;Acc:HGNC:16104]	20
ENSG00000078808.17	485.806	751.404	695.384	542.282	403.914	289.991	313.477	332.354	378.774	452.808	511.753	429.661	SDF4	protein_coding	stromal cell derived factor 4 [Source:HGNC Symbol;Acc:HGNC:24188]	1
ENSG00000078814.16	36.8543	43.5596	30.0598	32.4578	23.5616	31.5499	14.4278	24.2167	36.439	81.0473	42.5044	33.4627	MYH7B	protein_coding	myosin heavy chain 7B [Source:HGNC Symbol;Acc:HGNC:15906]	20
ENSG00000078902.16	187.622	256.593	242.082	213.746	131.272	103.376	91.8132	102.712	109.317	118.047	105.411	109.758	TOLLIP	protein_coding	toll interacting protein [Source:HGNC Symbol;Acc:HGNC:16476]	11
ENSG00000078967.13	52.7686	38.7953	29.659	28.4995	40.3914	24.1659	23.6091	21.7116	36.439	28.1904	34.0035	24.0932	UBE2D4	protein_coding	ubiquitin conjugating enzyme E2 D4 (putative) [Source:HGNC Symbol;Acc:HGNC:21647]	7
ENSG00000079102.16	19.2647	18.3767	16.8335	20.583	37.0254	34.235	24.9207	43.4231	43.1515	38.7618	27.2028	29.4472	RUNX1T1	protein_coding	RUNX1 partner transcriptional co-repressor 1 [Source:HGNC Symbol;Acc:HGNC:1535]	8
ENSG00000079112.10	2956.72	3766.55	5139.03	3068.45	2800.47	2914	2395.01	3123.13	3322.66	3900.84	4160.33	4565.65	CDH17	protein_coding	cadherin 17 [Source:HGNC Symbol;Acc:HGNC:1756]	8
ENSG00000079134.12	116.426	63.9782	54.1077	112.415	146.419	232.261	205.924	171.187	166.852	260.761	198.92	172.668	THOC1	protein_coding	THO complex 1 [Source:HGNC Symbol;Acc:HGNC:19070]	18
ENSG00000079150.18	6.70078	6.80619	8.01595	8.70818	10.0978	14.0968	28.8556	12.5259	15.3427	7.0476	13.6014	5.35403	FKBP7	protein_coding	FKBP prolyl isomerase 7 [Source:HGNC Symbol;Acc:HGNC:3723]	2
ENSG00000079156.17	31.8287	21.7798	36.0718	10.2915	16.8297	28.1935	9.18132	34.2375	46.0282	26.4285	18.7019	28.1087	OSBPL6	protein_coding	oxysterol binding protein like 6 [Source:HGNC Symbol;Acc:HGNC:16388]	2
ENSG00000079246.16	814.144	807.214	783.159	1037.06	1073.74	1092.83	1328.67	840.906	795.905	597.284	844.987	1041.36	XRCC5	protein_coding	X-ray repair cross complementing 5 [Source:HGNC Symbol;Acc:HGNC:12833]	2
ENSG00000079257.8	57.7942	66.7007	48.4965	68.0821	65.636	64.4423	89.19	74.3204	61.371	54.6189	59.5061	68.2639	LXN	protein_coding	latexin [Source:HGNC Symbol;Acc:HGNC:13347]	3
ENSG00000079263.19	41.8799	30.6279	25.2502	26.1245	20.1957	73.8402	15.7394	64.2996	62.3299	31.7142	45.9047	52.2018	SP140	protein_coding	SP140 nuclear body protein [Source:HGNC Symbol;Acc:HGNC:17133]	2
ENSG00000079277.21	159.143	157.904	180.76	146.456	143.053	155.064	139.031	143.63	165.893	170.904	129.213	151.251	MKNK1	protein_coding	MAPK interacting serine/threonine kinase 1 [Source:HGNC Symbol;Acc:HGNC:7110]	1
ENSG00000079308.19	479.106	351.199	280.158	241.454	336.595	189.971	165.264	344.045	469.872	313.618	527.054	248.963	TNS1	protein_coding	tensin 1 [Source:HGNC Symbol;Acc:HGNC:11973]	2
ENSG00000079313.15	95.4861	120.47	106.211	118.748	62.2701	40.9477	39.3485	60.1243	85.344	86.333	76.5079	53.5403	REXO1	protein_coding	RNA exonuclease 1 homolog [Source:HGNC Symbol;Acc:HGNC:24616]	19
ENSG00000079332.15	224.476	223.924	305.007	264.412	345.01	443.712	393.485	273.065	265.621	216.714	290.73	334.627	SAR1A	protein_coding	secretion associated Ras related GTPase 1A [Source:HGNC Symbol;Acc:HGNC:10534]	10
ENSG00000079335.20	88.7853	111.622	250.499	98.9566	97.6125	158.421	43.2834	157.826	140.961	148	147.915	161.96	CDC14A	protein_coding	cell division cycle 14A [Source:HGNC Symbol;Acc:HGNC:1718]	1
ENSG00000079337.16	61.1446	51.7271	32.0638	33.2494	99.2955	38.9339	45.9066	39.2478	50.8228	73.9998	81.6084	40.1553	RAPGEF3	protein_coding	Rap guanine nucleotide exchange factor 3 [Source:HGNC Symbol;Acc:HGNC:16629]	12
ENSG00000079385.22	373.568	456.695	638.471	360.202	225.519	230.247	110.176	299.787	286.718	489.808	306.031	348.012	CEACAM1	protein_coding	CEA cell adhesion molecule 1 [Source:HGNC Symbol;Acc:HGNC:1814]	19
ENSG00000079387.14	72.0334	60.5751	61.322	65.7072	79.0998	78.5391	62.9576	81.0008	62.3299	70.476	54.4056	82.9875	SENP1	protein_coding	SUMO specific peptidase 1 [Source:HGNC Symbol;Acc:HGNC:17927]	12
ENSG00000079432.7	257.98	302.195	288.173	274.703	168.297	102.705	136.408	122.754	169.729	232.571	168.317	108.419	CIC	protein_coding	capicua transcriptional repressor [Source:HGNC Symbol;Acc:HGNC:14214]	19
ENSG00000079435.10	34.3415	42.1984	31.2622	27.7078	18.5127	14.0968	19.6743	29.2271	20.1374	31.7142	20.4021	16.0621	LIPE	protein_coding	lipase E, hormone sensitive type [Source:HGNC Symbol;Acc:HGNC:6621]	19
ENSG00000079459.13	308.236	319.891	685.364	516.157	277.691	301.402	508.908	328.179	263.703	169.142	243.125	183.376	FDFT1	protein_coding	farnesyl-diphosphate farnesyltransferase 1 [Source:HGNC Symbol;Acc:HGNC:3629]	8
ENSG00000079462.7	16.7519	8.84805	12.4247	10.2915	6.7319	5.37019	11.8046	6.68048	12.466	1.7619	13.6014	10.7081	PAFAH1B3	protein_coding	platelet activating factor acetylhydrolase 1b catalytic subunit 3 [Source:HGNC Symbol;Acc:HGNC:8576]	19
ENSG00000079482.13	72.0334	100.051	60.5204	110.04	111.076	84.5806	110.176	65.9698	80.5494	77.5236	73.1075	65.5869	OPHN1	protein_coding	oligophrenin 1 [Source:HGNC Symbol;Acc:HGNC:8148]	X
ENSG00000079616.12	100.512	89.8417	60.1196	83.9152	85.8317	99.3486	106.241	80.1658	86.3029	119.809	96.9099	81.649	KIF22	protein_coding	kinesin family member 22 [Source:HGNC Symbol;Acc:HGNC:6391]	16
ENSG00000079689.14	27.6407	15.6542	27.655	16.6247	33.6595	31.5499	6.55809	25.0518	23.0141	5.2857	10.201	20.0776	SCGN	protein_coding	secretagogin, EF-hand calcium binding protein [Source:HGNC Symbol;Acc:HGNC:16941]	6
ENSG00000079691.18	577.942	560.83	553.902	493.2	496.478	537.691	486.61	470.974	544.667	701.236	589.961	464.462	CARMIL1	protein_coding	capping protein regulator and myosin 1 linker 1 [Source:HGNC Symbol;Acc:HGNC:21581]	6
ENSG00000079739.17	361.842	415.858	426.048	384.743	318.082	280.593	241.338	322.333	336.581	237.856	350.236	299.826	PGM1	protein_coding	phosphoglucomutase 1 [Source:HGNC Symbol;Acc:HGNC:8905]	1
ENSG00000079785.15	350.953	254.552	317.432	339.619	345.01	349.734	565.307	374.942	343.294	246.666	334.934	413.599	DDX1	protein_coding	DEAD-box helicase 1 [Source:HGNC Symbol;Acc:HGNC:2734]	2
ENSG00000079805.16	1081.34	1368.73	1278.14	1323.64	817.926	538.362	1004.7	713.977	664.533	872.14	700.472	754.919	DNM2	protein_coding	dynamin 2 [Source:HGNC Symbol;Acc:HGNC:2974]	19
ENSG00000079819.19	317.449	399.523	289.777	842.318	552.016	566.556	1908.4	678.904	388.363	480.998	404.642	457.77	EPB41L2	protein_coding	erythrocyte membrane protein band 4.1 like 2 [Source:HGNC Symbol;Acc:HGNC:3379]	6
ENSG00000079841.18	10.8888	5.44495	5.21037	7.12487	5.04892	18.1244	7.8697	18.3713	15.3427	19.3809	11.9012	13.3851	RIMS1	protein_coding	regulating synaptic membrane exocytosis 1 [Source:HGNC Symbol;Acc:HGNC:17282]	6
ENSG00000079931.15	38.5295	16.3349	13.2263	8.70818	23.5616	53.0307	17.051	35.9076	46.0282	8.80949	34.0035	56.2174	MOXD1	protein_coding	monooxygenase DBH like 1 [Source:HGNC Symbol;Acc:HGNC:21063]	6
ENSG00000079950.14	342.577	372.979	485.366	352.285	339.961	504.798	414.471	548.635	428.638	428.141	402.941	580.913	STX7	protein_coding	syntaxin 7 [Source:HGNC Symbol;Acc:HGNC:11442]	6
ENSG00000079974.17	19.2647	19.738	17.6351	26.9162	25.2446	24.8371	39.3485	26.7219	21.0963	33.4761	20.4021	18.7391	RABL2B	protein_coding	RAB, member of RAS oncogene family like 2B [Source:HGNC Symbol;Acc:HGNC:9800]	22
ENSG00000079999.14	175.895	192.615	147.093	160.705	159.883	98.6773	83.9435	82.671	123.701	96.9044	117.312	101.727	KEAP1	protein_coding	kelch like ECH associated protein 1 [Source:HGNC Symbol;Acc:HGNC:23177]	19
ENSG00000080031.10	1140.81	1474.22	2014.01	1065.56	570.528	482.646	259.7	551.14	604.121	969.044	627.364	750.903	PTPRH	protein_coding	protein tyrosine phosphatase receptor type H [Source:HGNC Symbol;Acc:HGNC:9672]	19
ENSG00000080189.15	168.357	153.139	147.494	148.831	112.759	79.8816	124.604	105.218	112.194	151.523	91.8094	112.435	SLC35C2	protein_coding	solute carrier family 35 member C2 [Source:HGNC Symbol;Acc:HGNC:17117]	20
ENSG00000080200.10	263.005	206.228	194.788	207.413	390.45	483.989	375.123	359.911	358.637	280.142	329.834	318.565	CRYBG3	protein_coding	crystallin beta-gamma domain containing 3 [Source:HGNC Symbol;Acc:HGNC:34427]	3
ENSG00000080293.9	283.945	259.997	186.772	232.746	159.883	146.338	22.2975	118.579	163.017	294.237	193.82	179.36	SCTR	protein_coding	secretin receptor [Source:HGNC Symbol;Acc:HGNC:10608]	2
ENSG00000080298.15	111.4	77.5906	46.8933	61.7489	95.9296	121.501	116.734	111.063	111.235	84.5711	95.2098	89.6801	RFX3	protein_coding	regulatory factor X3 [Source:HGNC Symbol;Acc:HGNC:9984]	9
ENSG00000080345.18	393.671	281.096	353.103	436.201	503.209	757.197	759.426	613.769	543.709	562.046	506.652	522.018	RIF1	protein_coding	replication timing regulatory factor 1 [Source:HGNC Symbol;Acc:HGNC:23207]	2
ENSG00000080371.6	221.963	189.893	328.654	264.412	213.738	333.623	278.063	326.509	247.402	236.094	255.026	306.518	RAB21	protein_coding	RAB21, member RAS oncogene family [Source:HGNC Symbol;Acc:HGNC:18263]	12
ENSG00000080493.17	1849.41	1619.87	2678.13	1139.19	1507.95	1494.26	514.154	1793.71	1951.41	2123.09	2376.84	2282.16	SLC4A4	protein_coding	solute carrier family 4 member 4 [Source:HGNC Symbol;Acc:HGNC:11030]	4
ENSG00000080503.24	530.199	436.958	563.521	493.2	631.116	626.97	661.055	623.79	573.435	554.998	559.357	634.453	SMARCA2	protein_coding	SWI/SNF related, matrix associated, actin dependent regulator of chromatin, subfamily a, member 2 [Source:HGNC Symbol;Acc:HGNC:11098]	9
ENSG00000080546.13	108.888	106.857	94.5882	106.081	175.029	168.49	195.431	178.703	143.838	139.19	113.912	140.543	SESN1	protein_coding	sestrin 1 [Source:HGNC Symbol;Acc:HGNC:21595]	6
ENSG00000080561.13	25.1279	4.76433	8.81755	4.74992	13.4638	12.7542	13.1162	11.6908	11.5071	15.8571	11.9012	13.3851	MID2	protein_coding	midline 2 [Source:HGNC Symbol;Acc:HGNC:7096]	X
ENSG00000080573.7	59.4694	73.5069	37.675	56.999	75.7339	44.9754	20.9859	46.7634	49.8639	89.8568	44.2045	25.4317	COL5A3	protein_coding	collagen type V alpha 3 chain [Source:HGNC Symbol;Acc:HGNC:14864]	19
ENSG00000080603.17	50.2558	53.0883	52.5045	51.4574	30.2935	42.2903	28.8556	41.753	26.8498	75.7617	42.5044	32.1242	SRCAP	protein_coding	Snf2 related CREBBP activator protein [Source:HGNC Symbol;Acc:HGNC:16974]	16
ENSG00000080608.10	56.9566	57.172	46.8933	106.873	163.249	199.368	354.137	130.269	118.906	163.857	142.815	176.683	PUM3	protein_coding	pumilio RNA binding family member 3 [Source:HGNC Symbol;Acc:HGNC:29676]	9
ENSG00000080802.18	117.264	112.302	111.021	114.79	117.808	184.6	150.836	181.208	123.701	190.285	117.312	107.081	CNOT4	protein_coding	CCR4-NOT transcription complex subunit 4 [Source:HGNC Symbol;Acc:HGNC:7880]	7
ENSG00000080815.19	566.216	624.128	951.494	680.03	594.09	634.354	590.228	637.151	560.969	780.521	685.17	857.984	PSEN1	protein_coding	presenilin 1 [Source:HGNC Symbol;Acc:HGNC:9508]	14
ENSG00000080819.9	91.2981	82.3549	151.101	100.54	75.7339	97.3348	111.487	122.754	103.564	84.5711	93.5096	136.528	CPOX	protein_coding	coproporphyrinogen oxidase [Source:HGNC Symbol;Acc:HGNC:2321]	3
ENSG00000080822.17	108.888	87.7999	146.692	91.04	111.076	193.998	66.8925	173.693	186.99	165.618	156.416	159.283	CLDND1	protein_coding	claudin domain containing 1 [Source:HGNC Symbol;Acc:HGNC:1322]	3
ENSG00000080823.23	17.5895	18.3767	13.6271	32.4578	30.2935	29.5361	38.0369	21.7116	31.6444	45.8094	27.2028	20.0776	MOK	protein_coding	MOK protein kinase [Source:HGNC Symbol;Acc:HGNC:9833]	14
ENSG00000080824.18	1791.62	1491.24	2111	2859.45	3943.21	3908.83	5790.79	3063	2405.93	1663.23	3284.74	2390.58	HSP90AA1	protein_coding	heat shock protein 90 alpha family class A member 1 [Source:HGNC Symbol;Acc:HGNC:5253]	14
ENSG00000080839.12	55.2814	35.3922	32.8654	48.2908	57.2211	90.622	69.5157	91.0216	104.522	84.5711	56.1058	58.8944	RBL1	protein_coding	RB transcriptional corepressor like 1 [Source:HGNC Symbol;Acc:HGNC:9893]	20
ENSG00000080845.17	123.964	109.58	145.49	149.622	79.0998	62.4285	98.3713	101.042	106.44	149.761	105.411	72.2795	DLGAP4	protein_coding	DLG associated protein 4 [Source:HGNC Symbol;Acc:HGNC:24476]	20
ENSG00000080854.15	15.0767	8.84805	8.01595	13.4581	16.8297	12.7542	69.5157	10.8558	12.466	31.7142	17.0017	14.7236	IGSF9B	protein_coding	immunoglobulin superfamily member 9B [Source:HGNC Symbol;Acc:HGNC:32326]	11
ENSG00000080986.13	20.1023	15.6542	6.41276	21.3746	38.7084	44.9754	68.2041	30.8972	25.8909	33.4761	47.6049	30.7857	NDC80	protein_coding	NDC80 kinetochore complex component [Source:HGNC Symbol;Acc:HGNC:16909]	18
ENSG00000081014.11	85.4349	89.8417	123.846	83.9152	80.7828	109.418	76.0738	111.063	93.0154	105.714	93.5096	78.972	AP4E1	protein_coding	adaptor related protein complex 4 subunit epsilon 1 [Source:HGNC Symbol;Acc:HGNC:573]	15
ENSG00000081019.13	125.64	102.773	125.45	128.248	104.344	185.943	157.394	155.321	137.126	125.095	144.515	160.621	RSBN1	protein_coding	round spermatid basic protein 1 [Source:HGNC Symbol;Acc:HGNC:25642]	1
ENSG00000081026.19	367.705	353.241	563.922	336.452	321.448	345.706	305.607	404.169	353.842	544.427	392.74	429.661	MAGI3	protein_coding	membrane associated guanylate kinase, WW and PDZ domain containing 3 [Source:HGNC Symbol;Acc:HGNC:29647]	1
ENSG00000081052.13	51.931	46.9627	29.659	26.1245	33.6595	34.9063	23.6091	68.4749	83.4262	40.5237	42.5044	41.4938	COL4A4	protein_coding	collagen type IV alpha 4 chain [Source:HGNC Symbol;Acc:HGNC:2206]	2
ENSG00000081059.20	162.494	194.657	154.307	232.746	119.491	138.954	104.929	113.568	142.879	130.381	117.312	111.096	TCF7	protein_coding	transcription factor 7 [Source:HGNC Symbol;Acc:HGNC:11639]	5
ENSG00000081087.15	77.8965	51.7271	88.1755	70.4571	65.636	95.9922	60.3344	91.8566	79.5905	70.476	62.9065	70.9409	OSTM1	protein_coding	osteoclastogenesis associated transmembrane protein 1 [Source:HGNC Symbol;Acc:HGNC:21652]	6
ENSG00000081154.12	210.237	157.904	213.224	196.33	238.982	309.457	316.1	330.684	307.814	192.047	300.931	240.932	PCNP	protein_coding	PEST proteolytic signal containing nuclear protein [Source:HGNC Symbol;Acc:HGNC:30023]	3
ENSG00000081177.18	100.512	91.8836	70.1396	107.665	77.4168	69.8125	91.8132	70.1451	82.4673	82.8092	62.9065	64.2484	EXD2	protein_coding	exonuclease 3'-5' domain containing 2 [Source:HGNC Symbol;Acc:HGNC:20217]	14
ENSG00000081181.8	33.5039	28.586	28.4566	15.0414	15.1468	14.768	20.9859	43.4231	17.2606	19.3809	13.6014	8.03105	ARG2	protein_coding	arginase 2 [Source:HGNC Symbol;Acc:HGNC:664]	14
ENSG00000081189.15	81.2469	61.9363	46.8933	59.3739	89.1977	140.296	55.0879	164.507	142.879	56.3808	129.213	120.466	MEF2C	protein_coding	myocyte enhancer factor 2C [Source:HGNC Symbol;Acc:HGNC:6996]	5
ENSG00000081237.20	247.091	217.118	339.876	244.621	311.35	641.738	127.227	548.635	435.35	116.285	280.529	377.459	PTPRC	protein_coding	protein tyrosine phosphatase receptor type C [Source:HGNC Symbol;Acc:HGNC:9666]	1
ENSG00000081307.12	206.886	169.474	265.328	170.205	284.423	293.347	230.845	354.066	210.004	255.475	270.328	270.379	UBA5	protein_coding	ubiquitin like modifier activating enzyme 5 [Source:HGNC Symbol;Acc:HGNC:23230]	3
ENSG00000081320.11	540.25	568.998	865.322	391.868	348.376	914.276	203.301	1035.47	843.851	588.474	610.363	614.375	STK17B	protein_coding	serine/threonine kinase 17b [Source:HGNC Symbol;Acc:HGNC:11396]	2
ENSG00000081377.17	185.947	247.745	284.566	231.954	185.127	160.435	162.641	165.342	217.675	130.381	204.021	176.683	CDC14B	protein_coding	cell division cycle 14B [Source:HGNC Symbol;Acc:HGNC:1719]	9
ENSG00000081386.12	65.3326	57.172	54.9093	68.0821	69.002	98.6773	85.2551	104.383	97.81	88.0949	73.1075	92.3571	ZNF510	protein_coding	zinc finger protein 510 [Source:HGNC Symbol;Acc:HGNC:29161]	9
ENSG00000081665.14	134.853	121.15	123.045	141.706	161.566	200.711	379.057	206.26	175.483	197.333	170.017	191.407	ZNF506	protein_coding	zinc finger protein 506 [Source:HGNC Symbol;Acc:HGNC:23780]	19
ENSG00000081692.12	24.2903	21.0992	17.6351	21.3746	16.8297	6.04147	13.1162	9.18566	15.3427	15.8571	15.3016	12.0466	JMJD4	protein_coding	jumonji domain containing 4 [Source:HGNC Symbol;Acc:HGNC:25724]	1
ENSG00000081721.12	23.4527	29.9472	18.0359	23.7496	33.6595	36.9201	47.2182	18.3713	38.3569	33.4761	39.104	46.8478	DUSP12	protein_coding	dual specificity phosphatase 12 [Source:HGNC Symbol;Acc:HGNC:3067]	1
ENSG00000081760.17	149.092	203.505	252.502	253.329	212.055	126.2	178.38	152.816	128.495	132.142	151.316	164.637	AACS	protein_coding	acetoacetyl-CoA synthetase [Source:HGNC Symbol;Acc:HGNC:21298]	12
ENSG00000081791.9	193.485	189.893	163.926	182.872	169.98	177.216	187.561	172.857	212.881	209.666	168.317	152.59	DELE1	protein_coding	DAP3 binding cell death enhancer 1 [Source:HGNC Symbol;Acc:HGNC:28969]	5
ENSG00000081803.16	184.271	116.386	103.406	156.747	291.155	218.164	207.236	173.693	207.127	158.571	198.92	227.546	CADPS2	protein_coding	calcium dependent secretion activator 2 [Source:HGNC Symbol;Acc:HGNC:16018]	7
ENSG00000081870.11	29.3159	27.9054	31.663	38.791	40.3914	58.4009	70.8273	63.4646	42.1925	47.5713	57.8059	58.8944	HSPB11	protein_coding	heat shock protein family B (small) member 11 [Source:HGNC Symbol;Acc:HGNC:25019]	1
ENSG00000081913.14	186.784	228.688	204.808	213.746	129.589	151.708	259.7	152.816	201.374	236.094	205.721	127.158	PHLPP1	protein_coding	PH domain and leucine rich repeat protein phosphatase 1 [Source:HGNC Symbol;Acc:HGNC:20610]	18
ENSG00000081923.14	964.074	1257.1	1374.74	1352.93	1321.14	1102.23	2109.08	1144.87	998.237	859.807	1183.32	1044.04	ATP8B1	protein_coding	ATPase phospholipid transporting 8B1 [Source:HGNC Symbol;Acc:HGNC:3706]	18
ENSG00000081985.11	9.21357	8.84805	12.4247	11.0831	8.41487	19.467	1.31162	7.51554	12.466	8.80949	5.10052	13.3851	IL12RB2	protein_coding	interleukin 12 receptor subunit beta 2 [Source:HGNC Symbol;Acc:HGNC:5972]	1
ENSG00000082014.16	20.1023	17.0155	22.0439	26.1245	25.2446	8.05529	9.18132	14.196	23.973	28.1904	27.2028	16.0621	SMARCD3	protein_coding	SWI/SNF related, matrix associated, actin dependent regulator of chromatin, subfamily d, member 3 [Source:HGNC Symbol;Acc:HGNC:11108]	7
ENSG00000082068.9	89.6229	92.5642	89.3779	98.9566	169.98	151.708	199.366	131.94	125.619	207.904	180.218	144.559	WDR70	protein_coding	WD repeat domain 70 [Source:HGNC Symbol;Acc:HGNC:25495]	5
ENSG00000082074.18	139.879	123.873	141.081	100.54	92.5636	252.399	61.646	258.869	208.086	146.238	166.617	153.928	FYB1	protein_coding	FYN binding protein 1 [Source:HGNC Symbol;Acc:HGNC:4036]	5
ENSG00000082146.13	152.443	121.15	134.267	80.7486	107.71	122.843	60.3344	116.073	180.277	114.523	119.012	131.174	STRADB	protein_coding	STE20 related adaptor beta [Source:HGNC Symbol;Acc:HGNC:13205]	2
ENSG00000082153.18	179.246	221.201	311.42	304.786	318.082	377.256	371.188	262.209	245.484	163.857	253.326	281.087	BZW1	protein_coding	basic leucine zipper and W2 domains 1 [Source:HGNC Symbol;Acc:HGNC:18380]	2
ENSG00000082175.15	6.70078	4.08372	5.21037	4.74992	26.9276	10.0691	0	12.5259	12.466	5.2857	10.201	6.69254	PGR	protein_coding	progesterone receptor [Source:HGNC Symbol;Acc:HGNC:8910]	11
ENSG00000082196.20	9.21357	14.9736	10.4207	15.0414	16.8297	16.1106	26.2323	20.0414	22.0552	26.4285	20.4021	20.0776	C1QTNF3	protein_coding	C1q and TNF related 3 [Source:HGNC Symbol;Acc:HGNC:14326]	5
ENSG00000082212.13	410.423	327.378	521.838	428.284	541.918	524.265	358.072	528.593	443.981	451.046	414.843	637.13	ME2	protein_coding	malic enzyme 2 [Source:HGNC Symbol;Acc:HGNC:6984]	18
ENSG00000082213.18	61.1446	46.2821	42.0837	67.2905	85.8317	93.3071	85.2551	75.9905	60.4121	47.5713	54.4056	56.2174	C5orf22	protein_coding	chromosome 5 open reading frame 22 [Source:HGNC Symbol;Acc:HGNC:25639]	5
ENSG00000082258.13	211.074	180.364	217.633	220.871	299.57	427.602	410.536	440.077	310.691	438.713	323.033	373.444	CCNT2	protein_coding	cyclin T2 [Source:HGNC Symbol;Acc:HGNC:1600]	2
ENSG00000082269.16	381.107	307.64	616.828	422.742	541.918	592.735	857.798	536.109	449.734	718.855	574.659	769.642	FAM135A	protein_coding	family with sequence similarity 135 member A [Source:HGNC Symbol;Acc:HGNC:21084]	6
ENSG00000082397.17	1004.28	1116.9	1814.41	782.944	671.507	1059.27	201.989	946.958	914.811	1247.42	979.3	1637	EPB41L3	protein_coding	erythrocyte membrane protein band 4.1 like 3 [Source:HGNC Symbol;Acc:HGNC:3380]	18
ENSG00000082438.17	208.562	164.71	211.621	156.747	333.229	313.485	322.658	212.105	222.47	391.142	329.834	314.549	COBLL1	protein_coding	cordon-bleu WH2 repeat protein like 1 [Source:HGNC Symbol;Acc:HGNC:23571]	2
ENSG00000082458.12	272.219	247.745	246.491	269.162	220.47	201.382	322.658	206.26	208.086	267.809	227.823	240.932	DLG3	protein_coding	discs large MAGUK scaffold protein 3 [Source:HGNC Symbol;Acc:HGNC:2902]	X
ENSG00000082497.12	5.02558	2.72248	2.80558	11.8748	16.8297	15.4393	22.2975	3.34024	1.91784	3.5238	13.6014	12.0466	SERTAD4	protein_coding	SERTA domain containing 4 [Source:HGNC Symbol;Acc:HGNC:25236]	1
ENSG00000082512.15	58.6318	72.1456	44.0877	127.456	124.54	146.338	250.519	93.5268	98.7689	66.9522	73.1075	64.2484	TRAF5	protein_coding	TNF receptor associated factor 5 [Source:HGNC Symbol;Acc:HGNC:12035]	1
ENSG00000082515.18	33.5039	36.7534	35.2702	35.6244	53.8552	59.0721	62.9576	52.6088	38.3569	24.6666	51.0052	56.2174	MRPL22	protein_coding	mitochondrial ribosomal protein L22 [Source:HGNC Symbol;Acc:HGNC:14480]	5
ENSG00000082516.9	90.4605	80.9937	54.1077	118.748	79.0998	92.6359	146.901	83.506	94.9332	81.0473	96.9099	100.388	GEMIN5	protein_coding	gem nuclear organelle associated protein 5 [Source:HGNC Symbol;Acc:HGNC:20043]	5
ENSG00000082641.16	1007.63	1328.57	1649.68	1098.02	814.56	831.709	666.302	845.081	872.619	1074.76	1055.81	1041.36	NFE2L1	protein_coding	nuclear factor, erythroid 2 like 1 [Source:HGNC Symbol;Acc:HGNC:7781]	17
ENSG00000082684.16	8.37597	8.16743	4.00798	4.74992	1.68297	8.72657	2.62323	8.3506	6.71245	15.8571	10.201	8.03105	SEMA5B	protein_coding	semaphorin 5B [Source:HGNC Symbol;Acc:HGNC:10737]	3
ENSG00000082701.15	318.287	265.441	352.301	320.619	292.838	314.828	326.593	315.653	330.828	368.237	329.834	273.056	GSK3B	protein_coding	glycogen synthase kinase 3 beta [Source:HGNC Symbol;Acc:HGNC:4617]	3
ENSG00000082781.12	283.945	309.682	334.666	276.287	240.665	177.216	327.904	235.487	259.868	169.142	168.317	258.332	ITGB5	protein_coding	integrin subunit beta 5 [Source:HGNC Symbol;Acc:HGNC:6160]	3
ENSG00000082805.20	255.467	250.468	292.181	315.869	316.399	297.375	430.21	350.725	311.65	470.427	401.241	291.795	ERC1	protein_coding	ELKS/RAB6-interacting/CAST family member 1 [Source:HGNC Symbol;Acc:HGNC:17072]	12
ENSG00000082898.17	415.448	323.975	390.778	510.616	629.433	733.032	1023.06	736.523	651.108	507.427	637.565	610.36	XPO1	protein_coding	exportin 1 [Source:HGNC Symbol;Acc:HGNC:12825]	2
ENSG00000082996.19	102.187	95.2867	144.287	139.331	171.663	180.573	177.068	162.837	130.413	133.904	142.815	203.453	RNF13	protein_coding	ring finger protein 13 [Source:HGNC Symbol;Acc:HGNC:10057]	3
ENSG00000083067.22	8.37597	6.12557	70.5404	13.4581	52.1722	70.4838	3.93485	24.2167	29.7266	193.809	49.3051	49.5248	TRPM3	protein_coding	transient receptor potential cation channel subfamily M member 3 [Source:HGNC Symbol;Acc:HGNC:17992]	9
ENSG00000083093.10	62.8198	70.1038	64.5284	97.3733	100.978	98.0061	115.422	93.5268	72.878	118.047	76.5079	68.2639	PALB2	protein_coding	partner and localizer of BRCA2 [Source:HGNC Symbol;Acc:HGNC:26144]	16
ENSG00000083097.14	317.449	310.362	307.011	278.662	356.791	355.104	423.652	388.303	367.267	424.618	319.633	384.152	DOP1A	protein_coding	DOP1 leucine zipper like protein A [Source:HGNC Symbol;Acc:HGNC:21194]	6
ENSG00000083099.11	106.375	111.622	87.7747	109.248	84.1487	136.269	152.148	113.568	84.3851	114.523	83.3085	100.388	LYRM2	protein_coding	LYR motif containing 2 [Source:HGNC Symbol;Acc:HGNC:25229]	6
ENSG00000083123.15	56.119	63.2976	34.8694	65.7072	102.661	74.5114	102.306	55.949	70.0013	38.7618	61.2063	52.2018	BCKDHB	protein_coding	branched chain keto acid dehydrogenase E1 subunit beta [Source:HGNC Symbol;Acc:HGNC:987]	6
ENSG00000083168.11	595.532	536.328	709.412	577.906	575.577	639.053	461.689	551.975	600.285	768.188	567.858	602.329	KAT6A	protein_coding	lysine acetyltransferase 6A [Source:HGNC Symbol;Acc:HGNC:13013]	8
ENSG00000083223.18	350.116	343.032	416.83	423.534	511.624	621.6	587.605	515.232	409.46	752.331	589.961	606.344	TUT7	protein_coding	terminal uridylyl transferase 7 [Source:HGNC Symbol;Acc:HGNC:25817]	9
ENSG00000083290.20	45.2302	45.6015	33.667	49.8741	33.6595	49.6743	62.9576	65.1347	51.7818	42.2856	56.1058	36.1397	ULK2	protein_coding	unc-51 like autophagy activating kinase 2 [Source:HGNC Symbol;Acc:HGNC:13480]	17
ENSG00000083307.12	137.366	157.904	74.5484	151.997	139.687	111.432	241.338	82.671	97.81	181.476	134.314	95.0341	GRHL2	protein_coding	grainyhead like transcription factor 2 [Source:HGNC Symbol;Acc:HGNC:2799]	8
ENSG00000083312.17	446.439	351.88	593.18	505.074	651.311	739.744	893.211	683.079	587.819	498.617	542.356	780.35	TNPO1	protein_coding	transportin 1 [Source:HGNC Symbol;Acc:HGNC:6401]	5
ENSG00000083444.17	321.637	426.068	519.033	379.202	321.448	185.272	171.822	222.126	296.307	253.713	244.825	265.025	PLOD1	protein_coding	procollagen-lysine,2-oxoglutarate 5-dioxygenase 1 [Source:HGNC Symbol;Acc:HGNC:9081]	1
ENSG00000083457.12	101.349	118.428	182.363	95.79	58.9041	104.719	30.1672	115.238	167.811	63.4284	98.6101	85.6645	ITGAE	protein_coding	integrin subunit alpha E [Source:HGNC Symbol;Acc:HGNC:6147]	17
ENSG00000083520.15	175.058	130.679	176.351	224.038	240.665	365.173	372.499	284.756	257.95	287.19	287.329	286.441	DIS3	protein_coding	DIS3 homolog, exosome endoribonuclease and 3'-5' exoribonuclease [Source:HGNC Symbol;Acc:HGNC:20604]	13
ENSG00000083535.16	105.537	80.9937	84.1675	94.2067	114.442	169.832	211.17	171.187	132.331	225.523	132.614	152.59	PIBF1	protein_coding	progesterone immunomodulatory binding factor 1 [Source:HGNC Symbol;Acc:HGNC:23352]	13
ENSG00000083544.15	122.289	114.344	140.279	153.581	139.687	192.656	243.961	185.383	170.688	153.285	193.82	218.177	TDRD3	protein_coding	tudor domain containing 3 [Source:HGNC Symbol;Acc:HGNC:20612]	13
ENSG00000083635.8	15.9143	11.5705	8.01595	17.4164	25.2446	30.2073	30.1672	20.8765	20.1374	35.238	28.903	16.0621	NUFIP1	protein_coding	nuclear FMR1 interacting protein 1 [Source:HGNC Symbol;Acc:HGNC:8057]	13
ENSG00000083642.19	232.014	194.657	235.268	245.412	292.838	498.086	418.406	400.829	312.608	357.665	414.843	409.584	PDS5B	protein_coding	PDS5 cohesin associated factor B [Source:HGNC Symbol;Acc:HGNC:20418]	13
ENSG00000083720.13	36.8543	50.3658	28.0558	40.3743	106.027	97.3348	181.003	74.3204	70.9602	47.5713	95.2098	76.295	OXCT1	protein_coding	3-oxoacid CoA-transferase 1 [Source:HGNC Symbol;Acc:HGNC:8527]	5
ENSG00000083750.12	36.0167	36.0728	33.2662	43.5409	37.0254	60.4147	66.8925	63.4646	44.1104	72.2379	68.007	52.2018	RRAGB	protein_coding	Ras related GTP binding B [Source:HGNC Symbol;Acc:HGNC:19901]	X
ENSG00000083799.17	254.63	230.049	333.464	201.871	291.155	448.411	200.677	378.282	315.485	271.332	249.926	352.028	CYLD	protein_coding	CYLD lysine 63 deubiquitinase [Source:HGNC Symbol;Acc:HGNC:2584]	16
ENSG00000083807.10	10.8888	6.12557	12.8255	12.6664	15.1468	10.0691	3.93485	9.18566	17.2606	21.1428	11.9012	22.7546	SLC27A5	protein_coding	solute carrier family 27 member 5 [Source:HGNC Symbol;Acc:HGNC:10999]	19
ENSG00000083812.12	44.3926	53.0883	44.8893	49.8741	38.7084	30.2073	23.6091	20.8765	45.0693	26.4285	27.2028	36.1397	ZNF324	protein_coding	zinc finger protein 324 [Source:HGNC Symbol;Acc:HGNC:14096]	19
ENSG00000083814.13	31.8287	25.1829	22.8455	28.4995	21.8787	16.7819	22.2975	28.392	36.439	28.1904	37.4038	28.1087	ZNF671	protein_coding	zinc finger protein 671 [Source:HGNC Symbol;Acc:HGNC:26279]	19
ENSG00000083817.9	22.6151	9.52867	12.8255	14.2497	13.4638	10.7404	13.1162	14.196	8.63029	15.8571	13.6014	8.03105	ZNF416	protein_coding	zinc finger protein 416 [Source:HGNC Symbol;Acc:HGNC:20645]	19
ENSG00000083828.16	143.229	145.653	126.251	159.122	97.6125	79.2104	165.264	131.104	118.906	190.285	147.915	151.251	ZNF586	protein_coding	zinc finger protein 586 [Source:HGNC Symbol;Acc:HGNC:25949]	19
ENSG00000083838.16	10.8888	9.52867	9.21835	18.208	16.8297	10.7404	23.6091	10.8558	7.67137	15.8571	6.8007	4.01553	ZNF446	protein_coding	zinc finger protein 446 [Source:HGNC Symbol;Acc:HGNC:21036]	19
ENSG00000083844.10	206.049	227.327	191.581	169.414	191.859	175.874	259.7	191.229	215.757	167.38	151.316	216.838	ZNF264	protein_coding	zinc finger protein 264 [Source:HGNC Symbol;Acc:HGNC:13057]	19
ENSG00000083857.14	4072.4	6011.91	7670.87	7065.5	6196.71	4444.51	6095.09	5448.77	4362.13	5493.6	4996.81	7416.68	FAT1	protein_coding	FAT atypical cadherin 1 [Source:HGNC Symbol;Acc:HGNC:3595]	4
ENSG00000083896.12	306.561	260.677	334.666	344.369	341.644	500.099	641.381	482.665	364.39	468.665	447.146	468.478	YTHDC1	protein_coding	YTH domain containing 1 [Source:HGNC Symbol;Acc:HGNC:30626]	4
ENSG00000083937.9	123.127	179.003	309.817	255.704	220.47	298.046	306.918	324.003	188.908	186.761	256.726	303.841	CHMP2B	protein_coding	charged multivesicular body protein 2B [Source:HGNC Symbol;Acc:HGNC:24537]	3
ENSG00000084070.12	109.725	110.941	120.239	124.289	138.004	108.075	136.408	96.0319	88.2208	61.6665	88.4091	95.0341	SMAP2	protein_coding	small ArfGAP2 [Source:HGNC Symbol;Acc:HGNC:25082]	1
ENSG00000084072.17	115.588	121.15	128.255	132.998	114.442	97.3348	135.097	101.042	104.522	119.809	79.9082	99.0496	PPIE	protein_coding	peptidylprolyl isomerase E [Source:HGNC Symbol;Acc:HGNC:9258]	1
ENSG00000084073.9	134.016	151.778	200.399	189.205	262.544	301.402	299.049	268.889	212.881	107.476	215.922	230.223	ZMPSTE24	protein_coding	zinc metallopeptidase STE24 [Source:HGNC Symbol;Acc:HGNC:12877]	1
ENSG00000084090.13	527.686	526.119	526.247	596.906	652.994	545.746	540.386	476.819	586.86	408.761	557.657	614.375	STARD7	protein_coding	StAR related lipid transfer domain containing 7 [Source:HGNC Symbol;Acc:HGNC:18063]	2
ENSG00000084092.7	137.366	106.177	80.9611	100.54	63.953	82.5667	154.771	81.8359	109.317	66.9522	132.614	116.45	NOA1	protein_coding	nitric oxide associated 1 [Source:HGNC Symbol;Acc:HGNC:28473]	4
ENSG00000084093.17	240.39	216.437	333.464	292.911	281.057	405.45	448.573	410.015	285.759	313.618	273.728	349.351	REST	protein_coding	RE1 silencing transcription factor [Source:HGNC Symbol;Acc:HGNC:9966]	4
ENSG00000084110.11	16.7519	23.1411	11.2223	8.70818	13.4638	8.05529	9.18132	7.51554	13.4249	26.4285	8.50087	18.7391	HAL	protein_coding	histidine ammonia-lyase [Source:HGNC Symbol;Acc:HGNC:4806]	12
ENSG00000084112.15	180.921	186.49	173.145	182.08	164.932	165.805	141.655	146.971	183.154	153.285	166.617	152.59	SSH1	protein_coding	slingshot protein phosphatase 1 [Source:HGNC Symbol;Acc:HGNC:30579]	12
ENSG00000084207.18	420.474	803.131	465.326	752.07	711.898	407.464	1205.38	514.397	365.349	274.856	634.165	463.124	GSTP1	protein_coding	glutathione S-transferase pi 1 [Source:HGNC Symbol;Acc:HGNC:4638]	11
ENSG00000084234.17	2221.31	3175.77	3749.46	2273.63	1938.79	1696.31	1308.99	2278.88	1873.73	2175.95	2438.05	2552.54	APLP2	protein_coding	amyloid beta precursor like protein 2 [Source:HGNC Symbol;Acc:HGNC:598]	11
ENSG00000084444.14	51.0934	29.2666	28.4566	26.9162	25.2446	26.1797	2.62323	30.8972	28.7676	28.1904	34.0035	37.4782	FAM234B	protein_coding	family with sequence similarity 234 member B [Source:HGNC Symbol;Acc:HGNC:29288]	12
ENSG00000084463.8	133.178	114.344	132.664	143.289	114.442	132.912	108.864	103.547	162.058	177.952	164.917	116.45	WBP11	protein_coding	WW domain binding protein 11 [Source:HGNC Symbol;Acc:HGNC:16461]	12
ENSG00000084623.11	333.364	307.64	235.669	299.245	289.472	236.96	427.587	180.373	275.21	130.381	222.723	228.885	EIF3I	protein_coding	eukaryotic translation initiation factor 3 subunit I [Source:HGNC Symbol;Acc:HGNC:3272]	1
ENSG00000084636.18	224.476	199.421	164.327	159.122	212.055	187.957	120.669	191.229	218.634	299.523	158.116	186.053	COL16A1	protein_coding	collagen type XVI alpha 1 chain [Source:HGNC Symbol;Acc:HGNC:2193]	1
ENSG00000084652.16	328.338	277.012	251.3	364.952	282.74	232.261	302.984	194.569	240.689	209.666	195.52	219.515	TXLNA	protein_coding	taxilin alpha [Source:HGNC Symbol;Acc:HGNC:30685]	1
ENSG00000084674.15	30951.7	34601.3	63438.2	17849.4	15592.8	21801	519.4	39499.2	34689	52650.8	28068.2	39156.7	APOB	protein_coding	apolipoprotein B [Source:HGNC Symbol;Acc:HGNC:603]	2
ENSG00000084676.15	753	609.154	1028.05	495.574	530.137	765.924	403.978	753.224	774.809	1095.9	821.184	1001.2	NCOA1	protein_coding	nuclear receptor coactivator 1 [Source:HGNC Symbol;Acc:HGNC:7668]	2
ENSG00000084693.16	76.2213	82.3549	62.1236	83.9152	80.7828	61.086	69.5157	55.114	70.9602	58.1427	73.1075	74.9565	AGBL5	protein_coding	ATP/GTP binding protein like 5 [Source:HGNC Symbol;Acc:HGNC:26147]	2
ENSG00000084710.14	11.7264	19.738	7.61515	24.5412	45.4403	5.37019	3.93485	13.361	3.83569	7.0476	10.201	4.01553	EFR3B	protein_coding	EFR3 homolog B [Source:HGNC Symbol;Acc:HGNC:29155]	2
ENSG00000084731.15	14.2392	14.293	11.2223	22.1663	11.7808	10.7404	17.051	17.5363	20.1374	14.0952	17.0017	8.03105	KIF3C	protein_coding	kinesin family member 3C [Source:HGNC Symbol;Acc:HGNC:6321]	2
ENSG00000084733.11	280.595	339.629	499.394	538.324	503.209	457.809	544.321	427.551	354.801	361.189	435.245	457.77	RAB10	protein_coding	RAB10, member RAS oncogene family [Source:HGNC Symbol;Acc:HGNC:9759]	2
ENSG00000084734.9	1.67519	6.80619	9.61914	7.12487	16.8297	10.7404	28.8556	4.1753	6.71245	7.0476	0	5.35403	GCKR	protein_coding	glucokinase regulator [Source:HGNC Symbol;Acc:HGNC:4196]	2
ENSG00000084754.12	2296.69	2568.66	3389.95	2030.59	1812.56	1831.91	1072.9	1842.14	2159.49	1464.14	2251.03	2428.05	HADHA	protein_coding	hydroxyacyl-CoA dehydrogenase trifunctional multienzyme complex subunit alpha [Source:HGNC Symbol;Acc:HGNC:4801]	2
ENSG00000084764.12	27.6407	36.7534	30.0598	30.8744	55.5382	18.7957	30.1672	28.392	24.932	14.0952	23.8024	17.4006	MAPRE3	protein_coding	microtubule associated protein RP/EB family member 3 [Source:HGNC Symbol;Acc:HGNC:6892]	2
ENSG00000084774.14	210.237	174.239	86.9731	243.037	232.251	126.871	225.598	122.754	169.729	204.38	147.915	151.251	CAD	protein_coding	carbamoyl-phosphate synthetase 2, aspartate transcarbamylase, and dihydroorotase [Source:HGNC Symbol;Acc:HGNC:1424]	2
ENSG00000085063.16	284.783	356.644	347.492	379.202	506.575	329.596	377.746	384.963	252.196	170.904	282.229	291.795	CD59	protein_coding	CD59 molecule (CD59 blood group) [Source:HGNC Symbol;Acc:HGNC:1689]	11
ENSG00000085117.12	269.706	401.565	345.488	237.496	210.372	176.545	167.887	207.93	202.332	220.237	200.621	168.652	CD82	protein_coding	CD82 molecule [Source:HGNC Symbol;Acc:HGNC:6210]	11
ENSG00000085185.15	73.7085	65.3394	85.3699	103.706	62.2701	38.9339	40.6601	47.5984	65.2067	114.523	71.4073	58.8944	BCORL1	protein_coding	BCL6 corepressor like 1 [Source:HGNC Symbol;Acc:HGNC:25657]	X
ENSG00000085224.22	572.916	511.826	566.327	673.696	727.045	1082.77	1379.82	1119.82	869.742	1000.76	1015	908.847	ATRX	protein_coding	ATRX chromatin remodeler [Source:HGNC Symbol;Acc:HGNC:886]	X
ENSG00000085231.14	18.4271	10.8899	25.651	21.3746	28.6106	49.6743	28.8556	31.7323	28.7676	21.1428	30.6031	40.1553	AK6	protein_coding	adenylate kinase 6 [Source:HGNC Symbol;Acc:HGNC:49151]	5
ENSG00000085274.15	51.0934	38.1147	48.4965	38.791	65.636	71.1551	70.8273	60.9594	67.1245	58.1427	54.4056	58.8944	MYNN	protein_coding	myoneurin [Source:HGNC Symbol;Acc:HGNC:14955]	3
ENSG00000085276.19	328.338	340.99	218.034	528.032	742.192	465.193	992.894	288.096	276.169	332.999	533.855	570.205	MECOM	protein_coding	MDS1 and EVI1 complex locus [Source:HGNC Symbol;Acc:HGNC:3498]	3
ENSG00000085365.18	103.024	76.91	123.846	122.706	168.297	214.137	226.91	162.002	130.413	107.476	132.614	125.82	SCAMP1	protein_coding	secretory carrier membrane protein 1 [Source:HGNC Symbol;Acc:HGNC:10563]	5
ENSG00000085377.14	249.604	305.598	299.396	368.118	398.865	245.015	403.978	207.93	262.745	297.761	263.527	289.118	PREP	protein_coding	prolyl endopeptidase [Source:HGNC Symbol;Acc:HGNC:9358]	6
ENSG00000085382.12	68.683	80.9937	97.3938	69.6654	89.1977	84.5806	68.2041	106.888	139.044	109.238	66.3068	85.6645	HACE1	protein_coding	HECT domain and ankyrin repeat containing E3 ubiquitin protein ligase 1 [Source:HGNC Symbol;Acc:HGNC:21033]	6
ENSG00000085415.16	107.212	79.6324	75.7507	151.997	114.442	140.968	200.677	127.764	147.674	130.381	125.813	141.882	SEH1L	protein_coding	SEH1 like nucleoporin [Source:HGNC Symbol;Acc:HGNC:30379]	18
ENSG00000085433.15	29.3159	29.2666	39.2782	28.4995	57.2211	55.0445	39.3485	46.7634	44.1104	44.0475	28.903	50.8633	WDR47	protein_coding	WD repeat domain 47 [Source:HGNC Symbol;Acc:HGNC:29141]	1
ENSG00000085449.15	140.716	102.093	150.299	170.997	158.2	225.548	196.743	230.477	161.099	183.237	183.619	179.36	WDFY1	protein_coding	WD repeat and FYVE domain containing 1 [Source:HGNC Symbol;Acc:HGNC:20451]	2
ENSG00000085465.13	8.37597	10.8899	2.80558	14.2497	6.7319	11.4117	23.6091	7.51554	7.67137	8.80949	6.8007	12.0466	OVGP1	protein_coding	oviductal glycoprotein 1 [Source:HGNC Symbol;Acc:HGNC:8524]	1
ENSG00000085491.17	244.578	324.655	535.866	401.368	368.571	453.11	498.415	446.757	327.951	308.332	353.636	505.956	SLC25A24	protein_coding	solute carrier family 25 member 24 [Source:HGNC Symbol;Acc:HGNC:20662]	1
ENSG00000085511.20	204.374	177.642	204.006	198.705	249.08	304.087	266.258	223.796	259.868	329.475	260.127	289.118	MAP3K4	protein_coding	mitogen-activated protein kinase kinase kinase 4 [Source:HGNC Symbol;Acc:HGNC:6856]	6
ENSG00000085514.16	10.8888	8.16743	4.00798	7.12487	6.7319	11.4117	3.93485	10.8558	6.71245	3.5238	1.70017	1.33851	PILRA	protein_coding	paired immunoglobin like type 2 receptor alpha [Source:HGNC Symbol;Acc:HGNC:20396]	7
ENSG00000085552.17	124.802	126.595	339.876	137.748	52.1722	65.1136	20.9859	187.889	115.071	158.571	141.114	101.727	IGSF9	protein_coding	immunoglobulin superfamily member 9 [Source:HGNC Symbol;Acc:HGNC:18132]	1
ENSG00000085563.15	459.003	344.393	987.966	365.743	114.442	274.551	41.9718	537.779	326.992	706.521	380.839	576.897	ABCB1	protein_coding	ATP binding cassette subfamily B member 1 [Source:HGNC Symbol;Acc:HGNC:40]	7
ENSG00000085644.14	73.7085	91.8836	76.5523	60.9572	43.7573	20.1382	22.2975	29.2271	45.0693	59.9046	39.104	29.4472	ZNF213	protein_coding	zinc finger protein 213 [Source:HGNC Symbol;Acc:HGNC:13005]	16
ENSG00000085662.14	55.2814	72.8263	52.9053	31.6661	31.9765	33.5637	11.8046	25.0518	45.0693	15.8571	32.3033	30.7857	AKR1B1	protein_coding	aldo-keto reductase family 1 member B [Source:HGNC Symbol;Acc:HGNC:381]	7
ENSG00000085719.13	305.723	257.955	376.75	349.119	424.11	509.497	541.698	497.696	475.625	297.761	408.042	507.295	CPNE3	protein_coding	copine 3 [Source:HGNC Symbol;Acc:HGNC:2316]	8
ENSG00000085721.12	136.528	140.888	115.029	125.873	153.151	183.258	229.533	162.002	174.524	142.714	130.913	135.189	RRN3	protein_coding	RRN3 homolog, RNA polymerase I transcription factor [Source:HGNC Symbol;Acc:HGNC:30346]	16
ENSG00000085733.16	800.743	1075.38	1114.22	1066.36	1028.3	675.302	1189.64	684.749	700.013	916.187	817.784	843.26	CTTN	protein_coding	cortactin [Source:HGNC Symbol;Acc:HGNC:3338]	11
ENSG00000085741.13	9.21357	5.44495	33.2662	12.6664	0	10.7404	0	6.68048	7.67137	22.9047	11.9012	8.03105	WNT11	protein_coding	Wnt family member 11 [Source:HGNC Symbol;Acc:HGNC:12776]	11
ENSG00000085760.15	202.698	174.919	177.954	186.83	276.008	294.018	463.001	253.858	219.593	250.19	285.629	318.565	MTIF2	protein_coding	mitochondrial translational initiation factor 2 [Source:HGNC Symbol;Acc:HGNC:7441]	2
ENSG00000085788.14	204.374	198.741	337.472	220.871	232.251	263.14	224.287	289.766	287.676	251.952	244.825	365.413	DDHD2	protein_coding	DDHD domain containing 2 [Source:HGNC Symbol;Acc:HGNC:29106]	8
ENSG00000085831.15	44.3926	84.3968	48.8973	72.0404	131.272	46.9892	195.431	40.0829	36.439	28.1904	47.6049	38.8167	TTC39A	protein_coding	tetratricopeptide repeat domain 39A [Source:HGNC Symbol;Acc:HGNC:18657]	1
ENSG00000085832.17	422.149	358.686	398.393	366.535	375.303	402.093	402.667	373.272	414.254	329.475	360.437	394.86	EPS15	protein_coding	epidermal growth factor receptor pathway substrate 15 [Source:HGNC Symbol;Acc:HGNC:3419]	1
ENSG00000085840.13	22.6151	14.9736	9.21835	23.7496	38.7084	30.8786	27.544	20.8765	27.8087	22.9047	28.903	21.4161	ORC1	protein_coding	origin recognition complex subunit 1 [Source:HGNC Symbol;Acc:HGNC:8487]	1
ENSG00000085871.9	183.434	225.285	229.256	197.121	178.395	202.725	320.035	238.827	226.305	163.857	192.12	235.577	MGST2	protein_coding	microsomal glutathione S-transferase 2 [Source:HGNC Symbol;Acc:HGNC:7063]	4
ENSG00000085872.15	82.9221	78.9518	46.4925	79.1653	60.5871	24.8371	35.4137	43.4231	45.0693	51.0951	42.5044	36.1397	CHERP	protein_coding	calcium homeostasis endoplasmic reticulum protein [Source:HGNC Symbol;Acc:HGNC:16930]	19
ENSG00000085978.22	160.819	209.631	253.705	262.829	166.615	175.203	173.133	177.033	171.647	167.38	156.416	208.807	ATG16L1	protein_coding	autophagy related 16 like 1 [Source:HGNC Symbol;Acc:HGNC:21498]	2
ENSG00000085982.13	261.33	314.446	272.943	233.537	252.446	289.319	363.318	283.085	311.65	384.094	314.532	283.764	USP40	protein_coding	ubiquitin specific peptidase 40 [Source:HGNC Symbol;Acc:HGNC:20069]	2
ENSG00000085998.14	228.664	253.871	253.705	246.996	198.591	153.722	188.873	146.971	170.688	190.285	163.217	164.637	POMGNT1	protein_coding	protein O-linked mannose N-acetylglucosaminyltransferase 1 (beta 1,2-) [Source:HGNC Symbol;Acc:HGNC:19139]	1
ENSG00000085999.13	25.1279	13.6124	5.21037	24.5412	26.9276	16.1106	17.051	20.8765	25.8909	35.238	10.201	14.7236	RAD54L	protein_coding	RAD54 like [Source:HGNC Symbol;Acc:HGNC:9826]	1
ENSG00000086015.22	520.148	470.308	642.078	520.907	385.401	327.582	428.899	402.499	428.638	553.236	380.839	374.782	MAST2	protein_coding	microtubule associated serine/threonine kinase 2 [Source:HGNC Symbol;Acc:HGNC:19035]	1
ENSG00000086061.16	303.21	262.719	383.964	407.701	607.554	661.876	689.911	482.665	404.665	322.427	467.548	579.574	DNAJA1	protein_coding	DnaJ heat shock protein family (Hsp40) member A1 [Source:HGNC Symbol;Acc:HGNC:5229]	9
ENSG00000086062.12	208.562	249.107	256.11	231.954	200.274	147.68	179.692	141.125	161.099	119.809	141.114	125.82	B4GALT1	protein_coding	beta-1,4-galactosyltransferase 1 [Source:HGNC Symbol;Acc:HGNC:924]	9
ENSG00000086065.14	189.297	206.228	240.879	159.914	186.81	219.507	228.221	229.642	173.565	199.095	197.22	265.025	CHMP5	protein_coding	charged multivesicular body protein 5 [Source:HGNC Symbol;Acc:HGNC:26942]	9
ENSG00000086102.19	284.783	248.426	261.32	240.662	217.104	294.689	310.853	256.364	278.087	405.237	275.428	271.717	NFX1	protein_coding	nuclear transcription factor, X-box binding 1 [Source:HGNC Symbol;Acc:HGNC:7803]	9
ENSG00000086189.10	47.743	42.879	56.1117	78.3736	69.002	126.2	135.097	121.084	81.5083	56.3808	93.5096	115.112	DIMT1	protein_coding	DIMT1 rRNA methyltransferase and ribosome maturation factor [Source:HGNC Symbol;Acc:HGNC:30217]	5
ENSG00000086200.16	57.7942	37.4341	39.679	68.8738	97.6125	97.3348	133.785	91.0216	87.2619	79.2854	88.4091	95.0341	IPO11	protein_coding	importin 11 [Source:HGNC Symbol;Acc:HGNC:20628]	5
ENSG00000086205.18	1609.02	2394.42	3091.75	1679.89	1267.28	1568.77	167.887	1821.27	1787.43	3141.47	2082.71	2197.83	FOLH1	protein_coding	folate hydrolase 1 [Source:HGNC Symbol;Acc:HGNC:3788]	11
ENSG00000086232.13	314.099	312.404	345.888	332.494	294.521	278.579	279.374	274.735	326.033	285.428	287.329	303.841	EIF2AK1	protein_coding	eukaryotic translation initiation factor 2 alpha kinase 1 [Source:HGNC Symbol;Acc:HGNC:24921]	7
ENSG00000086289.12	36.0167	48.324	82.9651	72.0404	57.2211	67.1274	20.9859	46.7634	33.5623	68.7141	49.3051	93.6956	EPDR1	protein_coding	ependymin related 1 [Source:HGNC Symbol;Acc:HGNC:17572]	7
ENSG00000086300.15	2.51279	7.48681	5.21037	5.54157	5.04892	21.4808	26.2323	17.5363	13.4249	5.2857	13.6014	21.4161	SNX10	protein_coding	sorting nexin 10 [Source:HGNC Symbol;Acc:HGNC:14974]	7
ENSG00000086475.15	116.426	95.9673	96.993	129.039	149.785	116.13	142.966	125.259	112.194	96.9044	100.31	152.59	SEPHS1	protein_coding	selenophosphate synthetase 1 [Source:HGNC Symbol;Acc:HGNC:19685]	10
ENSG00000086504.17	72.0334	102.093	85.7707	64.1239	77.4168	55.0445	59.0228	60.1243	74.7959	61.6665	79.9082	74.9565	MRPL28	protein_coding	mitochondrial ribosomal protein L28 [Source:HGNC Symbol;Acc:HGNC:14484]	16
ENSG00000086544.3	145.742	206.228	151.501	148.039	104.344	96.6635	60.3344	75.9905	165.893	114.523	100.31	101.727	ITPKC	protein_coding	inositol-trisphosphate 3-kinase C [Source:HGNC Symbol;Acc:HGNC:14897]	19
ENSG00000086548.9	236.202	938.574	1098.19	1563.51	366.889	185.272	2216.63	475.149	94.9332	584.95	243.125	279.748	CEACAM6	protein_coding	CEA cell adhesion molecule 6 [Source:HGNC Symbol;Acc:HGNC:1818]	19
ENSG00000086570.12	53.6062	63.9782	85.7707	45.1242	38.7084	37.5914	5.24647	45.9283	34.5212	51.0951	23.8024	33.4627	FAT2	protein_coding	FAT atypical cadherin 2 [Source:HGNC Symbol;Acc:HGNC:3596]	5
ENSG00000086589.12	133.178	97.3285	101.803	141.706	119.491	162.448	183.626	134.445	116.988	133.904	120.712	103.065	RBM22	protein_coding	RNA binding motif protein 22 [Source:HGNC Symbol;Acc:HGNC:25503]	5
ENSG00000086598.11	460.678	447.167	542.68	557.323	769.119	863.259	843.37	692.265	654.943	408.761	715.773	674.608	TMED2	protein_coding	transmembrane p24 trafficking protein 2 [Source:HGNC Symbol;Acc:HGNC:16996]	12
ENSG00000086619.14	103.862	48.324	107.414	71.2487	146.419	232.261	110.176	185.383	151.51	179.714	88.4091	163.298	ERO1B	protein_coding	endoplasmic reticulum oxidoreductase 1 beta [Source:HGNC Symbol;Acc:HGNC:14355]	1
ENSG00000086666.19	186.784	181.725	256.51	224.829	245.714	338.322	335.774	278.075	245.484	278.38	243.125	299.826	ZFAND6	protein_coding	zinc finger AN1-type containing 6 [Source:HGNC Symbol;Acc:HGNC:30164]	15
ENSG00000086696.11	767.239	1139.36	1326.24	618.281	885.245	624.956	268.882	452.603	700.972	858.045	880.69	872.708	HSD17B2	protein_coding	hydroxysteroid 17-beta dehydrogenase 2 [Source:HGNC Symbol;Acc:HGNC:5211]	16
ENSG00000086712.13	150.767	121.831	98.1954	152.789	119.491	184.6	281.998	171.187	143.838	162.095	147.915	180.699	TXLNG	protein_coding	taxilin gamma [Source:HGNC Symbol;Acc:HGNC:18578]	X
ENSG00000086730.17	40.2047	31.3085	36.0718	29.2911	37.0254	25.5084	3.93485	45.0933	34.5212	19.3809	22.1023	42.8323	LAT2	protein_coding	linker for activation of T cells family member 2 [Source:HGNC Symbol;Acc:HGNC:12749]	7
ENSG00000086758.16	1965	1975.84	1959.5	2010.01	1720	1494.93	1672.31	1469.71	1639.76	1687.9	1676.37	1675.81	HUWE1	protein_coding	HECT, UBA and WWE domain containing E3 ubiquitin protein ligase 1 [Source:HGNC Symbol;Acc:HGNC:30892]	X
ENSG00000086827.9	82.9221	57.172	55.3101	72.832	79.0998	93.3071	103.618	98.5371	88.2208	86.333	83.3085	70.9409	ZW10	protein_coding	zw10 kinetochore protein [Source:HGNC Symbol;Acc:HGNC:13194]	11
ENSG00000086848.15	26.8031	27.2248	31.663	32.4578	38.7084	42.2903	40.6601	47.5984	30.6855	36.9999	28.903	40.1553	ALG9	protein_coding	ALG9 alpha-1,2-mannosyltransferase [Source:HGNC Symbol;Acc:HGNC:15672]	11
ENSG00000087008.16	100.512	116.386	119.037	87.0818	92.5636	49.003	52.4647	50.1036	84.3851	73.9998	78.208	52.2018	ACOX3	protein_coding	acyl-CoA oxidase 3, pristanoyl [Source:HGNC Symbol;Acc:HGNC:121]	4
ENSG00000087053.18	111.4	70.7844	77.3539	99.7482	116.125	172.518	183.626	112.733	123.701	75.7617	95.2098	117.789	MTMR2	protein_coding	myotubularin related protein 2 [Source:HGNC Symbol;Acc:HGNC:7450]	11
ENSG00000087074.8	158.306	315.807	292.983	213.746	255.812	713.565	250.519	453.438	662.615	667.76	703.872	222.192	PPP1R15A	protein_coding	protein phosphatase 1 regulatory subunit 15A [Source:HGNC Symbol;Acc:HGNC:14375]	19
ENSG00000087077.14	16.7519	43.5596	28.8574	73.6237	50.4892	31.5499	47.2182	30.8972	29.7266	29.9523	32.3033	16.0621	TRIP6	protein_coding	thyroid hormone receptor interactor 6 [Source:HGNC Symbol;Acc:HGNC:12311]	7
ENSG00000087085.15	41.0423	114.344	163.926	74.4153	30.2935	21.4808	3.93485	48.4335	53.6996	105.714	69.7072	28.1087	ACHE	protein_coding	acetylcholinesterase (Cartwright blood group) [Source:HGNC Symbol;Acc:HGNC:108]	7
ENSG00000087086.15	3899.01	4979.41	3820.4	2947.32	2958.67	2613.27	1833.64	3185.75	3891.3	3062.18	2812.09	2875.12	FTL	protein_coding	ferritin light chain [Source:HGNC Symbol;Acc:HGNC:3999]	19
ENSG00000087087.20	226.151	244.342	228.455	292.911	262.544	202.054	289.867	204.59	239.73	429.903	317.933	262.348	SRRT	protein_coding	serrate, RNA effector molecule [Source:HGNC Symbol;Acc:HGNC:24101]	7
ENSG00000087088.20	119.776	152.459	119.037	132.998	75.7339	68.47	127.227	81.0008	85.344	66.9522	88.4091	85.6645	BAX	protein_coding	BCL2 associated X, apoptosis regulator [Source:HGNC Symbol;Acc:HGNC:959]	19
ENSG00000087095.13	93.8109	83.0355	86.1715	170.997	154.834	151.037	94.4364	116.908	105.481	132.142	103.711	113.773	NLK	protein_coding	nemo like kinase [Source:HGNC Symbol;Acc:HGNC:29858]	17
ENSG00000087111.21	177.571	219.84	232.062	124.289	114.442	94.6497	86.5667	143.63	140.003	142.714	146.215	139.205	PIGS	protein_coding	phosphatidylinositol glycan anchor biosynthesis class S [Source:HGNC Symbol;Acc:HGNC:14937]	17
ENSG00000087116.16	92.1357	66.0201	65.7308	49.0825	74.0509	58.4009	24.9207	52.6088	69.0424	63.4284	47.6049	40.1553	ADAMTS2	protein_coding	ADAM metallopeptidase with thrombospondin type 1 motif 2 [Source:HGNC Symbol;Acc:HGNC:218]	5
ENSG00000087152.15	221.126	298.792	307.011	269.954	122.857	120.829	136.408	154.486	154.386	139.19	130.913	109.758	ATXN7L3	protein_coding	ataxin 7 like 3 [Source:HGNC Symbol;Acc:HGNC:25416]	17
ENSG00000087157.19	121.452	145.653	96.1914	107.665	106.027	58.4009	43.2834	73.4853	106.44	77.5236	66.3068	53.5403	PGS1	protein_coding	phosphatidylglycerophosphate synthase 1 [Source:HGNC Symbol;Acc:HGNC:30029]	17
ENSG00000087191.13	195.998	220.521	220.439	206.621	220.47	171.846	225.598	151.981	161.099	174.428	171.718	187.391	PSMC5	protein_coding	proteasome 26S subunit, ATPase 5 [Source:HGNC Symbol;Acc:HGNC:9552]	17
ENSG00000087206.17	123.127	123.873	138.275	146.456	158.2	113.445	153.459	119.414	123.701	172.666	141.114	151.251	UIMC1	protein_coding	ubiquitin interaction motif containing 1 [Source:HGNC Symbol;Acc:HGNC:30298]	5
ENSG00000087245.13	312.424	280.415	266.53	256.495	238.982	128.213	106.241	189.559	199.456	54.6189	217.622	129.835	MMP2	protein_coding	matrix metallopeptidase 2 [Source:HGNC Symbol;Acc:HGNC:7166]	16
ENSG00000087253.13	50.2558	49.0046	50.0997	58.5823	77.4168	79.2104	86.5667	62.6295	64.2477	29.9523	64.6066	42.8323	LPCAT2	protein_coding	lysophosphatidylcholine acyltransferase 2 [Source:HGNC Symbol;Acc:HGNC:26032]	16
ENSG00000087258.15	25.1279	37.4341	31.663	25.3329	25.2446	19.467	14.4278	25.0518	30.6855	24.6666	28.903	25.4317	GNAO1	protein_coding	G protein subunit alpha o1 [Source:HGNC Symbol;Acc:HGNC:4389]	16
ENSG00000087263.17	75.3837	70.7844	71.342	68.8738	80.7828	84.5806	70.8273	63.4646	74.7959	81.0473	59.5061	58.8944	OGFOD1	protein_coding	2-oxoglutarate and iron dependent oxygenase domain containing 1 [Source:HGNC Symbol;Acc:HGNC:25585]	16
ENSG00000087266.17	247.929	291.986	387.972	406.909	200.274	129.556	201.989	188.724	214.798	176.19	171.718	176.683	SH3BP2	protein_coding	SH3 domain binding protein 2 [Source:HGNC Symbol;Acc:HGNC:10825]	4
ENSG00000087269.16	133.178	123.192	85.3699	189.205	124.54	144.324	226.91	128.599	110.276	177.952	154.716	160.621	NOP14	protein_coding	NOP14 nucleolar protein [Source:HGNC Symbol;Acc:HGNC:16821]	4
ENSG00000087274.17	872.776	997.107	1056.9	916.734	725.362	623.614	739.752	800.823	894.674	917.949	912.994	697.363	ADD1	protein_coding	adducin 1 [Source:HGNC Symbol;Acc:HGNC:243]	4
ENSG00000087299.12	49.4182	53.0883	50.0997	62.5405	72.3679	85.9231	87.8784	70.9801	84.3851	49.3332	86.7089	78.972	L2HGDH	protein_coding	L-2-hydroxyglutarate dehydrogenase [Source:HGNC Symbol;Acc:HGNC:20499]	14
ENSG00000087301.9	50.2558	34.031	30.4606	53.8324	58.9041	86.5944	91.8132	97.7021	91.0976	40.5237	66.3068	57.5559	TXNDC16	protein_coding	thioredoxin domain containing 16 [Source:HGNC Symbol;Acc:HGNC:19965]	14
ENSG00000087302.9	175.058	175.6	172.744	200.288	262.544	346.378	536.451	253.023	222.47	225.523	278.829	333.289	RTRAF	protein_coding	RNA transcription, translation and transport factor [Source:HGNC Symbol;Acc:HGNC:23169]	14
ENSG00000087303.18	61.1446	53.7689	40.0798	34.0411	37.0254	20.8095	18.3626	31.7323	35.4801	28.1904	42.5044	38.8167	NID2	protein_coding	nidogen 2 [Source:HGNC Symbol;Acc:HGNC:13389]	14
ENSG00000087338.5	135.691	161.307	216.03	162.289	131.272	203.396	146.901	191.229	183.154	169.142	171.718	228.885	GMCL1	protein_coding	germ cell-less 1, spermatogenesis associated [Source:HGNC Symbol;Acc:HGNC:23843]	2
ENSG00000087365.16	636.574	637.74	811.214	740.987	540.235	503.456	501.038	526.088	563.846	725.902	681.77	522.018	SF3B2	protein_coding	splicing factor 3b subunit 2 [Source:HGNC Symbol;Acc:HGNC:10769]	11
ENSG00000087448.11	94.6485	59.8945	66.5324	124.289	116.125	165.133	141.655	131.104	131.372	77.5236	119.012	135.189	KLHL42	protein_coding	kelch like family member 42 [Source:HGNC Symbol;Acc:HGNC:29252]	12
ENSG00000087460.25	1525.26	1886.68	1799.18	1610.22	1161.25	1186.14	1148.98	1283.49	1311.8	1194.57	1525.06	1268.91	GNAS	protein_coding	GNAS complex locus [Source:HGNC Symbol;Acc:HGNC:4392]	20
ENSG00000087470.18	175.058	161.307	210.018	262.829	307.984	392.695	456.443	305.632	268.498	260.761	283.929	319.904	DNM1L	protein_coding	dynamin 1 like [Source:HGNC Symbol;Acc:HGNC:2973]	12
ENSG00000087502.18	154.955	134.763	160.319	117.956	163.249	318.184	246.584	243.838	216.716	184.999	192.12	263.686	ERGIC2	protein_coding	ERGIC and golgi 2 [Source:HGNC Symbol;Acc:HGNC:30208]	12
ENSG00000087586.17	56.119	46.9627	24.0479	51.4574	74.0509	63.0998	68.2041	49.2686	49.8639	40.5237	79.9082	45.5093	AURKA	protein_coding	aurora kinase A [Source:HGNC Symbol;Acc:HGNC:11393]	20
ENSG00000087589.16	14.2392	10.8899	10.8215	10.2915	16.8297	14.0968	2.62323	20.8765	4.79461	5.2857	6.8007	16.0621	CASS4	protein_coding	Cas scaffold protein family member 4 [Source:HGNC Symbol;Acc:HGNC:15878]	20
ENSG00000087842.11	20.9399	29.2666	30.8614	14.2497	25.2446	24.1659	7.8697	25.0518	32.6033	19.3809	17.0017	22.7546	PIR	protein_coding	pirin [Source:HGNC Symbol;Acc:HGNC:30048]	X
ENSG00000087884.14	12.564	18.3767	28.8574	25.3329	20.1957	28.1935	18.3626	23.3817	30.6855	36.9999	27.2028	56.2174	AAMDC	protein_coding	adipogenesis associated Mth938 domain containing [Source:HGNC Symbol;Acc:HGNC:30205]	11
ENSG00000087903.13	13.4016	12.2511	12.4247	11.8748	23.5616	15.4393	19.6743	20.0414	18.2195	19.3809	30.6031	17.4006	RFX2	protein_coding	regulatory factor X2 [Source:HGNC Symbol;Acc:HGNC:9983]	19
ENSG00000087995.15	49.4182	38.1147	35.671	51.4574	63.953	69.8125	68.2041	44.2582	55.6175	31.7142	47.6049	54.8788	METTL2A	protein_coding	methyltransferase like 2A [Source:HGNC Symbol;Acc:HGNC:25755]	17
ENSG00000088002.11	16.7519	23.1411	26.8534	20.583	6.7319	6.71274	2.62323	14.196	8.63029	8.80949	6.8007	5.35403	SULT2B1	protein_coding	sulfotransferase family 2B member 1 [Source:HGNC Symbol;Acc:HGNC:11459]	19
ENSG00000088035.18	51.931	31.3085	45.2901	46.7075	77.4168	83.9093	77.3854	82.671	88.2208	56.3808	71.4073	62.9099	ALG6	protein_coding	ALG6 alpha-1,3-glucosyltransferase [Source:HGNC Symbol;Acc:HGNC:23157]	1
ENSG00000088038.19	141.554	145.653	131.061	137.748	89.1977	75.854	103.618	84.3411	129.454	183.237	136.014	95.0341	CNOT3	protein_coding	CCR4-NOT transcription complex subunit 3 [Source:HGNC Symbol;Acc:HGNC:7879]	19
ENSG00000088053.11	19.2647	7.48681	10.4207	4.74992	3.36595	6.71274	1.31162	0	13.4249	8.80949	6.8007	8.03105	GP6	protein_coding	glycoprotein VI platelet [Source:HGNC Symbol;Acc:HGNC:14388]	19
ENSG00000088179.9	142.392	127.956	131.462	151.997	158.2	267.167	211.17	272.23	215.757	188.523	180.218	192.745	PTPN4	protein_coding	protein tyrosine phosphatase non-receptor type 4 [Source:HGNC Symbol;Acc:HGNC:9656]	2
ENSG00000088205.13	215.262	154.501	163.525	243.037	302.935	309.457	407.913	220.456	272.334	188.523	222.723	222.192	DDX18	protein_coding	DEAD-box helicase 18 [Source:HGNC Symbol;Acc:HGNC:2741]	2
ENSG00000088247.17	412.098	446.486	389.976	491.616	309.667	251.057	343.644	254.693	321.239	331.237	331.534	282.425	KHSRP	protein_coding	KH-type splicing regulatory protein [Source:HGNC Symbol;Acc:HGNC:6316]	19
ENSG00000088256.9	1022.71	1400.03	1289.37	810.652	535.186	400.079	211.17	500.201	634.806	667.76	538.955	765.627	GNA11	protein_coding	G protein subunit alpha 11 [Source:HGNC Symbol;Acc:HGNC:4379]	19
ENSG00000088280.19	22.6151	24.5023	28.4566	37.2077	37.0254	28.1935	51.1531	16.7012	27.8087	26.4285	34.0035	10.7081	ASAP3	protein_coding	ArfGAP with SH3 domain, ankyrin repeat and PH domain 3 [Source:HGNC Symbol;Acc:HGNC:14987]	1
ENSG00000088298.13	142.392	168.794	109.017	122.706	119.491	78.5391	69.5157	98.5371	79.5905	84.5711	120.712	107.081	EDEM2	protein_coding	ER degradation enhancing alpha-mannosidase like protein 2 [Source:HGNC Symbol;Acc:HGNC:15877]	20
ENSG00000088305.18	10.8888	10.8899	5.61117	6.33322	11.7808	9.39784	22.2975	10.8558	9.58922	17.619	15.3016	4.01553	DNMT3B	protein_coding	DNA methyltransferase 3 beta [Source:HGNC Symbol;Acc:HGNC:2979]	20
ENSG00000088325.16	113.913	79.6324	42.4845	138.539	132.955	124.857	174.445	91.0216	110.276	114.523	136.014	113.773	TPX2	protein_coding	TPX2 microtubule nucleation factor [Source:HGNC Symbol;Acc:HGNC:1249]	20
ENSG00000088356.6	36.8543	32.6697	25.2502	37.2077	21.8787	20.8095	31.4788	17.5363	16.3017	21.1428	20.4021	17.4006	PDRG1	protein_coding	p53 and DNA damage regulated 1 [Source:HGNC Symbol;Acc:HGNC:16119]	20
ENSG00000088367.23	164.169	244.342	147.894	312.703	92.5636	52.3594	243.961	53.4439	92.0565	126.857	110.511	103.065	EPB41L1	protein_coding	erythrocyte membrane protein band 4.1 like 1 [Source:HGNC Symbol;Acc:HGNC:3378]	20
ENSG00000088386.17	2282.45	2689.13	3460.89	1002.23	715.264	1200.91	13.1162	2235.46	2602.51	3287.7	1642.37	2489.63	SLC15A1	protein_coding	solute carrier family 15 member 1 [Source:HGNC Symbol;Acc:HGNC:10920]	13
ENSG00000088387.19	318.287	293.347	400.798	320.619	318.082	277.236	259.7	274.735	284.8	299.523	273.728	259.671	DOCK9	protein_coding	dedicator of cytokinesis 9 [Source:HGNC Symbol;Acc:HGNC:14132]	13
ENSG00000088448.14	421.311	353.241	347.091	396.618	451.037	434.986	520.712	451.768	462.2	470.427	431.844	463.124	ANKRD10	protein_coding	ankyrin repeat domain 10 [Source:HGNC Symbol;Acc:HGNC:20265]	13
ENSG00000088451.11	43.555	46.9627	56.5125	49.8741	43.7573	61.7572	64.2692	56.7841	56.5764	59.9046	66.3068	104.404	TGDS	protein_coding	TDP-glucose 4,6-dehydratase [Source:HGNC Symbol;Acc:HGNC:20324]	13
ENSG00000088538.13	5.86318	4.76433	6.01196	0.791653	1.68297	14.0968	22.2975	8.3506	10.5481	12.3333	6.8007	4.01553	DOCK3	protein_coding	dedicator of cytokinesis 3 [Source:HGNC Symbol;Acc:HGNC:2989]	3
ENSG00000088543.15	15.9143	8.84805	8.81755	8.70818	13.4638	11.4117	5.24647	15.8661	12.466	5.2857	8.50087	8.03105	C3orf18	protein_coding	chromosome 3 open reading frame 18 [Source:HGNC Symbol;Acc:HGNC:24837]	3
ENSG00000088682.14	226.151	290.624	230.058	219.288	252.446	207.424	203.301	154.486	188.908	236.094	266.927	291.795	COQ9	protein_coding	coenzyme Q9 [Source:HGNC Symbol;Acc:HGNC:25302]	16
ENSG00000088727.12	11.7264	20.4186	12.4247	15.0414	13.4638	23.4946	44.595	10.0207	16.3017	15.8571	20.4021	16.0621	KIF9	protein_coding	kinesin family member 9 [Source:HGNC Symbol;Acc:HGNC:16666]	3
ENSG00000088756.12	36.8543	44.9209	43.2861	33.2494	45.4403	59.7434	32.7904	61.7945	58.4942	35.238	51.0052	54.8788	ARHGAP28	protein_coding	Rho GTPase activating protein 28 [Source:HGNC Symbol;Acc:HGNC:25509]	18
ENSG00000088766.12	37.6919	51.0464	37.2742	32.4578	37.0254	27.5222	28.8556	39.2478	38.3569	28.1904	30.6031	37.4782	CRLS1	protein_coding	cardiolipin synthase 1 [Source:HGNC Symbol;Acc:HGNC:16148]	20
ENSG00000088808.18	228.664	206.228	275.749	269.954	181.761	144.995	150.836	185.383	185.072	377.046	204.021	190.068	PPP1R13B	protein_coding	protein phosphatase 1 regulatory subunit 13B [Source:HGNC Symbol;Acc:HGNC:14950]	14
ENSG00000088812.18	1702	2134.42	2015.61	1154.23	1225.21	1172.04	733.194	1217.52	1319.48	1353.14	2053.81	2185.78	ATRN	protein_coding	attractin [Source:HGNC Symbol;Acc:HGNC:885]	20
ENSG00000088826.18	43.555	85.0774	110.219	68.0821	84.1487	73.8402	49.8415	67.6399	55.6175	98.6663	28.903	74.9565	SMOX	protein_coding	spermine oxidase [Source:HGNC Symbol;Acc:HGNC:15862]	20
ENSG00000088827.12	92.9733	83.0355	88.5763	80.7486	43.7573	32.2212	10.4929	91.8566	115.071	29.9523	42.5044	61.5714	SIGLEC1	protein_coding	sialic acid binding Ig like lectin 1 [Source:HGNC Symbol;Acc:HGNC:11127]	20
ENSG00000088832.17	144.067	124.553	149.898	136.164	121.174	162.448	158.706	142.795	144.797	133.904	139.414	99.0496	FKBP1A	protein_coding	FKBP prolyl isomerase 1A [Source:HGNC Symbol;Acc:HGNC:3711]	20
ENSG00000088833.17	201.023	217.118	261.32	252.537	186.81	228.905	208.547	240.497	187.949	260.761	209.121	198.099	NSFL1C	protein_coding	NSFL1 cofactor [Source:HGNC Symbol;Acc:HGNC:15912]	20
ENSG00000088854.12	145.742	142.93	163.926	123.498	100.978	109.418	145.59	125.259	125.619	163.857	144.515	108.419	C20orf194	protein_coding	chromosome 20 open reading frame 194 [Source:HGNC Symbol;Acc:HGNC:17721]	20
ENSG00000088876.13	47.743	31.9891	35.671	49.8741	48.8063	64.4423	85.2551	47.5984	44.1104	40.5237	51.0052	52.2018	ZNF343	protein_coding	zinc finger protein 343 [Source:HGNC Symbol;Acc:HGNC:16017]	20
ENSG00000088882.8	16.7519	17.0155	14.0279	12.6664	3.36595	2.01382	3.93485	1.67012	3.83569	1.7619	1.70017	9.36956	CPXM1	protein_coding	carboxypeptidase X, M14 family member 1 [Source:HGNC Symbol;Acc:HGNC:15771]	20
ENSG00000088888.18	838.435	1002.55	811.214	830.443	718.63	499.428	668.925	596.233	597.408	813.997	765.079	742.872	MAVS	protein_coding	mitochondrial antiviral signaling protein [Source:HGNC Symbol;Acc:HGNC:29233]	20
ENSG00000088899.15	66.1702	107.538	34.4686	118.748	107.71	61.7572	114.111	36.7427	60.4121	102.19	95.2098	61.5714	LZTS3	protein_coding	leucine zipper tumor suppressor family member 3 [Source:HGNC Symbol;Acc:HGNC:30139]	20
ENSG00000088926.14	108.888	94.6061	161.121	55.4157	77.4168	135.597	11.8046	106.053	161.099	137.428	151.316	194.084	F11	protein_coding	coagulation factor XI [Source:HGNC Symbol;Acc:HGNC:3529]	4
ENSG00000088930.8	222.801	213.714	200.399	264.412	307.984	325.568	567.93	303.962	280.964	211.428	246.525	323.919	XRN2	protein_coding	5'-3' exoribonuclease 2 [Source:HGNC Symbol;Acc:HGNC:12836]	20
ENSG00000088970.16	101.349	92.5642	115.831	152.789	129.589	191.313	219.04	126.094	106.44	234.333	175.118	129.835	KIZ	protein_coding	kizuna centrosomal protein [Source:HGNC Symbol;Acc:HGNC:15865]	20
ENSG00000088986.11	161.656	176.961	245.689	203.455	361.84	255.084	449.885	254.693	208.086	153.285	239.725	263.686	DYNLL1	protein_coding	dynein light chain LC8-type 1 [Source:HGNC Symbol;Acc:HGNC:15476]	12
ENSG00000088992.18	12.564	19.738	3.20638	9.49983	53.8552	5.37019	22.2975	6.68048	11.5071	5.2857	13.6014	6.69254	TESC	protein_coding	tescalcin [Source:HGNC Symbol;Acc:HGNC:26065]	12
ENSG00000089006.16	278.92	275.651	233.665	277.078	301.252	322.883	430.21	360.746	326.992	297.761	306.031	331.95	SNX5	protein_coding	sorting nexin 5 [Source:HGNC Symbol;Acc:HGNC:14969]	20
ENSG00000089022.14	293.997	232.091	380.357	300.036	215.421	277.908	335.774	304.797	325.074	340.046	307.732	343.997	MAPKAPK5	protein_coding	MAPK activated protein kinase 5 [Source:HGNC Symbol;Acc:HGNC:6889]	12
ENSG00000089041.17	5.02558	6.12557	10.8215	8.70818	8.41487	9.39784	1.31162	15.0311	13.4249	10.5714	11.9012	6.69254	P2RX7	protein_coding	purinergic receptor P2X 7 [Source:HGNC Symbol;Acc:HGNC:8537]	12
ENSG00000089048.14	70.3582	55.1302	54.9093	83.1235	119.491	147.009	217.728	104.383	86.3029	130.381	122.413	116.45	ESF1	protein_coding	ESF1 nucleolar pre-rRNA processing protein homolog [Source:HGNC Symbol;Acc:HGNC:15898]	20
ENSG00000089050.16	69.5206	72.8263	75.7507	70.4571	75.7339	87.9369	66.8925	67.6399	71.9191	65.1903	64.6066	93.6956	RBBP9	protein_coding	RB binding protein 9, serine hydrolase [Source:HGNC Symbol;Acc:HGNC:9892]	20
ENSG00000089053.13	581.292	496.852	428.853	522.491	587.358	476.605	750.245	516.067	508.228	535.617	501.551	496.587	ANAPC5	protein_coding	anaphase promoting complex subunit 5 [Source:HGNC Symbol;Acc:HGNC:15713]	12
ENSG00000089057.15	199.348	198.741	208.415	140.914	169.98	157.749	72.139	154.486	182.195	176.19	175.118	183.376	SLC23A2	protein_coding	solute carrier family 23 member 2 [Source:HGNC Symbol;Acc:HGNC:10973]	20
ENSG00000089060.11	139.041	163.349	139.478	152.789	100.978	98.6773	107.553	94.3618	97.81	126.857	134.314	89.6801	SLC8B1	protein_coding	solute carrier family 8 member B1 [Source:HGNC Symbol;Acc:HGNC:26175]	12
ENSG00000089063.15	135.691	119.789	133.065	123.498	164.932	163.791	148.213	158.661	134.249	61.6665	124.113	163.298	TMEM230	protein_coding	transmembrane protein 230 [Source:HGNC Symbol;Acc:HGNC:15876]	20
ENSG00000089091.16	9.21357	12.2511	8.81755	11.8748	15.1468	10.7404	18.3626	10.0207	7.67137	8.80949	13.6014	10.7081	DZANK1	protein_coding	double zinc ribbon and ankyrin repeat domains 1 [Source:HGNC Symbol;Acc:HGNC:15858]	20
ENSG00000089094.19	103.024	91.203	96.993	132.206	122.857	91.9646	97.0597	98.5371	144.797	163.857	125.813	96.3726	KDM2B	protein_coding	lysine demethylase 2B [Source:HGNC Symbol;Acc:HGNC:13610]	12
ENSG00000089123.16	41.0423	37.4341	28.0558	54.624	47.1233	69.8125	94.4364	55.114	48.905	70.476	45.9047	60.2329	TASP1	protein_coding	taspase 1 [Source:HGNC Symbol;Acc:HGNC:15859]	20
ENSG00000089127.13	201.023	389.314	265.729	265.995	146.419	112.774	177.068	212.105	190.825	139.19	161.517	132.512	OAS1	protein_coding	2'-5'-oligoadenylate synthetase 1 [Source:HGNC Symbol;Acc:HGNC:8086]	12
ENSG00000089154.11	769.752	781.351	527.85	885.068	807.828	470.563	1036.18	388.303	544.667	532.093	533.855	452.416	GCN1	protein_coding	GCN1 activator of EIF2AK4 [Source:HGNC Symbol;Acc:HGNC:4199]	12
ENSG00000089159.16	283.108	433.554	288.173	265.204	106.027	55.7158	77.3854	85.1761	142.879	216.714	124.113	89.6801	PXN	protein_coding	paxillin [Source:HGNC Symbol;Acc:HGNC:9718]	12
ENSG00000089177.18	473.242	514.548	710.213	489.241	430.842	455.795	524.647	491.015	350.006	648.379	486.25	509.972	KIF16B	protein_coding	kinesin family member 16B [Source:HGNC Symbol;Acc:HGNC:15869]	20
ENSG00000089195.15	26.8031	24.5023	25.651	40.3743	47.1233	70.4838	73.4506	63.4646	35.4801	49.3332	44.2045	52.2018	TRMT6	protein_coding	tRNA methyltransferase 6 [Source:HGNC Symbol;Acc:HGNC:20900]	20
ENSG00000089199.10	209.399	232.091	827.246	392.66	375.303	377.256	233.468	399.159	155.345	130.381	268.628	433.677	CHGB	protein_coding	chromogranin B [Source:HGNC Symbol;Acc:HGNC:1930]	20
ENSG00000089220.5	1703.67	1886	2209.2	1288.81	1398.55	2019.86	990.271	1531.5	1074.95	1811.23	2176.22	2493.64	PEBP1	protein_coding	phosphatidylethanolamine binding protein 1 [Source:HGNC Symbol;Acc:HGNC:8630]	12
ENSG00000089234.16	104.7	91.203	121.041	111.623	146.419	165.805	184.938	123.589	129.454	156.809	146.215	149.913	BRAP	protein_coding	BRCA1 associated protein [Source:HGNC Symbol;Acc:HGNC:1099]	12
ENSG00000089248.7	293.159	309.682	343.484	357.827	326.497	285.292	373.811	315.653	313.567	230.809	394.44	330.612	ERP29	protein_coding	endoplasmic reticulum protein 29 [Source:HGNC Symbol;Acc:HGNC:13799]	12
ENSG00000089280.18	557.84	527.48	546.287	634.114	652.994	926.359	1000.76	914.391	809.33	644.855	715.773	710.748	FUS	protein_coding	FUS RNA binding protein [Source:HGNC Symbol;Acc:HGNC:4010]	16
ENSG00000089289.16	232.852	230.73	189.978	161.497	102.661	152.379	205.924	133.61	228.223	146.238	193.82	199.438	IGBP1	protein_coding	immunoglobulin binding protein 1 [Source:HGNC Symbol;Acc:HGNC:5461]	X
ENSG00000089327.15	20.1023	19.738	21.2423	22.9579	10.0978	22.8233	97.0597	39.2478	22.0552	8.80949	28.903	13.3851	FXYD5	protein_coding	FXYD domain containing ion transport regulator 5 [Source:HGNC Symbol;Acc:HGNC:4029]	19
ENSG00000089335.21	134.016	87.1193	78.5563	98.1649	134.638	159.092	184.938	154.486	104.522	144.476	107.111	156.605	ZNF302	protein_coding	zinc finger protein 302 [Source:HGNC Symbol;Acc:HGNC:13848]	19
ENSG00000089351.14	95.4861	108.899	28.0558	138.539	82.4658	53.0307	125.915	74.3204	83.4262	75.7617	76.5079	48.1863	GRAMD1A	protein_coding	GRAM domain containing 1A [Source:HGNC Symbol;Acc:HGNC:29305]	19
ENSG00000089356.18	15.9143	42.879	16.0319	17.4164	13.4638	6.71274	14.4278	6.68048	5.75353	1.7619	18.7019	8.03105	FXYD3	protein_coding	FXYD domain containing ion transport regulator 3 [Source:HGNC Symbol;Acc:HGNC:4027]	19
ENSG00000089472.16	1536.15	2204.53	2449.27	1730.55	1026.61	979.389	1369.33	1375.34	1265.78	1307.33	1278.53	1974.3	HEPH	protein_coding	hephaestin [Source:HGNC Symbol;Acc:HGNC:4866]	X
ENSG00000089486.17	169.195	219.84	215.228	159.122	104.344	65.1136	31.4788	66.8048	122.742	93.3806	74.8077	74.9565	CDIP1	protein_coding	cell death inducing p53 target 1 [Source:HGNC Symbol;Acc:HGNC:13234]	16
ENSG00000089597.18	922.194	1136.63	1135.86	1062.4	915.538	537.019	570.554	667.213	840.015	528.57	822.884	613.037	GANAB	protein_coding	glucosidase II alpha subunit [Source:HGNC Symbol;Acc:HGNC:4138]	11
ENSG00000089639.11	106.375	136.804	137.073	123.498	75.7339	40.2765	77.3854	60.9594	72.878	79.2854	95.2098	60.2329	GMIP	protein_coding	GEM interacting protein [Source:HGNC Symbol;Acc:HGNC:24852]	19
ENSG00000089682.16	103.862	103.454	133.466	121.123	148.102	209.438	167.887	167.847	115.071	276.618	243.125	210.146	RBM41	protein_coding	RNA binding motif protein 41 [Source:HGNC Symbol;Acc:HGNC:25617]	X
ENSG00000089685.15	36.8543	27.9054	14.4287	44.3325	74.0509	49.6743	68.2041	27.557	46.0282	24.6666	44.2045	29.4472	BIRC5	protein_coding	baculoviral IAP repeat containing 5 [Source:HGNC Symbol;Acc:HGNC:593]	17
ENSG00000089692.9	5.02558	11.5705	12.4247	10.2915	3.36595	5.37019	3.93485	2.50518	15.3427	1.7619	10.201	4.01553	LAG3	protein_coding	lymphocyte activating 3 [Source:HGNC Symbol;Acc:HGNC:6476]	12
ENSG00000089693.10	252.117	345.074	342.682	305.578	225.519	151.708	139.031	143.63	221.511	139.19	149.615	182.037	MLF2	protein_coding	myeloid leukemia factor 2 [Source:HGNC Symbol;Acc:HGNC:7126]	12
ENSG00000089723.10	11.7264	18.3767	7.21436	6.33322	13.4638	17.4531	17.051	5.84542	12.466	7.0476	13.6014	12.0466	OTUB2	protein_coding	OTU deubiquitinase, ubiquitin aldehyde binding 2 [Source:HGNC Symbol;Acc:HGNC:20351]	14
ENSG00000089737.17	287.296	314.446	304.606	361.785	424.11	418.204	424.964	386.633	339.458	362.951	357.037	382.813	DDX24	protein_coding	DEAD-box helicase 24 [Source:HGNC Symbol;Acc:HGNC:13266]	14
ENSG00000089775.11	51.931	48.324	48.8973	54.624	74.0509	96.6635	106.241	88.5164	86.3029	72.2379	59.5061	52.2018	ZBTB25	protein_coding	zinc finger and BTB domain containing 25 [Source:HGNC Symbol;Acc:HGNC:13112]	14
ENSG00000089818.18	119.776	103.454	128.656	98.9566	127.906	153.722	99.6829	134.445	122.742	156.809	127.513	167.314	NECAP1	protein_coding	NECAP endocytosis associated 1 [Source:HGNC Symbol;Acc:HGNC:24539]	12
ENSG00000089820.15	123.964	118.428	92.5842	204.246	89.1977	65.1136	174.445	101.877	118.906	91.6187	95.2098	58.8944	ARHGAP4	protein_coding	Rho GTPase activating protein 4 [Source:HGNC Symbol;Acc:HGNC:674]	X
ENSG00000089847.12	13.4016	14.9736	6.81356	13.4581	10.0978	10.0691	13.1162	5.84542	11.5071	19.3809	15.3016	24.0932	ANKRD24	protein_coding	ankyrin repeat domain 24 [Source:HGNC Symbol;Acc:HGNC:29424]	19
ENSG00000089876.12	133.178	134.082	115.831	151.997	138.004	126.2	182.315	129.434	131.372	132.142	107.111	117.789	DHX32	protein_coding	DEAH-box helicase 32 (putative) [Source:HGNC Symbol;Acc:HGNC:16717]	10
ENSG00000089902.10	242.066	244.342	362.722	362.577	282.74	225.548	259.7	249.683	276.169	327.713	256.726	311.872	RCOR1	protein_coding	REST corepressor 1 [Source:HGNC Symbol;Acc:HGNC:17441]	14
ENSG00000089916.18	355.979	327.378	337.872	297.661	333.229	408.135	381.681	373.272	356.719	472.189	374.038	421.63	GPATCH2L	protein_coding	G-patch domain containing 2 like [Source:HGNC Symbol;Acc:HGNC:20210]	14
ENSG00000090006.17	536.9	563.553	415.226	426.701	329.863	192.656	230.845	302.292	355.76	285.428	345.135	203.453	LTBP4	protein_coding	latent transforming growth factor beta binding protein 4 [Source:HGNC Symbol;Acc:HGNC:6717]	19
ENSG00000090013.11	135.691	183.087	160.72	128.248	173.346	95.321	183.626	96.867	97.81	114.523	147.915	195.422	BLVRB	protein_coding	biliverdin reductase B [Source:HGNC Symbol;Acc:HGNC:1063]	19
ENSG00000090020.11	391.995	634.337	629.653	564.448	257.495	126.871	144.278	164.507	246.443	332.999	289.03	194.084	SLC9A1	protein_coding	solute carrier family 9 member A1 [Source:HGNC Symbol;Acc:HGNC:11071]	1
ENSG00000090054.15	208.562	202.144	247.693	235.912	299.57	355.775	369.876	321.498	271.375	243.142	300.931	365.413	SPTLC1	protein_coding	serine palmitoyltransferase long chain base subunit 1 [Source:HGNC Symbol;Acc:HGNC:11277]	9
ENSG00000090060.18	751.325	671.09	828.849	851.026	863.366	1074.71	1280.14	1063.87	900.427	889.759	1021.8	1080.18	PAPOLA	protein_coding	poly(A) polymerase alpha [Source:HGNC Symbol;Acc:HGNC:14981]	14
ENSG00000090061.17	57.7942	72.1456	69.338	68.8738	63.953	92.6359	73.4506	49.2686	89.1797	66.9522	88.4091	57.5559	CCNK	protein_coding	cyclin K [Source:HGNC Symbol;Acc:HGNC:1596]	14
ENSG00000090097.21	52.7686	64.6588	92.1835	72.832	40.3914	35.5775	26.2323	46.7634	46.9872	70.476	51.0052	29.4472	PCBP4	protein_coding	poly(rC) binding protein 4 [Source:HGNC Symbol;Acc:HGNC:8652]	3
ENSG00000090104.12	82.9221	74.1875	65.33	62.5405	95.9296	548.431	90.5016	394.148	585.901	112.762	195.52	101.727	RGS1	protein_coding	regulator of G protein signaling 1 [Source:HGNC Symbol;Acc:HGNC:9991]	1
ENSG00000090238.12	102.187	119.108	90.5803	72.0404	42.0744	65.7849	60.3344	104.383	68.0834	114.523	108.811	65.5869	YPEL3	protein_coding	yippee like 3 [Source:HGNC Symbol;Acc:HGNC:18327]	16
ENSG00000090263.16	76.2213	59.2139	53.7069	81.5402	112.759	77.1965	104.929	73.4853	76.7137	51.0951	76.5079	87.003	MRPS33	protein_coding	mitochondrial ribosomal protein S33 [Source:HGNC Symbol;Acc:HGNC:16634]	7
ENSG00000090266.13	99.6741	121.15	93.7866	94.9983	106.027	73.1689	73.4506	71.8152	73.837	54.6189	68.007	66.9254	NDUFB2	protein_coding	NADH:ubiquinone oxidoreductase subunit B2 [Source:HGNC Symbol;Acc:HGNC:7697]	7
ENSG00000090273.14	207.724	221.201	177.153	232.746	289.472	244.344	358.072	173.693	160.14	193.809	204.021	194.084	NUDC	protein_coding	nuclear distribution C, dynein complex regulator [Source:HGNC Symbol;Acc:HGNC:8045]	1
ENSG00000090316.16	273.057	358.006	301.801	300.036	378.669	259.783	296.426	237.157	264.662	310.094	311.132	294.472	MAEA	protein_coding	macrophage erythroblast attacher, E3 ubiquitin ligase [Source:HGNC Symbol;Acc:HGNC:13731]	4
ENSG00000090339.9	56.119	48.324	37.2742	53.8324	42.0744	72.4976	23.6091	43.4231	65.2067	40.5237	47.6049	66.9254	ICAM1	protein_coding	intercellular adhesion molecule 1 [Source:HGNC Symbol;Acc:HGNC:5344]	19
ENSG00000090372.15	154.955	161.307	155.91	169.414	104.344	60.4147	64.2692	93.5268	125.619	155.047	122.413	89.6801	STRN4	protein_coding	striatin 4 [Source:HGNC Symbol;Acc:HGNC:15721]	19
ENSG00000090376.11	33.5039	19.0573	24.8495	15.0414	74.0509	64.4423	22.2975	63.4646	31.6444	35.238	57.8059	34.8012	IRAK3	protein_coding	interleukin 1 receptor associated kinase 3 [Source:HGNC Symbol;Acc:HGNC:17020]	12
ENSG00000090382.7	2375.43	4969.88	403.603	10301.8	13317.4	2152.11	9540.7	3493.06	1045.22	671.283	4690.78	2278.14	LYZ	protein_coding	lysozyme [Source:HGNC Symbol;Acc:HGNC:6740]	12
ENSG00000090402.8	8877.69	6013.95	21192.2	5813.9	7728.22	12302.4	1872.99	14969.3	21227.6	21615	19927.7	27622.8	SI	protein_coding	sucrase-isomaltase [Source:HGNC Symbol;Acc:HGNC:10856]	3
ENSG00000090432.7	72.8709	75.5487	83.3659	87.0818	65.636	51.0168	51.1531	33.4024	51.7818	45.8094	32.3033	34.8012	MUL1	protein_coding	mitochondrial E3 ubiquitin protein ligase 1 [Source:HGNC Symbol;Acc:HGNC:25762]	1
ENSG00000090447.12	42.7175	38.7953	21.2423	56.999	31.9765	26.851	76.0738	33.4024	35.4801	33.4761	32.3033	32.1242	TFAP4	protein_coding	transcription factor AP-4 [Source:HGNC Symbol;Acc:HGNC:11745]	16
ENSG00000090470.15	58.6318	57.8526	47.2941	61.7489	72.3679	75.854	87.8784	79.3307	46.0282	58.1427	64.6066	81.649	PDCD7	protein_coding	programmed cell death 7 [Source:HGNC Symbol;Acc:HGNC:8767]	15
ENSG00000090487.11	177.571	198.06	221.24	167.039	122.857	189.971	170.51	149.476	213.84	176.19	142.815	184.714	SPG21	protein_coding	SPG21 abhydrolase domain containing, maspardin [Source:HGNC Symbol;Acc:HGNC:20373]	15
ENSG00000090520.11	98.8365	89.8417	184.768	136.956	220.47	215.479	114.111	164.507	158.222	149.761	130.913	157.944	DNAJB11	protein_coding	DnaJ heat shock protein family (Hsp40) member B11 [Source:HGNC Symbol;Acc:HGNC:14889]	3
ENSG00000090539.15	15.0767	16.3349	10.4207	11.0831	21.8787	9.39784	6.55809	10.0207	17.2606	8.80949	13.6014	8.03105	CHRD	protein_coding	chordin [Source:HGNC Symbol;Acc:HGNC:1949]	3
ENSG00000090565.16	247.091	267.483	278.154	235.121	148.102	134.926	205.924	191.229	161.099	304.809	183.619	165.975	RAB11FIP3	protein_coding	RAB11 family interacting protein 3 [Source:HGNC Symbol;Acc:HGNC:17224]	16
ENSG00000090581.10	113.913	128.637	107.414	112.415	104.344	88.6082	86.5667	73.4853	86.3029	96.9044	81.6084	88.3416	GNPTG	protein_coding	N-acetylglucosamine-1-phosphate transferase subunit gamma [Source:HGNC Symbol;Acc:HGNC:23026]	16
ENSG00000090612.21	78.7341	61.9363	56.1117	79.9569	90.8806	124.186	170.51	117.743	88.2208	105.714	78.208	101.727	ZNF268	protein_coding	zinc finger protein 268 [Source:HGNC Symbol;Acc:HGNC:13061]	12
ENSG00000090615.15	582.968	786.115	773.94	821.735	868.415	565.213	843.37	584.542	587.819	576.141	588.26	596.975	GOLGA3	protein_coding	golgin A3 [Source:HGNC Symbol;Acc:HGNC:4426]	12
ENSG00000090621.14	465.704	459.418	303.003	280.245	363.523	515.539	439.392	444.252	500.557	482.76	447.146	382.813	PABPC4	protein_coding	poly(A) binding protein cytoplasmic 4 [Source:HGNC Symbol;Acc:HGNC:8557]	1
ENSG00000090659.18	92.1357	70.1038	95.3898	75.207	38.7084	32.8924	20.9859	66.8048	70.0013	28.1904	35.7037	44.1708	CD209	protein_coding	CD209 molecule [Source:HGNC Symbol;Acc:HGNC:1641]	19
ENSG00000090661.12	39.3671	25.8635	29.2582	22.9579	20.1957	23.4946	9.18132	35.0725	33.5623	33.4761	25.5026	37.4782	CERS4	protein_coding	ceramide synthase 4 [Source:HGNC Symbol;Acc:HGNC:23747]	19
ENSG00000090674.16	28.4783	42.879	34.4686	24.5412	20.1957	20.8095	9.18132	19.2064	21.0963	26.4285	22.1023	10.7081	MCOLN1	protein_coding	mucolipin TRP cation channel 1 [Source:HGNC Symbol;Acc:HGNC:13356]	19
ENSG00000090686.16	288.971	263.4	262.522	330.119	338.278	446.397	549.568	432.561	381.651	406.999	394.44	473.832	USP48	protein_coding	ubiquitin specific peptidase 48 [Source:HGNC Symbol;Acc:HGNC:18533]	1
ENSG00000090776.6	175.895	221.201	215.228	294.495	148.102	95.321	167.887	91.8566	112.194	119.809	142.815	144.559	EFNB1	protein_coding	ephrin B1 [Source:HGNC Symbol;Acc:HGNC:3226]	X
ENSG00000090857.13	146.579	177.642	184.367	220.079	245.714	207.424	111.487	101.042	94.9332	155.047	175.118	144.559	PDPR	protein_coding	pyruvate dehydrogenase phosphatase regulatory subunit [Source:HGNC Symbol;Acc:HGNC:30264]	16
ENSG00000090861.15	350.953	311.043	242.082	377.618	521.722	339.665	339.709	257.199	322.198	271.332	307.732	289.118	AARS1	protein_coding	alanyl-tRNA synthetase 1 [Source:HGNC Symbol;Acc:HGNC:20]	16
ENSG00000090863.11	959.886	1159.78	1098.19	1009.36	981.174	705.509	910.262	708.966	828.508	713.569	804.183	903.493	GLG1	protein_coding	golgi glycoprotein 1 [Source:HGNC Symbol;Acc:HGNC:4316]	16
ENSG00000090889.12	40.2047	35.3922	24.4487	64.9155	52.1722	57.7296	57.7112	35.9076	53.6996	49.3332	69.7072	40.1553	KIF4A	protein_coding	kinesin family member 4A [Source:HGNC Symbol;Acc:HGNC:13339]	X
ENSG00000090905.19	474.08	429.471	553.501	420.367	530.137	551.787	483.987	582.037	501.516	836.902	595.061	626.422	TNRC6A	protein_coding	trinucleotide repeat containing adaptor 6A [Source:HGNC Symbol;Acc:HGNC:11969]	16
ENSG00000090924.15	76.2213	182.406	104.207	91.04	119.491	220.178	62.9576	115.238	163.017	193.809	98.6101	69.6024	PLEKHG2	protein_coding	pleckstrin homology and RhoGEF domain containing G2 [Source:HGNC Symbol;Acc:HGNC:29515]	19
ENSG00000090975.12	96.3237	117.066	58.9172	81.5402	77.4168	46.9892	41.9718	50.1036	73.837	98.6663	76.5079	49.5248	PITPNM2	protein_coding	phosphatidylinositol transfer protein membrane associated 2 [Source:HGNC Symbol;Acc:HGNC:21044]	12
ENSG00000090989.18	164.169	166.752	171.541	188.413	242.348	240.316	314.788	214.61	202.332	264.285	195.52	210.146	EXOC1	protein_coding	exocyst complex component 1 [Source:HGNC Symbol;Acc:HGNC:30380]	4
ENSG00000091009.8	63.6574	46.2821	80.1595	59.3739	58.9041	107.404	65.5809	106.053	93.0154	47.5713	69.7072	68.2639	RBM27	protein_coding	RNA binding motif protein 27 [Source:HGNC Symbol;Acc:HGNC:29243]	5
ENSG00000091039.17	210.237	151.097	234.066	198.705	260.861	375.914	318.723	324.838	289.594	206.142	249.926	289.118	OSBPL8	protein_coding	oxysterol binding protein like 8 [Source:HGNC Symbol;Acc:HGNC:16396]	12
ENSG00000091073.19	90.4605	78.2712	54.1077	65.7072	31.9765	18.7957	41.9718	33.4024	41.2336	66.9522	42.5044	30.7857	DTX2	protein_coding	deltex E3 ubiquitin ligase 2 [Source:HGNC Symbol;Acc:HGNC:15973]	7
ENSG00000091106.19	10.8888	9.52867	16.4327	11.8748	10.0978	16.7819	13.1162	25.0518	7.67137	8.80949	11.9012	14.7236	NLRC4	protein_coding	NLR family CARD domain containing 4 [Source:HGNC Symbol;Acc:HGNC:16412]	2
ENSG00000091127.14	34.3415	21.7798	18.8375	56.999	62.2701	69.8125	119.357	44.2582	41.2336	70.476	52.7054	54.8788	PUS7	protein_coding	pseudouridine synthase 7 [Source:HGNC Symbol;Acc:HGNC:26033]	7
ENSG00000091136.14	1195.25	1117.58	839.27	887.442	1001.37	761.225	1327.36	999.567	1161.25	757.617	924.895	999.866	LAMB1	protein_coding	laminin subunit beta 1 [Source:HGNC Symbol;Acc:HGNC:6486]	7
ENSG00000091138.13	3593.29	7177.13	10135.8	4315.3	7031.47	2550.84	36.7253	1413.76	5051.6	2338.04	5297.74	7732.56	SLC26A3	protein_coding	solute carrier family 26 member 3 [Source:HGNC Symbol;Acc:HGNC:3018]	7
ENSG00000091140.14	350.953	314.446	421.238	353.869	440.939	547.089	464.313	448.427	421.925	406.999	438.645	610.36	DLD	protein_coding	dihydrolipoamide dehydrogenase [Source:HGNC Symbol;Acc:HGNC:2898]	7
ENSG00000091157.13	164.169	155.862	173.145	149.622	205.323	241.659	156.082	212.105	198.497	192.047	185.319	196.761	WDR7	protein_coding	WD repeat domain 7 [Source:HGNC Symbol;Acc:HGNC:13490]	18
ENSG00000091164.13	123.127	117.066	146.291	132.998	183.444	250.385	201.989	209.6	165.893	153.285	219.323	231.562	TXNL1	protein_coding	thioredoxin like 1 [Source:HGNC Symbol;Acc:HGNC:12436]	18
ENSG00000091262.15	344.252	398.162	490.175	277.078	136.321	115.459	73.4506	146.136	227.264	243.142	185.319	167.314	ABCC6	protein_coding	ATP binding cassette subfamily C member 6 [Source:HGNC Symbol;Acc:HGNC:57]	16
ENSG00000091317.8	125.64	157.904	190.379	196.33	223.836	191.984	229.533	217.116	195.62	91.6187	151.316	145.897	CMTM6	protein_coding	CKLF like MARVEL transmembrane domain containing 6 [Source:HGNC Symbol;Acc:HGNC:19177]	3
ENSG00000091409.15	1110.65	1298.62	1997.58	2405.83	2258.55	2492.44	4766.42	2122.72	1641.67	2382.09	1661.07	2797.48	ITGA6	protein_coding	integrin subunit alpha 6 [Source:HGNC Symbol;Acc:HGNC:6142]	2
ENSG00000091428.18	47.743	31.9891	20.8415	16.6247	21.8787	37.5914	17.051	46.7634	31.6444	31.7142	35.7037	38.8167	RAPGEF4	protein_coding	Rap guanine nucleotide exchange factor 4 [Source:HGNC Symbol;Acc:HGNC:16626]	2
ENSG00000091436.17	118.101	72.8263	52.9053	98.9566	230.568	218.164	560.061	166.177	213.84	146.238	200.621	155.267	MAP3K20	protein_coding	mitogen-activated protein kinase kinase kinase 20 [Source:HGNC Symbol;Acc:HGNC:17797]	2
ENSG00000091483.6	245.416	217.798	278.955	258.079	323.131	214.137	209.859	207.93	212.881	112.762	268.628	289.118	FH	protein_coding	fumarate hydratase [Source:HGNC Symbol;Acc:HGNC:3700]	1
ENSG00000091490.11	1129.92	1144.12	1113.01	999.065	1203.33	1117.67	1061.1	1220.86	1061.53	986.663	1132.32	1286.31	SEL1L3	protein_coding	SEL1L family member 3 [Source:HGNC Symbol;Acc:HGNC:29108]	4
ENSG00000091527.15	376.081	332.142	454.504	445.7	629.433	846.477	830.254	766.585	525.489	392.903	527.054	730.826	CDV3	protein_coding	CDV3 homolog [Source:HGNC Symbol;Acc:HGNC:26928]	3
ENSG00000091536.19	17.5895	13.6124	13.2263	11.0831	5.04892	6.71274	2.62323	4.1753	7.67137	17.619	6.8007	4.01553	MYO15A	protein_coding	myosin XVA [Source:HGNC Symbol;Acc:HGNC:7594]	17
ENSG00000091542.9	233.69	253.19	282.162	242.246	232.251	253.07	230.845	260.539	219.593	174.428	197.22	219.515	ALKBH5	protein_coding	alkB homolog 5, RNA demethylase [Source:HGNC Symbol;Acc:HGNC:25996]	17
ENSG00000091592.16	77.8965	70.7844	40.8814	48.2908	50.4892	49.003	11.8046	67.6399	100.687	100.428	73.1075	57.5559	NLRP1	protein_coding	NLR family pyrin domain containing 1 [Source:HGNC Symbol;Acc:HGNC:14374]	17
ENSG00000091622.16	15.9143	23.1411	4.40877	70.4571	52.1722	10.0691	81.3203	9.18566	24.932	26.4285	17.0017	10.7081	PITPNM3	protein_coding	PITPNM family member 3 [Source:HGNC Symbol;Acc:HGNC:21043]	17
ENSG00000091640.8	83.7597	99.3704	109.017	86.2901	67.319	89.2795	107.553	91.0216	125.619	109.238	129.213	161.96	SPAG7	protein_coding	sperm associated antigen 7 [Source:HGNC Symbol;Acc:HGNC:11216]	17
ENSG00000091651.9	24.2903	14.293	11.6231	23.7496	33.6595	38.9339	34.102	29.2271	25.8909	35.238	30.6031	29.4472	ORC6	protein_coding	origin recognition complex subunit 6 [Source:HGNC Symbol;Acc:HGNC:17151]	16
ENSG00000091732.17	32.6663	23.8217	26.0518	36.416	18.5127	15.4393	20.9859	20.0414	21.0963	29.9523	22.1023	20.0776	ZC3HC1	protein_coding	zinc finger C3HC-type containing 1 [Source:HGNC Symbol;Acc:HGNC:29913]	7
ENSG00000091831.23	9.21357	4.08372	4.80957	3.16661	11.7808	11.4117	5.24647	11.6908	20.1374	12.3333	3.40035	14.7236	ESR1	protein_coding	estrogen receptor 1 [Source:HGNC Symbol;Acc:HGNC:3467]	6
ENSG00000091844.8	10.8888	10.8899	8.81755	6.33322	16.8297	26.1797	17.051	9.18566	16.3017	10.5714	10.201	26.7702	RGS17	protein_coding	regulator of G protein signaling 17 [Source:HGNC Symbol;Acc:HGNC:14088]	6
ENSG00000091879.13	32.6663	34.031	23.6471	31.6661	52.1722	49.6743	61.646	74.3204	56.5764	45.8094	51.0052	54.8788	ANGPT2	protein_coding	angiopoietin 2 [Source:HGNC Symbol;Acc:HGNC:485]	8
ENSG00000091947.10	67.0078	93.9254	53.7069	49.0825	70.6849	43.6328	64.2692	50.1036	43.1515	31.7142	56.1058	48.1863	TMEM101	protein_coding	transmembrane protein 101 [Source:HGNC Symbol;Acc:HGNC:28653]	17
ENSG00000091986.15	70.3582	36.7534	40.8814	27.7078	87.5147	58.4009	45.9066	60.1243	84.3851	40.5237	78.208	40.1553	CCDC80	protein_coding	coiled-coil domain containing 80 [Source:HGNC Symbol;Acc:HGNC:30649]	3
ENSG00000092010.15	497.533	509.784	597.99	450.45	387.084	483.318	278.063	347.385	414.254	369.999	508.352	426.984	PSME1	protein_coding	proteasome activator subunit 1 [Source:HGNC Symbol;Acc:HGNC:9568]	14
ENSG00000092020.10	53.6062	38.7953	68.9372	49.8741	55.5382	76.5253	64.2692	72.6502	56.5764	56.3808	68.007	56.2174	PPP2R3C	protein_coding	protein phosphatase 2 regulatory subunit B''gamma [Source:HGNC Symbol;Acc:HGNC:17485]	14
ENSG00000092036.18	32.6663	31.9891	23.6471	26.1245	26.9276	22.8233	27.544	27.557	38.3569	42.2856	51.0052	20.0776	HAUS4	protein_coding	HAUS augmin like complex subunit 4 [Source:HGNC Symbol;Acc:HGNC:20163]	14
ENSG00000092054.13	16.7519	19.0573	28.0558	10.2915	11.7808	5.37019	0	4.1753	13.4249	19.3809	8.50087	16.0621	MYH7	protein_coding	myosin heavy chain 7 [Source:HGNC Symbol;Acc:HGNC:7577]	14
ENSG00000092068.20	303.21	471.669	454.504	306.37	225.519	153.722	64.2692	217.951	282.882	273.094	232.924	228.885	SLC7A8	protein_coding	solute carrier family 7 member 8 [Source:HGNC Symbol;Acc:HGNC:11066]	14
ENSG00000092094.11	134.853	112.302	123.045	106.081	139.687	153.051	140.343	133.61	148.633	163.857	171.718	169.991	OSGEP	protein_coding	O-sialoglycoprotein endopeptidase [Source:HGNC Symbol;Acc:HGNC:18028]	14
ENSG00000092096.16	51.0934	31.3085	47.6949	18.208	30.2935	9.39784	1.31162	44.2582	27.8087	12.3333	25.5026	16.0621	SLC22A17	protein_coding	solute carrier family 22 member 17 [Source:HGNC Symbol;Acc:HGNC:23095]	14
ENSG00000092108.21	164.169	124.553	224.447	180.497	294.521	367.187	333.151	334.859	280.005	179.714	263.527	330.612	SCFD1	protein_coding	sec1 family domain containing 1 [Source:HGNC Symbol;Acc:HGNC:20726]	14
ENSG00000092140.16	66.1702	56.4914	62.5244	84.7068	97.6125	129.556	140.343	123.589	110.276	105.714	91.8094	91.0186	G2E3	protein_coding	G2/M-phase specific E3 ubiquitin protein ligase [Source:HGNC Symbol;Acc:HGNC:20338]	14
ENSG00000092148.13	928.895	902.501	1142.67	1083.77	1300.94	1268.71	1560.82	1179.11	1062.49	1210.42	1008.2	1334.49	HECTD1	protein_coding	HECT domain E3 ubiquitin protein ligase 1 [Source:HGNC Symbol;Acc:HGNC:20157]	14
ENSG00000092199.17	713.633	769.1	667.729	882.693	1115.81	1502.98	1587.06	1123.16	1079.75	977.854	1207.12	1131.04	HNRNPC	protein_coding	heterogeneous nuclear ribonucleoprotein C [Source:HGNC Symbol;Acc:HGNC:5035]	14
ENSG00000092201.10	324.988	249.787	272.943	417.201	462.818	517.553	796.152	447.592	380.692	414.046	467.548	530.049	SUPT16H	protein_coding	SPT16 homolog, facilitates chromatin remodeling subunit [Source:HGNC Symbol;Acc:HGNC:11465]	14
ENSG00000092203.15	290.646	266.803	303.404	243.037	185.127	251.057	215.105	232.982	223.429	260.761	244.825	231.562	TOX4	protein_coding	TOX high mobility group box family member 4 [Source:HGNC Symbol;Acc:HGNC:20161]	14
ENSG00000092208.17	16.7519	17.0155	17.6351	15.0414	21.8787	25.5084	32.7904	28.392	22.0552	21.1428	30.6031	20.0776	GEMIN2	protein_coding	gem nuclear organelle associated protein 2 [Source:HGNC Symbol;Acc:HGNC:10884]	14
ENSG00000092330.18	115.588	149.736	131.462	128.248	116.125	113.445	87.8784	104.383	126.578	68.7141	95.2098	78.972	TINF2	protein_coding	TERF1 interacting nuclear factor 2 [Source:HGNC Symbol;Acc:HGNC:11824]	14
ENSG00000092421.16	624.01	479.156	787.567	430.659	326.497	508.155	299.049	485.17	499.598	1157.57	722.574	815.152	SEMA6A	protein_coding	semaphorin 6A [Source:HGNC Symbol;Acc:HGNC:10738]	5
ENSG00000092439.16	557.84	492.088	651.697	567.615	679.922	765.924	705.65	826.71	686.588	852.759	691.971	801.767	TRPM7	protein_coding	transient receptor potential cation channel subfamily M member 7 [Source:HGNC Symbol;Acc:HGNC:17994]	15
ENSG00000092445.12	58.6318	65.3394	72.5444	84.7068	47.1233	40.9477	91.8132	40.918	36.439	22.9047	35.7037	30.7857	TYRO3	protein_coding	TYRO3 protein tyrosine kinase [Source:HGNC Symbol;Acc:HGNC:12446]	15
ENSG00000092470.12	29.3159	21.0992	11.2223	44.3325	45.4403	58.4009	56.3995	52.6088	34.5212	52.857	45.9047	48.1863	WDR76	protein_coding	WD repeat domain 76 [Source:HGNC Symbol;Acc:HGNC:25773]	15
ENSG00000092529.25	44.3926	49.6852	31.663	59.3739	13.4638	50.3456	55.0879	46.7634	51.7818	52.857	37.4038	52.2018	CAPN3	protein_coding	calpain 3 [Source:HGNC Symbol;Acc:HGNC:1480]	15
ENSG00000092531.10	91.2981	107.538	189.176	90.2484	104.344	145.667	161.329	159.497	89.1797	174.428	136.014	171.329	SNAP23	protein_coding	synaptosome associated protein 23 [Source:HGNC Symbol;Acc:HGNC:11131]	15
ENSG00000092621.12	16.7519	29.9472	7.61515	12.6664	80.7828	66.4562	23.6091	27.557	21.0963	10.5714	32.3033	18.7391	PHGDH	protein_coding	phosphoglycerate dehydrogenase [Source:HGNC Symbol;Acc:HGNC:8923]	1
ENSG00000092758.18	14.2392	10.8899	7.61515	8.70818	25.2446	10.7404	3.93485	3.34024	17.2606	12.3333	15.3016	8.03105	COL9A3	protein_coding	collagen type IX alpha 3 chain [Source:HGNC Symbol;Acc:HGNC:2219]	20
ENSG00000092820.18	1307.49	1669.56	3587.54	2112.13	1672.88	1634.55	1935.95	1812.08	1655.1	2047.33	1994.3	1892.65	EZR	protein_coding	ezrin [Source:HGNC Symbol;Acc:HGNC:12691]	6
ENSG00000092841.18	918.844	1201.29	1481.75	1185.9	1105.71	770.623	991.583	691.43	793.028	706.521	938.496	1093.56	MYL6	protein_coding	myosin light chain 6 [Source:HGNC Symbol;Acc:HGNC:7587]	12
ENSG00000092847.12	443.089	434.916	418.834	432.242	393.816	306.101	355.448	346.55	393.158	405.237	341.735	388.167	AGO1	protein_coding	argonaute RISC component 1 [Source:HGNC Symbol;Acc:HGNC:3262]	1
ENSG00000092853.14	39.3671	27.9054	13.6271	53.0407	87.5147	75.854	89.19	49.2686	36.439	51.0951	59.5061	54.8788	CLSPN	protein_coding	claspin [Source:HGNC Symbol;Acc:HGNC:19715]	1
ENSG00000092871.16	125.64	143.611	129.458	134.581	100.978	120.829	118.046	127.764	120.824	119.809	139.414	111.096	RFFL	protein_coding	ring finger and FYVE like domain containing E3 ubiquitin protein ligase [Source:HGNC Symbol;Acc:HGNC:24821]	17
ENSG00000092929.11	95.4861	149.736	149.898	203.455	89.1977	45.6467	133.785	90.1865	79.5905	61.6665	68.007	65.5869	UNC13D	protein_coding	unc-13 homolog D [Source:HGNC Symbol;Acc:HGNC:23147]	17
ENSG00000092931.11	77.8965	108.899	107.815	86.2901	72.3679	73.1689	59.0228	87.6813	87.2619	75.7617	90.1092	89.6801	MFSD11	protein_coding	major facilitator superfamily domain containing 11 [Source:HGNC Symbol;Acc:HGNC:25458]	17
ENSG00000092964.18	255.467	252.51	232.062	205.83	304.618	274.551	279.374	291.436	280.005	137.428	221.023	236.916	DPYSL2	protein_coding	dihydropyrimidinase like 2 [Source:HGNC Symbol;Acc:HGNC:3014]	8
ENSG00000092978.11	96.3237	104.815	119.438	102.915	136.321	195.341	207.236	179.538	147.674	158.571	125.813	152.59	GPATCH2	protein_coding	G-patch domain containing 2 [Source:HGNC Symbol;Acc:HGNC:25499]	1
ENSG00000093000.19	273.894	236.175	291.38	311.911	334.912	362.488	331.839	288.096	268.498	288.951	283.929	341.32	NUP50	protein_coding	nucleoporin 50 [Source:HGNC Symbol;Acc:HGNC:8065]	22
ENSG00000093009.10	15.0767	10.8899	3.20638	27.7078	43.7573	34.9063	28.8556	20.8765	13.4249	51.0951	28.903	21.4161	CDC45	protein_coding	cell division cycle 45 [Source:HGNC Symbol;Acc:HGNC:1739]	22
ENSG00000093010.14	133.178	137.485	74.5484	108.456	112.759	79.8816	148.213	69.31	72.878	86.333	119.012	81.649	COMT	protein_coding	catechol-O-methyltransferase [Source:HGNC Symbol;Acc:HGNC:2228]	22
ENSG00000093072.18	182.596	157.904	114.628	79.1653	146.419	108.746	22.2975	96.867	229.182	89.8568	122.413	72.2795	ADA2	protein_coding	adenosine deaminase 2 [Source:HGNC Symbol;Acc:HGNC:1839]	22
ENSG00000093144.19	185.947	154.501	233.665	178.913	195.225	237.631	257.077	214.61	208.086	158.571	222.723	216.838	ECHDC1	protein_coding	ethylmalonyl-CoA decarboxylase 1 [Source:HGNC Symbol;Acc:HGNC:21489]	6
ENSG00000093167.18	445.602	393.398	554.303	390.285	467.867	659.191	516.777	642.996	545.626	796.378	693.671	721.456	LRRFIP2	protein_coding	LRR binding FLII interacting protein 2 [Source:HGNC Symbol;Acc:HGNC:6703]	3
ENSG00000093183.14	197.673	255.232	484.965	216.913	233.933	302.745	95.7481	318.158	294.389	250.19	156.416	273.056	SEC22C	protein_coding	SEC22 homolog C, vesicle trafficking protein [Source:HGNC Symbol;Acc:HGNC:16828]	3
ENSG00000093217.11	144.067	138.846	152.704	91.04	121.174	108.075	93.1248	80.1658	123.701	214.952	122.413	127.158	XYLB	protein_coding	xylulokinase [Source:HGNC Symbol;Acc:HGNC:12839]	3
ENSG00000094631.21	278.92	309.001	323.043	284.995	247.397	228.233	186.25	234.652	224.388	327.713	217.622	230.223	HDAC6	protein_coding	histone deacetylase 6 [Source:HGNC Symbol;Acc:HGNC:14064]	X
ENSG00000094755.17	39.3671	23.1411	22.0439	91.04	13.4638	16.7819	86.5667	32.5674	22.0552	40.5237	28.903	26.7702	GABRP	protein_coding	gamma-aminobutyric acid type A receptor subunit pi [Source:HGNC Symbol;Acc:HGNC:4089]	5
ENSG00000094804.12	37.6919	21.0992	18.8375	63.3322	85.8317	83.9093	90.5016	45.0933	45.0693	89.8568	49.3051	54.8788	CDC6	protein_coding	cell division cycle 6 [Source:HGNC Symbol;Acc:HGNC:1744]	17
ENSG00000094841.14	58.6318	71.465	71.7428	53.0407	72.3679	128.885	107.553	96.867	77.6726	73.9998	98.6101	109.758	UPRT	protein_coding	uracil phosphoribosyltransferase homolog [Source:HGNC Symbol;Acc:HGNC:28334]	X
ENSG00000094880.11	94.6485	83.0355	68.1356	92.6233	94.2466	114.788	157.394	102.712	91.0976	72.2379	95.2098	81.649	CDC23	protein_coding	cell division cycle 23 [Source:HGNC Symbol;Acc:HGNC:1724]	5
ENSG00000094914.14	82.0845	100.732	68.1356	66.4988	60.5871	50.3456	44.595	51.7737	58.4942	68.7141	98.6101	56.2174	AAAS	protein_coding	aladin WD repeat nucleoporin [Source:HGNC Symbol;Acc:HGNC:13666]	12
ENSG00000094916.16	507.584	375.021	274.146	444.117	560.431	480.632	435.457	480.16	475.625	324.189	506.652	374.782	CBX5	protein_coding	chromobox 5 [Source:HGNC Symbol;Acc:HGNC:1555]	12
ENSG00000094975.14	206.049	172.197	481.759	275.495	334.912	431.629	297.737	475.984	283.841	417.57	272.028	401.553	SUCO	protein_coding	SUN domain containing ossification factor [Source:HGNC Symbol;Acc:HGNC:1240]	1
ENSG00000095002.15	69.5206	61.2557	40.4806	70.4571	111.076	114.117	142.966	119.414	108.358	70.476	76.5079	96.3726	MSH2	protein_coding	mutS homolog 2 [Source:HGNC Symbol;Acc:HGNC:7325]	2
ENSG00000095015.6	225.314	196.018	262.122	214.538	227.202	294.689	272.816	315.653	308.773	213.19	214.222	275.733	MAP3K1	protein_coding	mitogen-activated protein kinase kinase kinase 1 [Source:HGNC Symbol;Acc:HGNC:6848]	5
ENSG00000095059.16	20.9399	20.4186	17.2343	21.3746	23.5616	13.4255	26.2323	10.8558	14.3838	31.7142	10.201	20.0776	DHPS	protein_coding	deoxyhypusine synthase [Source:HGNC Symbol;Acc:HGNC:2869]	19
ENSG00000095066.11	383.619	423.345	579.954	466.283	306.301	355.104	292.491	358.241	287.676	577.903	346.836	477.848	HOOK2	protein_coding	hook microtubule tethering protein 2 [Source:HGNC Symbol;Acc:HGNC:19885]	19
ENSG00000095110.8	20.1023	21.7798	26.8534	7.91653	11.7808	36.9201	2.62323	35.9076	2.87676	19.3809	6.8007	17.4006	NXPE1	protein_coding	neurexophilin and PC-esterase domain family member 1 [Source:HGNC Symbol;Acc:HGNC:28527]	11
ENSG00000095139.14	558.677	601.667	853.699	654.697	671.507	614.887	529.893	530.263	554.257	463.379	578.059	631.776	ARCN1	protein_coding	archain 1 [Source:HGNC Symbol;Acc:HGNC:649]	11
ENSG00000095203.14	478.268	579.888	837.667	479.741	415.695	569.241	504.973	685.584	464.118	613.141	516.853	764.288	EPB41L4B	protein_coding	erythrocyte membrane protein band 4.1 like 4B [Source:HGNC Symbol;Acc:HGNC:19818]	9
ENSG00000095209.12	27.6407	15.6542	15.6311	22.9579	25.2446	49.003	28.8556	37.5777	29.7266	5.2857	18.7019	32.1242	TMEM38B	protein_coding	transmembrane protein 38B [Source:HGNC Symbol;Acc:HGNC:25535]	9
ENSG00000095261.14	129.828	115.705	104.608	90.2484	131.272	140.296	169.199	105.218	140.003	89.8568	107.111	132.512	PSMD5	protein_coding	proteasome 26S subunit, non-ATPase 5 [Source:HGNC Symbol;Acc:HGNC:9563]	9
ENSG00000095303.17	111.4	151.097	114.628	114.79	104.344	51.0168	68.2041	80.1658	130.413	75.7617	107.111	93.6956	PTGS1	protein_coding	prostaglandin-endoperoxide synthase 1 [Source:HGNC Symbol;Acc:HGNC:9604]	9
ENSG00000095319.14	186.784	163.349	124.247	175.747	250.763	120.158	182.315	146.136	172.606	220.237	134.314	141.882	NUP188	protein_coding	nucleoporin 188 [Source:HGNC Symbol;Acc:HGNC:17859]	9
ENSG00000095321.17	372.731	490.726	590.375	381.577	257.495	189.299	81.3203	250.518	253.155	241.38	202.321	190.068	CRAT	protein_coding	carnitine O-acetyltransferase [Source:HGNC Symbol;Acc:HGNC:2342]	9
ENSG00000095370.20	35.1791	27.2248	23.2463	27.7078	26.9276	18.1244	7.8697	22.5466	36.439	31.7142	32.3033	28.1087	SH2D3C	protein_coding	SH2 domain containing 3C [Source:HGNC Symbol;Acc:HGNC:16884]	9
ENSG00000095380.11	146.579	142.93	116.231	131.414	200.274	132.912	220.352	94.3618	94.9332	73.9998	124.113	136.528	NANS	protein_coding	N-acetylneuraminate synthase [Source:HGNC Symbol;Acc:HGNC:19237]	9
ENSG00000095383.20	195.998	244.342	102.604	81.5402	58.9041	57.7296	41.9718	65.9698	95.8922	116.285	103.711	64.2484	TBC1D2	protein_coding	TBC1 domain family member 2 [Source:HGNC Symbol;Acc:HGNC:18026]	9
ENSG00000095397.15	52.7686	36.0728	21.2423	11.8748	37.0254	28.1935	2.62323	23.3817	47.9461	75.7617	40.8042	16.0621	WHRN	protein_coding	whirlin [Source:HGNC Symbol;Acc:HGNC:16361]	9
ENSG00000095485.18	67.0078	74.8681	56.1117	72.832	65.636	54.3732	80.0087	62.6295	66.1656	66.9522	45.9047	52.2018	CWF19L1	protein_coding	CWF19 like cell cycle control factor 1 [Source:HGNC Symbol;Acc:HGNC:25613]	10
ENSG00000095539.15	217.775	289.263	222.042	192.372	119.491	91.2933	112.799	118.579	177.4	237.856	232.924	155.267	SEMA4G	protein_coding	semaphorin 4G [Source:HGNC Symbol;Acc:HGNC:10735]	10
ENSG00000095564.14	329.176	251.148	351.5	368.91	496.478	671.274	675.483	532.768	580.148	775.236	528.754	631.776	BTAF1	protein_coding	B-TFIID TATA-box binding protein associated factor 1 [Source:HGNC Symbol;Acc:HGNC:17307]	10
ENSG00000095574.11	61.1446	56.4914	72.5444	46.7075	62.2701	81.2242	76.0738	96.867	71.9191	68.7141	47.6049	73.618	IKZF5	protein_coding	IKAROS family zinc finger 5 [Source:HGNC Symbol;Acc:HGNC:14283]	10
ENSG00000095585.16	225.314	258.635	155.509	145.664	139.687	246.358	116.734	206.26	147.674	193.809	210.822	206.13	BLNK	protein_coding	B cell linker [Source:HGNC Symbol;Acc:HGNC:14211]	10
ENSG00000095637.22	136.528	93.9254	73.7468	93.415	168.297	167.147	137.72	173.693	169.729	190.285	221.023	95.0341	SORBS1	protein_coding	sorbin and SH3 domain containing 1 [Source:HGNC Symbol;Acc:HGNC:14565]	10
ENSG00000095739.11	6.70078	8.84805	13.2263	16.6247	21.8787	14.0968	19.6743	11.6908	5.75353	5.2857	11.9012	4.01553	BAMBI	protein_coding	BMP and activin membrane bound inhibitor [Source:HGNC Symbol;Acc:HGNC:30251]	10
ENSG00000095787.23	377.756	355.964	511.819	433.034	499.844	769.952	692.534	633.811	515.9	704.76	695.371	732.164	WAC	protein_coding	WW domain containing adaptor with coiled-coil [Source:HGNC Symbol;Acc:HGNC:17327]	10
ENSG00000095794.19	35.1791	20.4186	31.2622	31.6661	25.2446	50.3456	32.7904	39.2478	34.5212	31.7142	49.3051	38.8167	CREM	protein_coding	cAMP responsive element modulator [Source:HGNC Symbol;Acc:HGNC:2352]	10
ENSG00000095906.17	60.307	72.8263	52.5045	56.999	69.002	26.1797	48.5298	17.5363	53.6996	63.4284	35.7037	25.4317	NUBP2	protein_coding	nucleotide binding protein 2 [Source:HGNC Symbol;Acc:HGNC:8042]	16
ENSG00000095932.7	831.734	1032.5	1814.81	742.57	693.386	971.334	346.267	1066.37	636.724	1221	1339.74	1513.85	SMIM24	protein_coding	small integral membrane protein 24 [Source:HGNC Symbol;Acc:HGNC:37244]	19
ENSG00000095951.17	283.108	250.468	355.908	311.119	257.495	336.98	237.403	247.178	285.759	357.665	340.035	285.102	HIVEP1	protein_coding	HIVEP zinc finger 1 [Source:HGNC Symbol;Acc:HGNC:4920]	6
ENSG00000096060.14	108.888	70.7844	91.7827	79.1653	203.64	281.935	68.2041	125.259	122.742	162.095	71.4073	143.22	FKBP5	protein_coding	FKBP prolyl isomerase 5 [Source:HGNC Symbol;Acc:HGNC:3721]	6
ENSG00000096063.16	251.279	243.662	235.669	300.828	343.327	451.096	477.429	374.942	303.978	421.094	372.338	394.86	SRPK1	protein_coding	SRSF protein kinase 1 [Source:HGNC Symbol;Acc:HGNC:11305]	6
ENSG00000096070.19	285.621	297.431	301.4	259.662	188.493	142.31	166.575	189.559	169.729	246.666	163.217	175.345	BRPF3	protein_coding	bromodomain and PHD finger containing 3 [Source:HGNC Symbol;Acc:HGNC:14256]	6
ENSG00000096080.11	41.8799	32.6697	39.2782	32.4578	53.8552	39.6052	52.4647	34.2375	36.439	31.7142	52.7054	46.8478	MRPS18A	protein_coding	mitochondrial ribosomal protein S18A [Source:HGNC Symbol;Acc:HGNC:14515]	6
ENSG00000096088.16	27.6407	306.279	0.400798	75.207	9542.47	19.467	7.8697	0.83506	0.958922	0	1824.29	2.67702	PGC	protein_coding	progastricsin [Source:HGNC Symbol;Acc:HGNC:8890]	6
ENSG00000096092.6	31.8287	54.4495	40.0798	36.416	52.1722	35.5775	55.0879	38.4128	48.905	22.9047	32.3033	28.1087	TMEM14A	protein_coding	transmembrane protein 14A [Source:HGNC Symbol;Acc:HGNC:21076]	6
ENSG00000096093.16	114.751	134.763	107.815	119.54	104.344	101.362	133.785	117.743	119.865	163.857	117.312	125.82	EFHC1	protein_coding	EF-hand domain containing 1 [Source:HGNC Symbol;Acc:HGNC:16406]	6
ENSG00000096384.20	1453.23	1242.13	971.133	1839.01	1942.15	1538.56	3041.64	1361.98	1296.46	748.807	1713.78	1278.28	HSP90AB1	protein_coding	heat shock protein 90 alpha family class B member 1 [Source:HGNC Symbol;Acc:HGNC:5258]	6
ENSG00000096395.11	153.28	74.8681	70.9412	61.7489	102.661	96.6635	34.102	92.6917	76.7137	65.1903	47.6049	70.9409	MLN	protein_coding	motilin [Source:HGNC Symbol;Acc:HGNC:7141]	6
ENSG00000096401.8	206.049	198.741	218.435	237.496	269.276	339.665	392.174	299.787	221.511	273.094	244.825	311.872	CDC5L	protein_coding	cell division cycle 5 like [Source:HGNC Symbol;Acc:HGNC:1743]	6
ENSG00000096433.11	1263.1	1404.8	1150.29	1260.31	1083.84	620.257	923.379	739.863	818.919	1333.76	861.988	1029.31	ITPR3	protein_coding	inositol 1,4,5-trisphosphate receptor type 3 [Source:HGNC Symbol;Acc:HGNC:6182]	6
ENSG00000096654.15	25.9655	25.1829	34.4686	33.2494	45.4403	80.5529	100.995	43.4231	67.1245	75.7617	62.9065	65.5869	ZNF184	protein_coding	zinc finger protein 184 [Source:HGNC Symbol;Acc:HGNC:12975]	6
ENSG00000096696.14	3274.17	3358.17	5080.91	4482.34	3207.75	3285.22	4144.71	2906.84	3302.53	3411.04	3663.88	4801.23	DSP	protein_coding	desmoplakin [Source:HGNC Symbol;Acc:HGNC:3052]	6
ENSG00000096717.12	100.512	80.9937	97.3938	98.1649	95.9296	129.556	100.995	136.95	106.44	148	103.711	133.851	SIRT1	protein_coding	sirtuin 1 [Source:HGNC Symbol;Acc:HGNC:14929]	10
ENSG00000096746.17	319.124	262.719	467.731	376.827	445.988	711.551	626.953	676.399	443.981	655.426	520.253	776.335	HNRNPH3	protein_coding	heterogeneous nuclear ribonucleoprotein H3 [Source:HGNC Symbol;Acc:HGNC:5043]	10
ENSG00000096872.16	58.6318	36.7534	35.671	44.3325	62.2701	87.2657	106.241	80.1658	48.905	89.8568	73.1075	61.5714	IFT74	protein_coding	intraflagellar transport 74 [Source:HGNC Symbol;Acc:HGNC:21424]	9
ENSG00000096968.13	126.477	122.511	210.82	137.748	208.689	247.029	190.185	248.013	173.565	229.047	170.017	207.469	JAK2	protein_coding	Janus kinase 2 [Source:HGNC Symbol;Acc:HGNC:6192]	9
ENSG00000096996.16	20.1023	19.0573	23.6471	16.6247	16.8297	22.8233	6.55809	20.8765	21.0963	24.6666	13.6014	16.0621	IL12RB1	protein_coding	interleukin 12 receptor subunit beta 1 [Source:HGNC Symbol;Acc:HGNC:5971]	19
ENSG00000097007.19	337.552	398.843	286.169	384.743	252.446	185.943	247.896	186.218	285.759	318.904	331.534	180.699	ABL1	protein_coding	ABL proto-oncogene 1, non-receptor tyrosine kinase [Source:HGNC Symbol;Acc:HGNC:76]	9
ENSG00000097021.19	197.673	176.28	171.141	165.455	131.272	115.459	77.3854	111.063	116.988	119.809	119.012	171.329	ACOT7	protein_coding	acyl-CoA thioesterase 7 [Source:HGNC Symbol;Acc:HGNC:24157]	1
ENSG00000097033.14	374.406	330.781	511.017	379.202	393.816	549.774	503.661	465.129	386.445	426.38	481.149	459.108	SH3GLB1	protein_coding	SH3 domain containing GRB2 like, endophilin B1 [Source:HGNC Symbol;Acc:HGNC:10833]	1
ENSG00000097046.13	7.53837	4.08372	6.01196	13.4581	20.1957	40.9477	51.1531	59.2893	26.8498	59.9046	34.0035	33.4627	CDC7	protein_coding	cell division cycle 7 [Source:HGNC Symbol;Acc:HGNC:1745]	1
ENSG00000097096.9	72.8709	57.172	104.608	57.7906	65.636	81.2242	73.4506	79.3307	97.81	68.7141	93.5096	81.649	SYDE2	protein_coding	synapse defective Rho GTPase homolog 2 [Source:HGNC Symbol;Acc:HGNC:25841]	1
ENSG00000099139.14	2631.73	3373.83	2991.55	1716.3	1541.6	1747.33	836.812	1810.41	1965.79	2988.18	2332.64	2430.73	PCSK5	protein_coding	proprotein convertase subtilisin/kexin type 5 [Source:HGNC Symbol;Acc:HGNC:8747]	9
ENSG00000099194.6	187.622	428.109	2690.15	1814.47	1075.42	989.458	582.358	237.992	265.621	903.854	321.333	832.552	SCD	protein_coding	stearoyl-CoA desaturase [Source:HGNC Symbol;Acc:HGNC:10571]	10
ENSG00000099203.7	14.2392	14.9736	25.2502	15.0414	33.6595	5.37019	13.1162	12.5259	9.58922	17.619	17.0017	8.03105	TMED1	protein_coding	transmembrane p24 trafficking protein 1 [Source:HGNC Symbol;Acc:HGNC:17291]	19
ENSG00000099204.20	782.316	942.658	1346.28	1119.4	1013.15	822.311	1162.09	828.38	779.603	701.236	776.98	993.173	ABLIM1	protein_coding	actin binding LIM protein 1 [Source:HGNC Symbol;Acc:HGNC:78]	10
ENSG00000099219.14	179.246	209.631	187.974	296.078	237.299	214.137	434.145	219.621	215.757	218.475	243.125	227.546	ERMP1	protein_coding	endoplasmic reticulum metallopeptidase 1 [Source:HGNC Symbol;Acc:HGNC:23703]	9
ENSG00000099246.16	159.981	162.668	279.757	205.83	286.106	389.339	346.267	298.117	252.196	292.475	294.13	369.428	RAB18	protein_coding	RAB18, member RAS oncogene family [Source:HGNC Symbol;Acc:HGNC:14244]	10
ENSG00000099250.18	288.971	208.269	258.114	186.038	230.568	246.358	137.72	347.385	290.553	149.761	222.723	251.64	NRP1	protein_coding	neuropilin 1 [Source:HGNC Symbol;Acc:HGNC:8004]	10
ENSG00000099256.19	46.9054	44.9209	56.9133	56.999	53.8552	97.3348	77.3854	109.393	63.2888	66.9522	86.7089	108.419	PRTFDC1	protein_coding	phosphoribosyl transferase domain containing 1 [Source:HGNC Symbol;Acc:HGNC:23333]	10
ENSG00000099260.11	15.9143	14.293	4.80957	3.95826	16.8297	13.4255	7.8697	7.51554	16.3017	15.8571	34.0035	8.03105	PALMD	protein_coding	palmdelphin [Source:HGNC Symbol;Acc:HGNC:15846]	1
ENSG00000099282.10	185.109	298.792	241.681	261.245	240.665	119.487	352.825	203.755	138.085	177.952	188.719	180.699	TSPAN15	protein_coding	tetraspanin 15 [Source:HGNC Symbol;Acc:HGNC:23298]	10
ENSG00000099284.14	43.555	44.2402	34.8694	60.9572	74.0509	53.0307	76.0738	43.4231	41.2336	52.857	62.9065	45.5093	MACROH2A2	protein_coding	macroH2A.2 histone [Source:HGNC Symbol;Acc:HGNC:14453]	10
ENSG00000099290.17	221.963	312.404	307.412	297.661	232.251	262.468	270.193	249.683	171.647	278.38	205.721	315.888	WASHC2A	protein_coding	WASH complex subunit 2A [Source:HGNC Symbol;Acc:HGNC:23416]	10
ENSG00000099308.10	253.792	305.598	440.477	330.119	191.859	169.161	136.408	186.218	200.415	340.046	234.624	246.286	MAST3	protein_coding	microtubule associated serine/threonine kinase 3 [Source:HGNC Symbol;Acc:HGNC:19036]	19
ENSG00000099326.9	134.853	129.998	89.7787	113.206	126.223	85.9231	114.111	94.3618	105.481	130.381	129.213	100.388	MZF1	protein_coding	myeloid zinc finger 1 [Source:HGNC Symbol;Acc:HGNC:13108]	19
ENSG00000099330.9	63.6574	66.7007	115.831	64.1239	37.0254	20.8095	27.544	32.5674	29.7266	28.1904	35.7037	28.1087	OCEL1	protein_coding	occludin/ELL domain containing 1 [Source:HGNC Symbol;Acc:HGNC:26221]	19
ENSG00000099331.13	438.901	491.407	502.6	469.45	407.28	339.665	309.542	382.458	398.911	459.856	406.342	307.857	MYO9B	protein_coding	myosin IXB [Source:HGNC Symbol;Acc:HGNC:7609]	19
ENSG00000099337.5	80.4093	101.412	132.664	126.664	121.174	67.7987	144.278	85.1761	56.5764	42.2856	44.2045	69.6024	KCNK6	protein_coding	potassium two pore domain channel subfamily K member 6 [Source:HGNC Symbol;Acc:HGNC:6281]	19
ENSG00000099338.23	36.8543	34.031	51.7029	35.6244	43.7573	48.3318	6.55809	13.361	32.6033	45.8094	27.2028	20.0776	CATSPERG	protein_coding	cation channel sperm associated auxiliary subunit gamma [Source:HGNC Symbol;Acc:HGNC:25243]	19
ENSG00000099341.11	167.519	221.201	281.36	239.079	269.276	226.891	225.598	212.94	191.784	170.904	241.425	255.655	PSMD8	protein_coding	proteasome 26S subunit, non-ATPase 8 [Source:HGNC Symbol;Acc:HGNC:9566]	19
ENSG00000099364.16	80.4093	113.663	82.9651	110.831	79.0998	43.6328	85.2551	42.5881	48.905	65.1903	64.6066	69.6024	FBXL19	protein_coding	F-box and leucine rich repeat protein 19 [Source:HGNC Symbol;Acc:HGNC:25300]	16
ENSG00000099377.14	23.4527	23.1411	16.8335	31.6661	16.8297	13.4255	13.1162	18.3713	11.5071	15.8571	22.1023	8.03105	HSD3B7	protein_coding	hydroxy-delta-5-steroid dehydrogenase, 3 beta- and steroid delta-isomerase 7 [Source:HGNC Symbol;Acc:HGNC:18324]	16
ENSG00000099381.18	124.802	118.428	85.3699	127.456	58.9041	42.2903	66.8925	65.9698	79.5905	121.571	100.31	69.6024	SETD1A	protein_coding	SET domain containing 1A, histone lysine methyltransferase [Source:HGNC Symbol;Acc:HGNC:29010]	16
ENSG00000099385.11	26.8031	35.3922	24.4487	34.8327	21.8787	20.1382	34.102	22.5466	21.0963	26.4285	15.3016	29.4472	BCL7C	protein_coding	BAF chromatin remodeling complex subunit BCL7C [Source:HGNC Symbol;Acc:HGNC:1006]	16
ENSG00000099617.4	27.6407	49.6852	72.1436	85.4985	45.4403	24.8371	26.2323	35.0725	15.3427	28.1904	32.3033	20.0776	EFNA2	protein_coding	ephrin A2 [Source:HGNC Symbol;Acc:HGNC:3222]	19
ENSG00000099622.14	694.368	667.007	601.597	547.824	496.478	637.039	696.469	597.068	659.738	710.045	537.255	659.885	CIRBP	protein_coding	cold inducible RNA binding protein [Source:HGNC Symbol;Acc:HGNC:1982]	19
ENSG00000099624.8	141.554	198.06	181.161	151.997	124.54	86.5944	85.2551	80.1658	114.112	102.19	161.517	137.866	ATP5F1D	protein_coding	ATP synthase F1 subunit delta [Source:HGNC Symbol;Acc:HGNC:837]	19
ENSG00000099725.14	0	0	0	0	70.6849	86.5944	0	0.83506	0	72.2379	49.3051	0	PRKY	protein_coding	protein kinase Y-linked (pseudogene) [Source:HGNC Symbol;Acc:HGNC:9444]	Y
ENSG00000099783.12	516.797	513.187	463.723	609.572	610.92	602.133	868.291	629.635	507.27	403.475	596.761	642.484	HNRNPM	protein_coding	heterogeneous nuclear ribonucleoprotein M [Source:HGNC Symbol;Acc:HGNC:5046]	19
ENSG00000099785.10	71.1958	100.051	71.7428	51.4574	47.1233	27.5222	34.102	37.5777	39.3158	15.8571	44.2045	20.0776	MARCHF2	protein_coding	membrane associated ring-CH-type finger 2 [Source:HGNC Symbol;Acc:HGNC:28038]	19
ENSG00000099795.7	100.512	117.747	107.013	113.206	114.442	111.432	112.799	68.4749	82.4673	96.9044	159.816	115.112	NDUFB7	protein_coding	NADH:ubiquinone oxidoreductase subunit B7 [Source:HGNC Symbol;Acc:HGNC:7702]	19
ENSG00000099797.15	110.563	132.721	109.819	103.706	85.8317	79.2104	82.6319	90.1865	94.9332	81.0473	108.811	81.649	TECR	protein_coding	trans-2,3-enoyl-CoA reductase [Source:HGNC Symbol;Acc:HGNC:4551]	19
ENSG00000099800.8	103.862	112.302	85.7707	102.123	100.978	101.362	141.655	101.877	91.0976	56.3808	110.511	127.158	TIMM13	protein_coding	translocase of inner mitochondrial membrane 13 [Source:HGNC Symbol;Acc:HGNC:11816]	19
ENSG00000099804.9	69.5206	105.496	92.985	79.1653	69.002	59.0721	90.5016	57.6192	56.5764	79.2854	64.6066	85.6645	CDC34	protein_coding	cell division cycle 34, ubiqiutin conjugating enzyme [Source:HGNC Symbol;Acc:HGNC:1734]	19
ENSG00000099810.21	78.7341	62.617	50.9013	100.54	144.736	152.379	207.236	125.259	156.304	125.095	113.912	89.6801	MTAP	protein_coding	methylthioadenosine phosphorylase [Source:HGNC Symbol;Acc:HGNC:7413]	9
ENSG00000099812.9	1695.3	2391.02	2494.97	1814.47	807.828	711.551	819.761	1040.49	1125.77	1342.57	1057.51	894.124	MISP	protein_coding	mitotic spindle positioning [Source:HGNC Symbol;Acc:HGNC:27000]	19
ENSG00000099814.16	361.004	494.81	506.608	618.281	292.838	169.161	299.049	209.6	241.648	352.38	273.728	239.593	CEP170B	protein_coding	centrosomal protein 170B [Source:HGNC Symbol;Acc:HGNC:20362]	14
ENSG00000099817.12	164.169	203.505	174.347	149.622	131.272	92.6359	99.6829	121.084	111.235	86.333	137.714	116.45	POLR2E	protein_coding	RNA polymerase II, I and III subunit E [Source:HGNC Symbol;Acc:HGNC:9192]	19
ENSG00000099821.14	180.921	208.95	153.105	182.08	131.272	94.6497	116.734	111.898	114.112	230.809	132.614	113.773	POLRMT	protein_coding	RNA polymerase mitochondrial [Source:HGNC Symbol;Acc:HGNC:9200]	19
ENSG00000099834.19	3594.13	4848.73	6039.62	2652.04	1469.24	1590.92	276.751	2820.83	2300.45	4061.18	3087.52	2121.54	CDHR5	protein_coding	cadherin related family member 5 [Source:HGNC Symbol;Acc:HGNC:7521]	11
ENSG00000099849.15	128.152	159.946	152.704	159.914	94.2466	48.3318	80.0087	51.7737	61.371	56.3808	61.2063	64.2484	RASSF7	protein_coding	Ras association domain family member 7 [Source:HGNC Symbol;Acc:HGNC:1166]	11
ENSG00000099860.9	63.6574	132.721	190.78	77.5819	79.0998	102.705	30.1672	146.136	211.922	278.38	113.912	53.5403	GADD45B	protein_coding	growth arrest and DNA damage inducible beta [Source:HGNC Symbol;Acc:HGNC:4096]	19
ENSG00000099864.18	48.5806	63.2976	34.4686	19.7913	20.1957	16.1106	5.24647	23.3817	31.6444	54.6189	40.8042	22.7546	PALM	protein_coding	paralemmin [Source:HGNC Symbol;Acc:HGNC:8594]	19
ENSG00000099875.14	474.918	637.74	549.494	533.574	338.278	283.949	297.737	318.158	421.925	320.666	379.139	310.534	MKNK2	protein_coding	MAPK interacting serine/threonine kinase 2 [Source:HGNC Symbol;Acc:HGNC:7111]	19
ENSG00000099889.14	37.6919	38.1147	16.8335	31.6661	20.1957	12.7542	35.4137	17.5363	23.0141	24.6666	17.0017	13.3851	ARVCF	protein_coding	ARVCF delta catenin family member [Source:HGNC Symbol;Acc:HGNC:728]	22
ENSG00000099899.15	80.4093	72.1456	64.9292	83.9152	70.6849	65.1136	62.9576	49.2686	76.7137	70.476	61.2063	64.2484	TRMT2A	protein_coding	tRNA methyltransferase 2 homolog A [Source:HGNC Symbol;Acc:HGNC:24974]	22
ENSG00000099901.17	108.05	110.941	74.1476	144.081	183.444	189.971	166.575	115.238	147.674	89.8568	163.217	139.205	RANBP1	protein_coding	RAN binding protein 1 [Source:HGNC Symbol;Acc:HGNC:9847]	22
ENSG00000099904.15	72.8709	53.0883	36.0718	37.9993	42.0744	23.4946	15.7394	23.3817	27.8087	33.4761	30.6031	24.0932	ZDHHC8	protein_coding	zinc finger DHHC-type palmitoyltransferase 8 [Source:HGNC Symbol;Acc:HGNC:18474]	22
ENSG00000099910.17	56.119	47.6433	49.6989	53.8324	43.7573	34.235	28.8556	34.2375	35.4801	31.7142	25.5026	33.4627	KLHL22	protein_coding	kelch like family member 22 [Source:HGNC Symbol;Acc:HGNC:25888]	22
ENSG00000099917.17	371.056	395.44	504.604	395.035	238.982	163.12	166.575	228.807	242.607	301.285	309.432	194.084	MED15	protein_coding	mediator complex subunit 15 [Source:HGNC Symbol;Acc:HGNC:14248]	22
ENSG00000099937.11	12.564	16.3349	17.6351	22.1663	16.8297	9.39784	7.8697	9.18566	14.3838	14.0952	5.10052	17.4006	SERPIND1	protein_coding	serpin family D member 1 [Source:HGNC Symbol;Acc:HGNC:4838]	22
ENSG00000099940.12	113.076	84.3968	127.854	102.123	77.4168	108.746	107.553	95.1969	100.687	98.6663	91.8094	127.158	SNAP29	protein_coding	synaptosome associated protein 29 [Source:HGNC Symbol;Acc:HGNC:11133]	22
ENSG00000099942.13	415.448	389.314	472.14	386.326	353.425	332.281	333.151	344.88	406.583	287.19	346.836	372.105	CRKL	protein_coding	CRK like proto-oncogene, adaptor protein [Source:HGNC Symbol;Acc:HGNC:2363]	22
ENSG00000099949.21	60.307	50.3658	55.3101	57.7906	53.8552	36.2488	55.0879	44.2582	53.6996	65.1903	37.4038	50.8633	LZTR1	protein_coding	leucine zipper like transcription regulator 1 [Source:HGNC Symbol;Acc:HGNC:6742]	22
ENSG00000099953.10	28.4783	24.5023	32.0638	27.7078	5.04892	10.0691	26.2323	17.5363	23.0141	26.4285	15.3016	8.03105	MMP11	protein_coding	matrix metallopeptidase 11 [Source:HGNC Symbol;Acc:HGNC:7157]	22
ENSG00000099954.18	9.21357	8.16743	3.20638	5.54157	6.7319	8.72657	1.31162	13.361	15.3427	24.6666	18.7019	5.35403	CECR2	protein_coding	CECR2 histone acetyl-lysine reader [Source:HGNC Symbol;Acc:HGNC:1840]	22
ENSG00000099956.19	231.177	236.855	180.76	240.662	195.225	139.625	224.287	152.816	164.935	176.19	190.42	140.543	SMARCB1	protein_coding	SWI/SNF related, matrix associated, actin dependent regulator of chromatin, subfamily b, member 1 [Source:HGNC Symbol;Acc:HGNC:11103]	22
ENSG00000099958.14	37.6919	19.0573	2.40479	4.74992	8.41487	20.8095	7.8697	28.392	25.8909	3.5238	22.1023	10.7081	DERL3	protein_coding	derlin 3 [Source:HGNC Symbol;Acc:HGNC:14236]	22
ENSG00000099968.18	202.698	234.814	188.776	218.496	166.615	189.971	228.221	185.383	224.388	165.618	171.718	182.037	BCL2L13	protein_coding	BCL2 like 13 [Source:HGNC Symbol;Acc:HGNC:17164]	22
ENSG00000099974.8	10.8888	12.9318	17.6351	19.7913	10.0978	6.04147	6.55809	8.3506	22.0552	19.3809	10.201	14.7236	DDTL	protein_coding	D-dopachrome tautomerase like [Source:HGNC Symbol;Acc:HGNC:33446]	22
ENSG00000099991.18	395.346	553.343	304.205	499.533	388.767	247.029	367.253	234.652	288.635	405.237	309.432	231.562	CABIN1	protein_coding	calcineurin binding protein 1 [Source:HGNC Symbol;Acc:HGNC:24187]	22
ENSG00000099992.15	38.5295	52.4077	39.2782	43.5409	26.9276	26.1797	31.4788	32.5674	32.6033	31.7142	30.6031	25.4317	TBC1D10A	protein_coding	TBC1 domain family member 10A [Source:HGNC Symbol;Acc:HGNC:23609]	22
ENSG00000099994.11	162.494	176.961	260.118	119.54	21.8787	38.2626	2.62323	156.991	107.399	174.428	45.9047	61.5714	SUSD2	protein_coding	sushi domain containing 2 [Source:HGNC Symbol;Acc:HGNC:30667]	22
ENSG00000099995.19	367.705	353.241	286.971	379.202	220.47	154.393	181.003	153.651	256.032	211.428	295.83	184.714	SF3A1	protein_coding	splicing factor 3a subunit 1 [Source:HGNC Symbol;Acc:HGNC:10765]	22
ENSG00000099998.17	130.665	108.218	85.7707	67.2905	38.7084	35.5775	7.8697	70.9801	84.3851	38.7618	73.1075	38.8167	GGT5	protein_coding	gamma-glutamyltransferase 5 [Source:HGNC Symbol;Acc:HGNC:4260]	22
ENSG00000099999.15	51.0934	47.6433	39.2782	35.6244	28.6106	15.4393	24.9207	20.8765	31.6444	24.6666	25.5026	13.3851	RNF215	protein_coding	ring finger protein 215 [Source:HGNC Symbol;Acc:HGNC:33434]	22
ENSG00000100003.18	168.357	270.886	328.654	204.246	109.393	101.362	70.8273	152.816	141.92	155.047	130.913	160.621	SEC14L2	protein_coding	SEC14 like lipid binding 2 [Source:HGNC Symbol;Acc:HGNC:10699]	22
ENSG00000100014.20	73.7085	53.7689	54.5085	63.3322	45.4403	38.9339	45.9066	55.114	43.1515	31.7142	56.1058	34.8012	SPECC1L	protein_coding	sperm antigen with calponin homology and coiled-coil domains 1 like [Source:HGNC Symbol;Acc:HGNC:29022]	22
ENSG00000100023.19	176.733	208.269	168.736	182.08	153.151	141.639	195.431	127.764	148.633	216.714	198.92	137.866	PPIL2	protein_coding	peptidylprolyl isomerase like 2 [Source:HGNC Symbol;Acc:HGNC:9261]	22
ENSG00000100024.15	19.2647	14.293	123.045	22.1663	5.04892	20.8095	3.93485	35.9076	23.973	121.571	18.7019	52.2018	UPB1	protein_coding	beta-ureidopropionase 1 [Source:HGNC Symbol;Acc:HGNC:16297]	22
ENSG00000100027.16	11.7264	17.0155	6.81356	11.8748	1.68297	10.0691	6.55809	10.0207	17.2606	21.1428	10.201	20.0776	YPEL1	protein_coding	yippee like 1 [Source:HGNC Symbol;Acc:HGNC:12845]	22
ENSG00000100028.12	137.366	106.857	108.215	131.414	148.102	177.216	309.542	162.837	124.66	125.095	154.716	116.45	SNRPD3	protein_coding	small nuclear ribonucleoprotein D3 adenomaeptide [Source:HGNC Symbol;Acc:HGNC:11160]	22
ENSG00000100029.18	124.802	114.344	98.5962	150.414	159.883	118.816	259.7	95.1969	94.9332	112.762	130.913	117.789	PES1	protein_coding	pescadillo ribosomal biogenesis factor 1 [Source:HGNC Symbol;Acc:HGNC:8848]	22
ENSG00000100030.14	376.081	380.466	442.481	456.784	516.673	467.207	481.364	395.819	373.979	266.047	419.943	453.754	MAPK1	protein_coding	mitogen-activated protein kinase 1 [Source:HGNC Symbol;Acc:HGNC:6871]	22
ENSG00000100031.19	35.1791	34.7116	31.2622	22.1663	15.1468	12.7542	19.6743	23.3817	7.67137	35.238	11.9012	37.4782	GGT1	protein_coding	gamma-glutamyltransferase 1 [Source:HGNC Symbol;Acc:HGNC:4250]	22
ENSG00000100034.14	88.7853	74.1875	44.8893	71.2487	80.7828	44.3041	55.0879	58.4542	75.7548	61.6665	51.0052	30.7857	PPM1F	protein_coding	protein phosphatase, Mg2+/Mn2+ dependent 1F [Source:HGNC Symbol;Acc:HGNC:19388]	22
ENSG00000100036.13	8.37597	23.1411	11.2223	69.6654	16.8297	6.04147	5.24647	3.34024	1.91784	5.2857	8.50087	6.69254	SLC35E4	protein_coding	solute carrier family 35 member E4 [Source:HGNC Symbol;Acc:HGNC:17058]	22
ENSG00000100053.10	13.4016	19.0573	18.0359	10.2915	6.7319	8.72657	2.62323	5.84542	15.3427	21.1428	1.70017	8.03105	CRYBB3	protein_coding	crystallin beta B3 [Source:HGNC Symbol;Acc:HGNC:2400]	22
ENSG00000100055.21	89.6229	77.5906	70.1396	60.9572	50.4892	52.3594	23.6091	74.3204	77.6726	56.3808	66.3068	61.5714	CYTH4	protein_coding	cytohesin 4 [Source:HGNC Symbol;Acc:HGNC:9505]	22
ENSG00000100056.12	36.0167	36.7534	36.4726	50.6658	38.7084	38.9339	47.2182	36.7427	21.0963	38.7618	42.5044	34.8012	ESS2	protein_coding	ess-2 splicing factor homolog [Source:HGNC Symbol;Acc:HGNC:16817]	22
ENSG00000100060.18	35.1791	62.617	55.7109	53.8324	20.1957	19.467	11.8046	28.392	32.6033	21.1428	23.8024	33.4627	MFNG	protein_coding	MFNG O-fucosylpeptide 3-beta-N-acetylglucosaminyltransferase [Source:HGNC Symbol;Acc:HGNC:7038]	22
ENSG00000100065.15	317.449	438.999	666.126	435.409	228.885	157.078	162.641	250.518	224.388	343.57	205.721	244.947	CARD10	protein_coding	caspase recruitment domain family member 10 [Source:HGNC Symbol;Acc:HGNC:16422]	22
ENSG00000100068.13	44.3926	46.2821	43.6869	68.0821	62.2701	57.7296	93.1248	40.918	52.7407	81.0473	49.3051	41.4938	LRP5L	protein_coding	LDL receptor related protein 5 like [Source:HGNC Symbol;Acc:HGNC:25323]	22
ENSG00000100075.10	356.816	372.979	565.125	349.91	198.591	167.819	110.176	167.847	193.702	227.285	253.326	196.761	SLC25A1	protein_coding	solute carrier family 25 member 1 [Source:HGNC Symbol;Acc:HGNC:10979]	22
ENSG00000100077.15	116.426	120.47	88.5763	94.2067	67.319	105.39	99.6829	146.136	62.3299	79.2854	93.5096	58.8944	GRK3	protein_coding	G protein-coupled receptor kinase 3 [Source:HGNC Symbol;Acc:HGNC:290]	22
ENSG00000100079.7	81.2469	23.8217	40.8814	22.1663	23.5616	28.1935	39.3485	50.1036	39.3158	12.3333	56.1058	60.2329	LGALS2	protein_coding	galectin 2 [Source:HGNC Symbol;Acc:HGNC:6562]	22
ENSG00000100083.19	235.365	287.221	225.248	205.83	185.127	124.857	153.459	129.434	173.565	248.428	200.621	111.096	GGA1	protein_coding	golgi associated, gamma adaptin ear containing, ARF binding protein 1 [Source:HGNC Symbol;Acc:HGNC:17842]	22
ENSG00000100084.14	30.1535	21.0992	33.667	40.3743	35.3425	38.2626	32.7904	30.0622	24.932	21.1428	40.8042	45.5093	HIRA	protein_coding	histone cell cycle regulator [Source:HGNC Symbol;Acc:HGNC:4916]	22
ENSG00000100092.23	50.2558	84.3968	67.334	55.4157	31.9765	25.5084	17.051	56.7841	47.9461	40.5237	45.9047	42.8323	SH3BP1	protein_coding	SH3 domain binding protein 1 [Source:HGNC Symbol;Acc:HGNC:10824]	22
ENSG00000100095.19	10.8888	14.9736	4.80957	3.16661	10.0978	7.38402	5.24647	5.84542	16.3017	3.5238	3.40035	10.7081	SEZ6L	protein_coding	seizure related 6 homolog like [Source:HGNC Symbol;Acc:HGNC:10763]	22
ENSG00000100097.12	75.3837	66.7007	52.5045	60.9572	104.344	39.6052	27.544	54.2789	75.7548	24.6666	37.4038	60.2329	LGALS1	protein_coding	galectin 1 [Source:HGNC Symbol;Acc:HGNC:6561]	22
ENSG00000100099.20	179.246	150.417	116.231	159.122	146.419	144.324	263.635	174.528	183.154	186.761	173.418	144.559	HPS4	protein_coding	HPS4 biogenesis of lysosomal organelles complex 3 subunit 2 [Source:HGNC Symbol;Acc:HGNC:15844]	22
ENSG00000100100.13	129.828	160.626	159.918	136.164	92.5636	113.445	177.068	108.558	111.235	95.1425	76.5079	93.6956	PIK3IP1	protein_coding	phosphoinositide-3-kinase interacting protein 1 [Source:HGNC Symbol;Acc:HGNC:24942]	22
ENSG00000100104.13	46.0678	25.8635	30.4606	25.3329	23.5616	27.5222	28.8556	25.0518	41.2336	29.9523	51.0052	26.7702	SRRD	protein_coding	SRR1 domain containing [Source:HGNC Symbol;Acc:HGNC:33910]	22
ENSG00000100105.18	92.1357	84.3968	48.4965	104.498	58.9041	56.387	69.5157	49.2686	70.9602	56.3808	54.4056	36.1397	PATZ1	protein_coding	POZ/BTB and AT hook containing zinc finger 1 [Source:HGNC Symbol;Acc:HGNC:13071]	22
ENSG00000100106.22	204.374	234.814	249.697	325.369	164.932	114.788	279.374	140.29	152.469	148	193.82	140.543	TRIOBP	protein_coding	TRIO and F-actin binding protein [Source:HGNC Symbol;Acc:HGNC:17009]	22
ENSG00000100109.17	142.392	147.014	152.303	129.831	89.1977	84.5806	112.799	89.3514	94.9332	135.666	86.7089	96.3726	TFIP11	protein_coding	tuftelin interacting protein 11 [Source:HGNC Symbol;Acc:HGNC:17165]	22
ENSG00000100116.16	17.5895	36.0728	25.2502	22.1663	21.8787	11.4117	26.2323	22.5466	22.0552	15.8571	13.6014	8.03105	GCAT	protein_coding	glycine C-acetyltransferase [Source:HGNC Symbol;Acc:HGNC:4188]	22
ENSG00000100124.15	48.5806	36.7534	41.683	56.999	75.7339	51.6881	31.4788	37.5777	23.973	29.9523	51.0052	34.8012	ANKRD54	protein_coding	ankyrin repeat domain 54 [Source:HGNC Symbol;Acc:HGNC:25185]	22
ENSG00000100129.18	356.816	281.776	222.042	261.245	289.472	320.198	457.754	239.662	346.171	162.095	329.834	329.273	EIF3L	protein_coding	eukaryotic translation initiation factor 3 subunit L [Source:HGNC Symbol;Acc:HGNC:18138]	22
ENSG00000100138.15	150.767	116.386	101.803	123.498	148.102	115.459	222.975	89.3514	133.29	100.428	110.511	99.0496	SNU13	protein_coding	small nuclear ribonucleoprotein 13 [Source:HGNC Symbol;Acc:HGNC:7819]	22
ENSG00000100139.13	80.4093	115.705	95.3898	118.748	52.1722	30.2073	49.8415	54.2789	63.2888	91.6187	52.7054	41.4938	MICALL1	protein_coding	MICAL like 1 [Source:HGNC Symbol;Acc:HGNC:29804]	22
ENSG00000100142.15	67.8454	51.0464	57.7149	55.4157	70.6849	51.0168	81.3203	55.949	48.905	51.0951	69.7072	80.3105	POLR2F	protein_coding	RNA polymerase II, I and III subunit F [Source:HGNC Symbol;Acc:HGNC:9193]	22
ENSG00000100146.18	8.37597	8.16743	8.01595	9.49983	5.04892	7.38402	6.55809	10.0207	7.67137	19.3809	8.50087	5.35403	SOX10	protein_coding	SRY-box transcription factor 10 [Source:HGNC Symbol;Acc:HGNC:11190]	22
ENSG00000100147.13	48.5806	40.1565	28.8574	43.5409	33.6595	14.768	10.4929	19.2064	25.8909	33.4761	23.8024	20.0776	CCDC134	protein_coding	coiled-coil domain containing 134 [Source:HGNC Symbol;Acc:HGNC:26185]	22
ENSG00000100150.20	92.1357	102.093	117.033	113.998	102.661	78.5391	112.799	86.0112	97.81	153.285	68.007	76.295	DEPDC5	protein_coding	DEP domain containing 5, GATOR1 subcomplex subunit [Source:HGNC Symbol;Acc:HGNC:18423]	22
ENSG00000100151.16	66.1702	84.3968	83.3659	107.665	106.027	83.238	116.734	65.9698	66.1656	105.714	69.7072	82.9875	PICK1	protein_coding	protein interacting with PRKCA 1 [Source:HGNC Symbol;Acc:HGNC:9394]	22
ENSG00000100154.14	171.707	149.056	131.061	151.997	151.468	140.296	70.8273	141.125	205.209	214.952	183.619	165.975	TTC28	protein_coding	tetratricopeptide repeat domain 28 [Source:HGNC Symbol;Acc:HGNC:29179]	22
ENSG00000100156.10	7.53837	12.2511	4.40877	6.33322	10.0978	1.34255	14.4278	9.18566	1.91784	5.2857	3.40035	4.01553	SLC16A8	protein_coding	solute carrier family 16 member 8 [Source:HGNC Symbol;Acc:HGNC:16270]	22
ENSG00000100162.15	12.564	10.8899	2.40479	22.1663	18.5127	8.72657	5.24647	13.361	11.5071	10.5714	20.4021	18.7391	CENPM	protein_coding	centromere protein M [Source:HGNC Symbol;Acc:HGNC:18352]	22
ENSG00000100170.10	5808.74	6141.23	15365.4	4955.74	4367.32	5247.35	523.335	5897.2	5907.92	7156.83	4408.55	10551.5	SLC5A1	protein_coding	solute carrier family 5 member 1 [Source:HGNC Symbol;Acc:HGNC:11036]	22
ENSG00000100191.5	197.673	210.992	374.746	83.9152	77.4168	62.4285	20.9859	138.62	295.348	223.761	141.114	169.991	SLC5A4	protein_coding	solute carrier family 5 member 4 [Source:HGNC Symbol;Acc:HGNC:11039]	22
ENSG00000100196.11	64.495	81.6743	137.073	79.9569	129.589	103.376	82.6319	79.3307	62.3299	35.238	56.1058	96.3726	KDELR3	protein_coding	KDEL endoplasmic reticulum protein retention receptor 3 [Source:HGNC Symbol;Acc:HGNC:6306]	22
ENSG00000100197.22	18.4271	52.4077	115.029	46.7075	25.2446	21.4808	6.55809	59.2893	16.3017	52.857	37.4038	250.301	CYP2D6	protein_coding	cytochrome P450 family 2 subfamily D member 6 [Source:HGNC Symbol;Acc:HGNC:2625]	22
ENSG00000100201.21	2898.09	2601.33	2742.66	2599.79	2633.86	2636.77	2951.14	2843.38	3194.17	3238.37	2846.09	2701.11	DDX17	protein_coding	DEAD-box helicase 17 [Source:HGNC Symbol;Acc:HGNC:2740]	22
ENSG00000100207.18	379.431	395.44	486.568	633.322	412.329	440.356	523.335	367.427	377.815	466.903	411.442	447.062	TCF20	protein_coding	transcription factor 20 [Source:HGNC Symbol;Acc:HGNC:11631]	22
ENSG00000100209.10	19.2647	18.3767	12.0239	13.4581	15.1468	13.4255	11.8046	13.361	10.5481	15.8571	8.50087	17.4006	HSCB	protein_coding	HscB mitochondrial iron-sulfur cluster cochaperone [Source:HGNC Symbol;Acc:HGNC:28913]	22
ENSG00000100211.10	33.5039	33.3503	15.2303	24.5412	20.1957	31.5499	44.595	35.0725	32.6033	24.6666	30.6031	37.4782	CBY1	protein_coding	chibby family member 1, beta catenin antagonist [Source:HGNC Symbol;Acc:HGNC:1307]	22
ENSG00000100216.6	163.331	172.197	129.858	159.122	198.591	181.244	205.924	121.919	164.935	107.476	171.718	165.975	TOMM22	protein_coding	translocase of outer mitochondrial membrane 22 [Source:HGNC Symbol;Acc:HGNC:18002]	22
ENSG00000100219.16	747.137	724.859	660.114	809.861	1223.52	1002.88	836.812	913.556	742.205	385.856	817.784	733.503	XBP1	protein_coding	X-box binding protein 1 [Source:HGNC Symbol;Acc:HGNC:12801]	22
ENSG00000100220.12	494.182	583.291	694.181	390.285	536.869	469.221	363.318	439.242	429.597	498.617	462.447	654.531	RTCB	protein_coding	RNA 2',3'-cyclic phosphate and 5'-OH ligase [Source:HGNC Symbol;Acc:HGNC:26935]	22
ENSG00000100221.10	286.458	363.451	589.573	410.868	284.423	263.14	234.779	215.446	275.21	361.189	266.927	345.335	JOSD1	protein_coding	Josephin domain containing 1 [Source:HGNC Symbol;Acc:HGNC:28953]	22
ENSG00000100225.18	348.44	360.728	423.643	349.91	286.106	363.831	276.751	334.024	366.308	415.808	411.442	341.32	FBXO7	protein_coding	F-box protein 7 [Source:HGNC Symbol;Acc:HGNC:13586]	22
ENSG00000100226.16	298.185	401.565	348.694	296.078	245.714	251.057	196.743	207.93	293.43	414.046	268.628	226.208	GTPBP1	protein_coding	GTP binding protein 1 [Source:HGNC Symbol;Acc:HGNC:4669]	22
ENSG00000100227.18	274.732	297.431	231.26	246.996	232.251	153.051	161.329	166.177	184.113	176.19	183.619	151.251	POLDIP3	protein_coding	DNA polymerase delta interacting protein 3 [Source:HGNC Symbol;Acc:HGNC:23782]	22
ENSG00000100234.11	111.4	95.2867	77.7547	60.1656	131.272	102.705	77.3854	182.878	210.963	111	204.021	77.6335	TIMP3	protein_coding	TIMP metallopeptidase inhibitor 3 [Source:HGNC Symbol;Acc:HGNC:11822]	22
ENSG00000100239.16	326.663	432.874	334.265	362.577	262.544	212.794	251.831	230.477	240.689	325.951	272.028	203.453	PPP6R2	protein_coding	protein phosphatase 6 regulatory subunit 2 [Source:HGNC Symbol;Acc:HGNC:19253]	22
ENSG00000100241.21	421.311	533.605	424.845	541.49	307.984	171.846	304.295	231.312	313.567	310.094	282.229	232.9	SBF1	protein_coding	SET binding factor 1 [Source:HGNC Symbol;Acc:HGNC:10542]	22
ENSG00000100242.15	314.099	396.801	430.457	357.035	190.176	139.625	152.148	187.889	239.73	250.19	231.224	184.714	SUN2	protein_coding	Sad1 and UNC84 domain containing 2 [Source:HGNC Symbol;Acc:HGNC:14210]	22
ENSG00000100243.21	226.151	324.655	273.344	233.537	185.127	108.746	99.6829	162.837	159.181	176.19	193.82	104.404	CYB5R3	protein_coding	cytochrome b5 reductase 3 [Source:HGNC Symbol;Acc:HGNC:2873]	22
ENSG00000100246.13	11.7264	30.6279	12.8255	26.9162	18.5127	16.1106	19.6743	10.8558	12.466	14.0952	25.5026	16.0621	DNAL4	protein_coding	dynein axonemal light chain 4 [Source:HGNC Symbol;Acc:HGNC:2955]	22
ENSG00000100258.18	148.255	187.17	153.906	125.081	106.027	69.8125	47.2182	84.3411	119.865	100.428	74.8077	82.9875	LMF2	protein_coding	lipase maturation factor 2 [Source:HGNC Symbol;Acc:HGNC:25096]	22
ENSG00000100263.14	48.5806	53.7689	37.2742	57.7906	31.9765	22.1521	31.4788	29.2271	33.5623	44.0475	25.5026	21.4161	RHBDD3	protein_coding	rhomboid domain containing 3 [Source:HGNC Symbol;Acc:HGNC:1308]	22
ENSG00000100266.19	335.039	402.927	499.795	394.243	287.789	234.946	329.216	275.57	267.539	295.999	277.128	361.397	PACSIN2	protein_coding	protein kinase C and casein kinase substrate in neurons 2 [Source:HGNC Symbol;Acc:HGNC:8571]	22
ENSG00000100271.17	6.70078	8.16743	5.21037	9.49983	11.7808	13.4255	17.051	5.01036	15.3427	8.80949	11.9012	2.67702	TTLL1	protein_coding	tubulin tyrosine ligase like 1 [Source:HGNC Symbol;Acc:HGNC:1312]	22
ENSG00000100280.16	515.96	734.388	591.978	477.366	464.501	240.987	228.221	283.92	366.308	343.57	306.031	294.472	AP1B1	protein_coding	adaptor related protein complex 1 subunit beta 1 [Source:HGNC Symbol;Acc:HGNC:554]	22
ENSG00000100281.14	65.3326	74.1875	89.7787	84.7068	99.2955	113.445	110.176	92.6917	87.2619	95.1425	110.511	78.972	HMGXB4	protein_coding	HMG-box containing 4 [Source:HGNC Symbol;Acc:HGNC:5003]	22
ENSG00000100284.21	210.237	265.441	220.839	186.83	124.54	80.5529	99.6829	103.547	117.947	172.666	120.712	115.112	TOM1	protein_coding	target of myb1 membrane trafficking protein [Source:HGNC Symbol;Acc:HGNC:11982]	22
ENSG00000100290.3	10.0512	25.1829	6.81356	19.7913	8.41487	7.38402	13.1162	12.5259	8.63029	1.7619	3.40035	5.35403	BIK	protein_coding	BCL2 interacting killer [Source:HGNC Symbol;Acc:HGNC:1051]	22
ENSG00000100292.17	224.476	488.685	730.654	314.286	173.346	130.898	111.487	193.734	173.565	102.19	176.818	82.9875	HMOX1	protein_coding	heme oxygenase 1 [Source:HGNC Symbol;Acc:HGNC:5013]	22
ENSG00000100294.13	26.8031	31.9891	14.4287	36.416	38.7084	27.5222	38.0369	15.8661	28.7676	19.3809	32.3033	29.4472	MCAT	protein_coding	malonyl-CoA-acyl carrier protein transacylase [Source:HGNC Symbol;Acc:HGNC:29622]	22
ENSG00000100296.13	138.204	147.014	107.815	121.914	107.71	112.103	123.292	117.743	103.564	128.619	122.413	132.512	THOC5	protein_coding	THO complex 5 [Source:HGNC Symbol;Acc:HGNC:19074]	22
ENSG00000100297.16	146.579	110.26	45.2901	167.83	183.444	142.31	163.952	134.445	147.674	139.19	149.615	109.758	MCM5	protein_coding	minichromosome maintenance complex component 5 [Source:HGNC Symbol;Acc:HGNC:6948]	22
[truncated: 11,385 more rows]

## Sheet: Var-stabilized counts tissue
14992	14993	14994	14995	14996	14997	14998	14999	15000	15001	15002	15003	GENEID	SYMBOL
[truncated: 13,267 more rows]

[truncated: 36 more sheets: DE parameters tissue, combined DE Results tissue, pathways tissue, Duo_normal_vs_Duo tissue, Duo_normal_vs_Duo upDEGs tissue, Duo_norm_vs_Duo _down tissue, Duo_adenom_vs_Duo tissue, Duo_aden_vs_Duo _upDEGs tissue, Duo_adenom_vs_Duo _down tissue, Duo_adenom_vs_Duo_norm tissue, Duo_adeno_vs_Duo_norm up tissue, Duo aden_vs_Duo_nor down tissue, Method description Organoid, samples Organoid, Var-stabilized counts Organoid, pathways organoid, String network organoids, DEGs  FAP   IL-17 stim vs unst, DEGs  nonFAP IL-17 stim-unst, DEGs  IL17 stim  FAP vs non FAP …]
