# Supplementary material for: IL-17A-producing NKp44(−) group 3 innate lymphoid cells accumulate in Familial Adenomatous Polyposis duodenal tissue
Source: Nat Commun. 2025 Apr 25;16:3873. doi: 10.1038/s41467-025-58907-y (PMC12032359; doi:10.1038/s41467-025-58907-y)
Supplement: Supplementary file 5 — Supplementary Data 3 [file 41467_2025_58907_MOESM5_ESM.xlsx]

## Sheet: Table Content
Suppl. data 3: antibodies
Sheet 1	Overview
Sheet 2	Antibodies Flow Cytometry
Sheet 3	Antibodies IHC & Immunofluorescence microscopy & cytokine blocking
Sheet 4	Antibodies MELC

## Sheet: Antibodies  Flow Cytometry
FLOW Cytometry	Antigen	Conjugate	Clone	Company	Cat. No.	Lot. No.	Application	Working Dilution	validation information																	Lot. No.
	c-MAF	EF660	sym0F1	Invitrogen	2480320	n.a.	Flow Cytometry	1:100	https://www.thermofisher.com/antibody/product/c-MAF-Antibody-clone-sym0F1-Monoclonal/50-9855-82
	CD103	AF-700	Ber-ACT8	Novus Biologicals	NBP1-97564AF700	n.a.	Flow Cytometry	3:100	https://www.novusbio.com/products/integrin-alpha-e-cd103-antibody-ber-act8_nbp1-97564af700?srsltid=AfmBOop2lLTZ7k_p9yCF22Y-wVZGn7PoSxXKp8Gs71WpJFeUfNV8ZitD#reviews-publications
	CD117 (ckit)	PE-Cy7	104D2	BioLegend®	313212	B317862	Flow Cytometry	1:100	https://www.biolegend.com/de-de/products/pe-cyanine7-anti-human-cd117-c-kit-antibody-4062?GroupID=BLG3644
	CD117 (ckit)	PE-Vio615	REA787	Miltenyi Biotec	130-111-598	5210303458	Flow Cytometry	1:100	https://www.miltenyibiotec.com/DE-en/products/cd117-antibody-anti-human-reafinity-rea787.html#conjugate=pe-vio-615:size=100-tests-in-200-ul
	CD123	FITC	6H6	BioLegend®	306014	B273854	Flow Cytometry	1:100	https://www.biolegend.com/de-de/products/fitc-anti-human-cd123-antibody-3890
	CD127	BV605	A019D5	BioLegend®	351334	B291922	Flow Cytometry	1:100	https://www.biolegend.com/de-de/products/brilliant-violet-605-anti-human-cd127-il-7ralpha-antibody-8495
	CD127	Spark YG™ 581	AO19D5	BioLegend®	351368	n.a.	Flow Cytometry	1:100	https://www.biolegend.com/de-de/products/spark-yg-581-anti-human-cd127-il-7ralpha-antibody-20403
	CD14	FITC	M5E2	BioLegend®	301804	B390672	Flow Cytometry	1:100	https://www.biolegend.com/de-de/products/fitc-anti-human-cd14-antibody-794
	CD161	APC-Cy7	HP-3G10	BioLegend®	339928	B289164	Flow Cytometry	1:100	https://www.biolegend.com/de-de/products/apc-cyanine7-anti-human-cd161-antibody-9972
	CD19	FITC	HIB19	BioLegend®	302206	B311728	Flow Cytometry	1:100	https://www.biolegend.com/de-de/products/fitc-anti-human-cd19-antibody-717
	CD196 (CCR6)	PE/Fire640	G034E3	BioLegend®	353449	B367058	Flow Cytometry	1:100	https://www.biolegend.com/de-de/products/pe-fire-640-anti-human-cd196-ccr6-antibody-22218
	CD199 (CCR9)	APC/F750	L053E8	BioLegend®	358928	B361813	Flow Cytometry	1:100	https://www.biolegend.com/de-de/products/apc-fire-750-anti-human-cd199-ccr9-antibody-21977
	CD1a	FITC	HI149	BioLegend®	300104	n.a.	Flow Cytometry	1:100	https://www.biolegend.com/de-de/products/fitc-anti-human-cd1a-antibody-700
	CD20	FITC	2H7	Biolegend®	302304	B393724	Flow Cytometry	1:100	https://www.biolegend.com/de-de/products/fitc-anti-human-cd20-antibody-558
	CD200R1	BV421	OX-108	Biolegend®	329314	B299818	Flow Cytometry	1:100	https://www.biolegend.com/de-de/products/brilliant-violet-421-anti-human-cd200r-antibody-17182
	CD294 (CRTH2)	BV421	BM16	BD Bioscience	562992	8347886	Flow Cytometry	3:100	https://www.bdbiosciences.com/en-dk/products/reagents/flow-cytometry-reagents/research-reagents/single-color-antibodies-ruo/bv421-rat-anti-human-cd294-crth2.562992?tab=product_details
	CD294 (CRTH2)	BV510	BM16	BioLegend®	350120	B265401	Flow Cytometry	3:100	https://www.biolegend.com/de-de/products/brilliant-violet-510-anti-human-cd294-crth2-antibody-12368
	CD294 (CRTH2)	BV711	BM16	BioLegend®	350124	B306628	Flow Cytometry	3:100	https://www.biolegend.com/de-de/products/brilliant-violet-711-anti-human-cd294-crth2-antibody-12934
	CD294 (CRTH2)	PerCP-Cy5.5	BM16	BioLegend®	350116	B266750	Flow Cytometry	3:100	https://www.biolegend.com/de-de/products/percp-cyanine5-5-anti-human-cd294-crth2-antibody-8814
	CD3	FITC	UCHT1	BioLegend®	300406	B331883	Flow Cytometry	1:100	https://www.biolegend.com/de-de/products/fitc-anti-human-cd3-antibody-863
	CD303 (BDCA-2)	FITC	AC144	Miltenyi Biotec	130-090-510	5230800117	Flow Cytometry	1:100	https://www.miltenyibiotec.com/DE-en/products/cd303-bdca-2-antibody-anti-human-ac144.html#conjugate=fitc:size=100-tests-in-200-ul
	CD303 (NKp44)	APC	P44-8	BioLegend®	325109	n.a.	Flow Cytometry	2:100	https://www.biolegend.com/de-de/products/apc-anti-human-cd336-nkp44-antibody-3850
	CD336 (NKp44)	BV605	P44-8	BD Bioscience	744301	3306942	Flow Cytometry	2:100	https://www.bdbiosciences.com/en-dk/search-results?searchKey=744301
	CD336 (NKp44)	BV786	P44-8	BD Bioscience	744304	1041392	Flow Cytometry	2:100	https://www.bdbiosciences.com/en-dk/search-results?searchKey=744304
	CD336 (NKp44)	PerCP-Cy5.5	P44-8	BioLegend®	325114	B380787	Flow Cytometry	2:100	https://www.biolegend.com/de-de/products/percp-cyanine5-5-anti-human-cd336-nkp44-antibody-13161
	CD34	FITC	581	BioLegend®	343504	B407007	Flow Cytometry	1:100	https://www.biolegend.com/de-de/products/fitc-anti-human-cd34-antibody-6032
	CD4	BUV805	SK3	BD Bioscience	612887	3307947	Flow Cytometry	5:100	https://www.bdbiosciences.com/en-dk/search-results?searchKey=612887
	CD4	FITC	38261	BioLegend®	317408	B310677	Flow Cytometry	1:100	https://www.biolegend.com/de-de/products/fitc-anti-human-cd4-antibody-3653
	CD4	PE-Cy7	RPA-T4	BioLegend®	300512	B288879	Flow Cytometry	1:100	https://www.biolegend.com/de-de/products/pe-cyanine7-anti-human-cd4-antibody-829
	CD45	BUV395	HI30	BD Bioscience	563792	4206556	Flow Cytometry	1:100	https://www.bdbiosciences.com/en-us/products/reagents/flow-cytometry-reagents/research-reagents/single-color-antibodies-ruo/buv395-mouse-anti-human-cd45.563792?tab=product_details
	CD45	BUV805	HI30	BD Bioscience	564914	9058782	Flow Cytometry	1:100	https://www.bdbiosciences.com/en-us/products/reagents/flow-cytometry-reagents/research-reagents/single-color-antibodies-ruo/buv805-mouse-anti-human-cd45.612891?tab=product_details
	CD49a	PerCP-eFluor™710	TS2/7	Invitrogen	46-9490-42	2869594	Flow Cytometry	1:100	https://www.thermofisher.com/antibody/product/CD49a-Integrin-alpha-1-Antibody-clone-TS2-7-Monoclonal/46-9490-42
	CD5	FITC	UCHT2	BioLegend®	300606	B267567	Flow Cytometry	1:100	https://www.biolegend.com/en-us/products/fitc-anti-human-cd5-antibody-870
	CD5	BUV805	L17F12	BD Bioscience	748492	9263643	Flow Cytometry	1:100	https://www.bdbiosciences.com/en-us/products/reagents/flow-cytometry-reagents/research-reagents/single-color-antibodies-ruo/buv805-mouse-anti-human-cd5.748492?tab=product_details
	CD56	BUV563	NCAM16.2	BD Bioscience	565704(612928)	325598	Flow Cytometry	1:100	https://www.bdbiosciences.com/en-us/products/reagents/flow-cytometry-reagents/research-reagents/single-color-antibodies-ruo/buv563-mouse-anti-human-cd56.612928?tab=product_details
	CD66b	FITC	G10F5	BioLegend®	305104	B382955	Flow Cytometry	1:100	https://www.biolegend.com/en-us/products/fitc-anti-human-cd66b-antibody-666
	CD8a	SparkBlue-550	SK1	BioLegend®	344760	n.a.	Flow Cytometry	1:100	https://www.biolegend.com/en-us/products/spark-blue-550-anti-human-cd8-antibody-18494
	CD94	BUV737	HP-3D9	BD Bioscience	748787	4071634	Flow Cytometry	1:100	https://www.bdbiosciences.com/en-us/products/reagents/flow-cytometry-reagents/research-reagents/single-color-antibodies-ruo/buv737-mouse-anti-human-cd94.748787?tab=product_details
	CD94	FITC	HP-3D9	BD Bioscience	555888	174038	Flow Cytometry	1:100	https://www.bdbiosciences.com/en-us/products/reagents/flow-cytometry-reagents/research-reagents/single-color-antibodies-ruo/fitc-mouse-anti-human-cd94.555888?tab=product_details
	CXCR3	BV605	G025H7	BioLegend®	353727	B423045	Flow Cytometry	1:100	https://www.biolegend.com/en-us/products/brilliant-violet-605-anti-human-cd183-cxcr3-antibody-8607
	CXCR6	BUV661	13B 1 E5	BD Bioscience	749948	3307950	Flow Cytometry	1:100	https://www.bdbiosciences.com/en-us/products/reagents/flow-cytometry-reagents/research-reagents/single-color-antibodies-ruo/buv661-mouse-anti-human-cxcr6-cd186.749948?tab=product_details
	Epcam (CD326 )	BV421	9C4	BioLegend®	324220	n.a.	Flow Cytometry	1:100	https://www.biolegend.com/en-us/products/brilliant-violet-421-anti-human-cd326-epcam-antibody-7549
	FcεR1α	FITC	AER-37	BioLegend®	334608	B347095	Flow Cytometry	1:100	https://www.biolegend.com/en-us/products/fitc-anti-human-fcepsilonrialpha-antibody-5059
	GATA3	BUV395	L50-823	BD Bioscience	565448	8303688	Flow Cytometry	1:100	https://www.bdbiosciences.com/en-us/products/reagents/flow-cytometry-reagents/research-reagents/single-color-antibodies-ruo/buv395-mouse-anti-gata3.565448?tab=product_details
	HLA-DR	BV570	L243	BioLegend®	307638	B382459	Flow Cytometry	1:100	https://www.biolegend.com/en-us/products/brilliant-violet-570-anti-human-hla-dr-antibody-7457
	IFN-γ	BV421	4S.B3	BioLegend®	502532	B343587	Flow Cytometry	1:100	https://www.biolegend.com/en-us/products/brilliant-violet-421-anti-human-ifn-gamma-antibody-7189
	IL-17A	PE	BL168	BioLegend®	512306	B255234	Flow Cytometry	1:100	https://www.biolegend.com/en-us/products/pe-anti-human-il-17a-antibody-4452
	IL-17A	PerCP-Cy5.5	BL168	BioLegend®	512314	B310654	Flow Cytometry	1:100	https://www.biolegend.com/en-us/products/percp-cyanine5-5-anti-human-il-17a-antibody-4457
	IL-2	BV650	MQ1-17H12	BioLegend®	500334	B293289	Flow Cytometry	1:100	https://www.biolegend.com/en-us/products/brilliant-violet-650-anti-human-il-2-antibody-7768
	IL-22	APC	IL22JOP	Invitrogen	17-7222-82	2345020	Flow Cytometry	1:100	https://www.thermofisher.com/antibody/product/IL-22-Antibody-clone-IL22JOP-Monoclonal/17-7222-82
	IL-8	PE-Cy7	E8N1	BioLegend®	511416	B239223	Flow Cytometry	1:100	https://www.biolegend.com/en-us/products/pe-cyanine7-anti-human-il-8-antibody-10813
	IL1R1	PE	Polyclonal goat IgG	R&D Systems®	FAB269P-100	AAFG1020121	Flow Cytometry	1:100	https://www.rndsystems.com/products/human-il-1-ri-pe-conjugated-antibody_fab269p
	Integrin ß7	PE/D594	FIB504	BioLegend®	321226	B381466	Flow Cytometry	1:100	https://www.biolegend.com/en-us/products/pedazzle-594-anti-humanmouse-integrin-beta7-antibody-14893
	KI67	BV750	Ki-67	BioLegend®	350536	B385436	Flow Cytometry	1:100	https://www.biolegend.com/en-us/products/brilliant-violet-750-anti-human-ki-67-antibody-21772
	KLRG1	BV421	SA231A2	BioLegend®	367706	B286115	Flow Cytometry	1:100	https://www.biolegend.com/en-us/products/brilliant-violet-421-anti-human-klrg1-mafa-antibody-12525
	NKp46	Pac Blue	900	BioLegend®	331911	n.a.	Flow Cytometry	2:100	https://www.biolegend.com/en-us/products/pacific-blue-anti-human-cd335-nkp46-antibody-5835
	NKp80	FITC	4A4.D10	Miltenyi Biotec	130-094-843	5190708072	Flow Cytometry	10:100	https://www.miltenyibiotec.com/DE-en/products/nkp80-antibody-anti-human-4a4-d10.html#Conjugate=FITC:size=100-tests-in-1-mL
	NKp80	PE	REA845	Miltenyi Biotec	130-112-590	B202427	Flow Cytometry	1:100	https://www.miltenyibiotec.com/DE-en/products/nkp80-antibody-anti-human-reafinity-rea845.html#Conjugate=PE:size=100-tests-in-200-uL
	NKp80	PE-Vio770	4A4.D10	Milteny Biotec	130-105-068	5200606401	Flow Cytometry	2:100	https://www.miltenyibiotec.com/DE-en/search/130-105-068
	Rorgt(RORγt)	BV421	Q21-559	BD Bioscience	563282	9093968	Flow Cytometry	1:100	https://www.bdbiosciences.com/en-us/products/reagents/flow-cytometry-reagents/research-reagents/single-color-antibodies-ruo/bv421-mouse-anti-human-ror-t.563282?tab=product_details
	Tbet	BV711	O4-46	BD Bioscience	563320	149950	Flow Cytometry	1:100	https://www.bdbiosciences.com/en-us/products/reagents/flow-cytometry-reagents/research-reagents/single-color-antibodies-ruo/bv711-mouse-anti-t-bet.563320?tab=product_details
	TCRαβ	FITC	IP26	BioLegend®	306706	B336449	Flow Cytometry	1:100	https://www.biolegend.com/en-us/products/fitc-anti-human-tcr-alpha-beta-antibody-772
	TCRγδ	FITC	B1	BioLegend®	331208	B378962	Flow Cytometry	3:100	https://www.biolegend.com/en-us/products/fitc-anti-human-tcr-gamma-delta-antibody-4552
	TNFα	BV785	MAb11	BioLegend®	502948	B311979	Flow Cytometry	1:100	https://www.biolegend.com/en-us/products/brilliant-violet-785-anti-human-tnf-alpha-antibody-12027
	n.a. not available

## Sheet: Antibodies  IHC&IF&Block
IHC & Immunofluorescence microscopy & cytokine blocking	Antibody	Host	Class	Concentration	Cat. No.	Manufacturer	Application	Lot. No.
	primary:
	anti-Epcam	mouse	Monoclonal	5 µg/ml	MA1-10196	InvitrogenTM	IF	n.a.	https://www.thermofisher.com/antibody/product/EpCAM-Antibody-clone-323-A3-Monoclonal/MA1-10196
	anti-Lysozyme	rabbit	Polyclonal	5 µg/ml	NBP2-61118	NovusTMBiologicals	IF	B-3	https://www.novusbio.com/products/lysozyme-antibody_nbp2-61118?srsltid=AfmBOoqlmtpQS3sOAynTVVcL9AOMf1PSRo622yeyIsfFBYaGf_7RtMZE
	anti-Muc2	rabbit	Monoclonal	5 µg/ml	MA5-32654	Thermo Fisher Scientific	IF	n.a.	https://www.thermofisher.com/antibody/product/MUC2-Antibody-clone-JA10-92-Recombinant-Monoclonal/MA5-32654
	anti-IL17A	goat	Polyclonal	2 µg/ml	AF-317-SP	R&D Systems®	Blocking	ABI0823011	https://www.rndsystems.com/products/human-il-17-il-17a-antibody_af-317-na?gclsrc=aw.ds&gad_source=1&gbraid=0AAAAAD_kmX2KspG-aURoD2qd2i2QJgDS1&gclid=Cj0KCQiAhvK8BhDfARIsABsPy4jVboZOmeOZ9jmURe4SdXgXGzkPiatQ2nGUy1isuEb9pL_ipWBbg7MaAk-XEALw_wcB
	n.a. not available

## Sheet: Antibodies  MELC
MELC	Antibody	Conjugate	clone	Working Dilution	Cat. No.	Manufacturer	Application	Lot. No.
	CD117	PE	A3C6E2	1:10	130-113-544	Miltenyi Biotec	MELC	n.a.	https://www.miltenyibiotec.com/DE-en/products/cd117-antibody-anti-human-a3c6e2.html#Conjugate=PE:size=100-tests-in-200-uL
	CD14	PE	Tük4	1:50	130-113-147	Miltenyi Biotec	MELC	n.a.	https://www.miltenyibiotec.com/DE-en/products/cd14-antibody-anti-human-tuk4.html#Conjugate=PE:size=100-tests-in-200-uL
	CD16	PE	REA423	1:50	130-113-393	Miltenyi Biotec	MELC	n.a.	https://www.miltenyibiotec.com/DE-en/products/cd16-antibody-anti-human-reafinity-rea423.html#Conjugate=PE:size=100-tests-in-200-uL
	CD3	PE	REA613	1:50	130-113-139	Miltenyi Biotec	MELC	n.a.	https://www.miltenyibiotec.com/DE-en/products/cd3-antibody-anti-human-reafinity-rea613.html#Conjugate=PE:size=100-tests-in-200-uL
	CD31	PE	REA784	1:50	130-111-540	Miltenyi Biotec	MELC	n.a.	https://www.miltenyibiotec.com/DE-en/products/cd31-antibody-anti-mouse-reafinity-rea784.html#Conjugate=PE:size=30-ug-in-200-uL
	CD45	PE	2B11	1:50	NBP2-34527PE	R and D Systems	MELC	n.a.	https://www.novusbio.com/products/cd45-antibody-2b11_nbp2-34527pe?srsltid=AfmBOoptL-oHIlsp7oJH4Ow9NmfFrl3W1qn11nQHh72bpGlvonAgo3bt
	EpCAM	PE	REA764	1:200	130-110-999	Miltenyi Biotec	MELC	n.a.	https://www.miltenyibiotec.com/DE-en/products/cd326-epcam-antibody-anti-human-reafinity-rea764.html#Conjugate=PE:size=100-tests-in-200-uL
	HLA-DR.DP.DQ	PE	REA332	1:50	130-120-715	Miltenyi Biotec	MELC	n.a.	https://www.miltenyibiotec.com/DE-en/products/hla-dr-dp-dq-antibody-anti-human-reafinity-rea332.html#Conjugate=PE:size=100-tests-in-200-uL
	NKp44-PE	PE	2.29	1:50	130-120-486	Miltenyi Biotec	MELC	n.a.	https://www.miltenyibiotec.com/DE-en/products/cd336-nkp44-antibody-anti-human-2-29.html#Conjugate=PE:size=100-tests-in-200-uL
	CD19 PE	PE	REA675	1:100	170-081-066	Miltenyi Biotec	MELC	n.a.	https://www.miltenyibiotec.com/DE-en/products/cd19-antibodies-rea675.html#Conjugate=PE:size=1-mL
	Ki67-FITC	FITC	MIB-1	1:50	F726801-8	DAKO	MELC	n.a.	https://www.agilent.com/store/de_DE/Prod-F726801-8/F726801-8
	aSMA-FITC	FITC	1A4	1:100	30026304	Thermo Fisher	MELC	n.a.	https://www.fishersci.de/shop/products/alpha-smooth-muscle-actin-antibody-1a4-fitc-novus-biologicals/30026304?srsltid=AfmBOopKBrz_9Vx1f2FCbvN-ZLezByNvNP7v08sF34mkfoKE6lomAKdt
								n.a.
	Sytox green			1:100	10768273	Thermo Fisher	MELC	n.a.	https://www.fishersci.de/shop/products/molecular-probes-sytox-green-nucleic-acid-stain/10768273?srsltid=AfmBOopTXRLi1TBshe09cOYSnEegxTYY4bLoBpIQp1YutLBX_0jwmyo6
	DAPI			1:5000	10236276001	Roche	MELC	n.a.	https://www.sigmaaldrich.com/DE/de/product/roche/10236276001?srsltid=AfmBOopOAAWjGwENQ22G_lUwd_ULxLqLaFpVr8aBm2-gCX01deQ7JPEO
	n.a. not available
