# Supplementary material for: IL-17A-producing NKp44(−) group 3 innate lymphoid cells accumulate in Familial Adenomatous Polyposis duodenal tissue
Source: Nat Commun. 2025 Apr 25;16:3873. doi: 10.1038/s41467-025-58907-y (PMC12032359; doi:10.1038/s41467-025-58907-y)
Supplement: Supplementary file 8 — Source Data [file 41467_2025_58907_MOESM8_ESM.xlsx]

## Sheet: Fig.1C
%total ILCs of CD45(+)	non-FAP		FAP		FAP adenoma										% CD45(+) of total cells	non-FAP		FAP		FAP adenoma
	ID	%total ILCs of CD45(+)	ID	%total ILCs of CD45(+)	ID	%total ILCs of CD45(+)			Kruskal-Wallis test							ID	% CD45(+)	ID	% CD45(+)	ID	% CD45(+)
	60	0.688658	36	0.233234	172	0.473441			Number of families	1						60	4.92382	36	13.1197	172	8.16755			Kruskal-Wallis test
	139	0.223849	61	0.160929	285	0.883882			Number of comparisons per family	3						139	18.9378	61	12.9648	285	11.6566			Number of families	1
	156	0.0523875	154	0.245797	309	0.171551			Q	0.05						156	14.4301	154	7.93462	309	22.3798			Number of comparisons per family	3
	192	0.424819	172	0.253398	622	3.8255										192	2.49107	172	5.66226	622	4.47626			Q	0.05
	228	0.170793	184	0.385712	624	2.85886			Two-stage linear step-up procedure of Benjamini, Krieger and Yekutieli	Mean rank diff,	Discovery?	q value	Individual P Value			228	8.6957	184	10.9077	624	6.06525
	259	0.373928	195	0.73004	626	0.510502			non-FAP vs. FAP	-22.11	Yes	0.0024	0.0046	A-B		259	5.62575	195	11.9828	626	17.6975			Two-stage linear step-up procedure of Benjamini, Krieger and Yekutieli	Mean rank diff,	Discovery?	q value	Individual P Value
	272	0.226318	196	2.03411	633	0.383805			non-FAP vs. FAP adenoma	-36.2	Yes	0.001	0.001	A-C		272	10.8024	196	5.9377	633	2.07427			non-FAP vs. FAP	8.07	No	0.3163	0.3013	A-B
	295	0.130017	209	0.0745737	640	0.288436			FAP vs. FAP adenoma	-14.09	Yes	0.0471	0.1347	B-C		295	11.2704	209	17.9934	640	3.0251			non-FAP vs. FAP adenoma	21.08	No	0.1723	0.0547	A-C
	296	0.206706	211	0.286157	656	0.0661254										296	3.6925	211	9.55029	656	6.60214			FAP vs. FAP adenoma	13.01	No	0.2633	0.1671	B-C
	532	0.354455	214	0.0923505	667	0.5338			Test details	Mean rank 1	Mean rank 2	Mean rank diff,	n1	n2		532	13.4714	214	19.4481	667	3.20495
	536	0.210469	218	0.445834	684	1.16407			non-FAP vs. FAP	38.67	60.78	-22.11	24	76		536	7.99538	218	13.1447	684	5.79929			Test details	Mean rank 1	Mean rank 2	Mean rank diff,	n1	n2
	539	0.0644671	221	0.0636983	701	0.275725			non-FAP vs. FAP adenoma	38.67	74.87	-36.2	24	15		539	18.0836	221	16.2699	701	5.69284			non-FAP vs. FAP	66.08	58.01	8.07	24	76
	540	0.187941	223	0.393891	806	0.522641			FAP vs. FAP adenoma	60.78	74.87	-14.09	76	15		540	14.978	223	14.2566	806	5.32074			non-FAP vs. FAP adenoma	66.08	45	21.08	24	15
	541	0.0770863	227	0.521336	830	0.632318										541	16.7702	227	17.8567	830	5.74486			FAP vs. FAP adenoma	58.01	45	13.01	76	15
	561	0.157848	232	0.541441	846	0.535188										561	11.6235	232	8.82504	846	5.74974
	570	0.125043	233	0.197808												570	13.8569	233	8.09477
	600	0.819873	235	0.816287												600	8.27018	235	5.23864
	606	0.673913	241	0.103585												606	5.70246	241	26.3648
	609	0.0750768	242	0.0725773												609	10.5456	242	10.3151
	709	0.0955309	244	0.0808935												709	2.88295	244	4.51604
	834	0.102958	245	0.860456												834	7.75397	245	5.92151
	948	0.148972	251	0.346729												948	3.82179	251	12.0756
	949	0.163305	262	0.360947												949	13.0023	262	9.83106
	950	0.140685	263	1.74742												950	17.2187	263	4.29506
			266	1.15309														266	11.9043
			281	0.016														281	1.45399
			303	0.0660618														303	6.98859
			313	1.12892														313	6.65238
			324	0.493611														330	19.4983
			330	0.120773														335	13.7789
			335	0.0552543														337	0.286688
			337	1.67864														339	11.3841
			339	0.709994														357	8.21615
			357	1.1361														376	13.5517
			376	0.399236														392	8.09086
			392	0.259292														395	8.60615
			395	0.232432														398	7.38952
			398	1.2708														412	10.8282
			412	0.118737														415	9.51654
			415	0.840878														418	4.24606
			418	0.666662														429	0.616263
			429	0.36175														448	5.93985
			448	0.328172														459	6.61916
			459	1.09218														460	8.14107
			460	0.29294														461	9.71114
			461	0.250243														464	13.0201
			464	0.0656645														469	11.4057
			469	0.883688														470	3.65433
			470	1.1534														472	5.33065
			472	0.167795														481	15.6326
			481	0.361795														482	12.1744
			482	0.217425														501	19.1748
			501	0.157469														509	6.45677
			509	2.34905														510	3.41082
			510	1.58924														534	12.2018
			534	0.72537														578	7.35057
			578	0.261377														622	3.82869
			622	0.554988														624	7.9874
			624	0.750376														626	5.46051
			626	0.28531														633	2.68843
			633	0.205894														640	3.05202
			640	0.115642														645	3.28216
			645	0.185778														646	4.02227
			646	1.55131														656	14.2317
			656	0.0791156														659	4.41526
			659	0.206404														664	10.2534
			664	0.414316														667	2.22391
			667	0.288039														674	7.35269
			674	0.171607														680	5.92715
			684	0.536608														684	6.45819
			701	0.31212														701	19.7097
			806	0.808355														806	4.26004
			811	0.672468														811	5.00228
			830	0.118352														830	8.83595
			833	0.588743														833	4.09898
			846	0.304157														846	5.8904
	N	24		76		15											24		76		15

## Sheet: Fig.1D
% ILC1 of CD45(+)	c	non-FAP	FAP	FAP adenoma							% ILC2 of CD45(+)	ID	non FAP	FAP	FAP adenoma							% ILC3 of CD45(+)	ID	non-FAP	FAP	FAP adenoma
	36		0.175881									36		0.022941									36		0.0344116
	61		0.0689695		Kruskal-Wallis test							61		0.011495		Kruskal-Wallis test							61		0.0804644			Kruskal-Wallis test
	154		0.113144		Number of families	1						154		0.003902		Number of families	1						154		0.12875			Number of families	1
	172		0.0757193		Number of comparisons per family	3						172		0.001		Number of comparisons per family	3						172		0.176678			Number of comparisons per family	3
	184		0.0335402		Q	0.05						184		0.01677		Q	0.05						184		0.335402			Q	0.05
	195		0.105306									195		0.001									195		0.623734
	196		0.550719		Two-stage linear step-up procedure of Benjamini, Krieger and Yekutieli	Mean rank diff,	Discovery?	q value	Individual P Value			196		0.017765		Two-stage linear step-up procedure of Benjamini, Krieger and Yekutieli	Mean rank diff,	Discovery?	q value	Individual P Value			196		1.46562			Two-stage linear step-up procedure of Benjamini, Krieger and Yekutieli	Mean rank diff,	Discovery?	q value	Individual P Value
	209		0.0603693		non-FAP vs. FAP	-19.55	Yes	0.0064	0.0123	A-B		209		0.003551		non FAP vs. FAP	0.2105	No	>0,9999	0.9772	A-B		209		0.0106534			non FAP vs. FAP	-23.2	Yes	0.0016	0.003	A-B
	211		0.135074		non-FAP vs. FAP adenoma	-27.74	Yes	0.0064	0.0115	A-C		211		0.001		non FAP vs. FAP adenoma	-2.983	No	>0,9999	0.7733	A-C		211		0.150083			non FAP vs. FAP adenoma	-37.41	Yes	0.0007	0.0007	A-C
	214		0.0288475		FAP vs. FAP adenoma	-8.187	No	0.1347	0.3848	B-C		214		0.001		FAP vs. FAP adenoma	-3.194	No	>0,9999	0.7194	B-C		214		0.062503			FAP vs. FAP adenoma	-14.21	Yes	0.046	0.1313	B-C
	218		0.122989									218		0.030747									218		0.292098
	221		0.0353882		Test details	Mean rank 1	Mean rank 2	Mean rank diff,	n1	n2		221		0.004718		Test details	Mean rank 1	Mean rank 2	Mean rank diff,	n1	n2		221		0.0235921			Test details	Mean rank 1	Mean rank 2	Mean rank diff,	n1	n2
	223		0.16881		non-FAP vs. FAP	41.46	61.01	-19.55	24	76		223		0.040193		non FAP vs. FAP	57.75	57.54	0.2105	24	76		223		0.184887			non FAP vs. FAP	37.79	60.99	-23.2	24	76
	227		0.262175		non-FAP vs. FAP adenoma	41.46	69.2	-27.74	24	15		227		0.009041		non FAP vs. FAP adenoma	57.75	60.73	-2.983	24	15		227		0.250121			non FAP vs. FAP adenoma	37.79	75.2	-37.41	24	15
	232		0.18048		FAP vs. FAP adenoma	61.01	69.2	-8.187	76	15		232		0.013883		FAP vs. FAP adenoma	57.54	60.73	-3.194	76	15		232		0.347078			FAP vs. FAP adenoma	60.99	75.2	-14.21	76	15
	233		0.0704174									233		0.001									233		0.12639
	235		0.152866									235		0.001									235		0.66242
	241		0.0190259									241		0.001057									241		0.0835025
	242		0.0290309									242		0.002903									242		0.0406433
	244		0.069241									244		0.001									244		0.0106525
	245		0.147788									245		0.045979									245		0.666689
	251		0.0960815									251		0.008355									251		0.242293
	262		0.215688									262		0.004402									262		0.140857
	263		0.460248									263		0.001									263		1.28617
	266		0.717398									266		0.022536									266		0.413161
	281		0.01									281		0.001									281		0.005
	303		0.0325309									303		0.001									303		0.0325309
	313		0.212901									313		0.001									313		0.915021
	324		0.176596									324		0.001									324		0.316015
	330		0.0805369									330		0.001									330		0.0392359
	335		0.0411584									335		0.001									335		0.0130959
	337		1.25523									337		0.41841									337		0.005
	339		0.296481									339		0.070219									339		0.343294
	357		0.42288									357		0.001									357		0.712219
	376		0.288809									376		0.012742									376		0.0976853
	392		0.149289									392		0.015715									392		0.0942877
	395		0.153306									395		0.039563									395		0.0395628
	398		0.639502									398		0.032795									398		0.598508
	412		0.0799196									412		0.00685									412		0.0319679
	415		0.321771									415		0.001									415		0.518106
	418		0.188395									418		0.001									418		0.477267
	429		0.21645									429		0.001									429		0.1443
	448		0.147227									448		0.001									448		0.179944
	459		0.15379									459		0.001									459		0.937386
	460		0.135544									460		0.001									460		0.156397
	461		0.174459									461		0.001									461		0.0747837
	464		0.0359247									464		0.001									464		0.0287398
	469		0.128132									469		0.001									469		0.754556
	470		0.446849									470		0.001									470		0.70555
	472		0.0256608									472		0.001									472		0.141134
	481		0.180897									481		0.01809									481		0.162808
	482		0.116986									482		0.001									482		0.0994385
	501		0.0082352									501		0.001									501		0.148234
	509		1.02475									509		0.031531									509		1.29276
	510		0.427873									510		0.061125									510		1.10024
	534		0.220365									534		0.009182									534		0.495822
	578		0.107214									578		0.001									578		0.153163
	622		0.0584197									622		0.014605									622		0.481963
	624		0.0342852									624		0.001									624		0.71509
	626		0.101195									626		0.001									626		0.183115
	633		0.0457542									633		0.016099									633		0.144041
	640		0.0867313									640		0.009637									640		0.0192736
	645		0.0836004									645		0.013933									645		0.0882449
	646		0.894988									646		0.178998									646		0.477327
	656		0.05408									656		0.001									656		0.0240356
	659		0.081311									659		0.012509									659		0.112584
	664		0.100007									664		0.014287									664		0.300021
	667		0.124266									667		0.020112									667		0.143661
	674		0.0780031									674		0.015601									674		0.0780031
	684		0.22025									684		0.001335									684		0.315024
	701		0.230377									701		0.001									701		0.0807428
	806		0.280007									806		0.001									806		0.527347
	811		0.25712									811		0.019778									811		0.39557
	830		0.029588									830		0.002959									830		0.0858052
	833		0.086349									833		0.00785									833		0.494544
	846		0.13642									846		0.001									846		0.166736
	172			0.244969								172			0.001								172			0.227472
	285			0.311958								285			0.017331								285			0.554593
	309			0.127914								309			0.001								309			0.0426379
	622			0.250129								622			0.04414								622			3.53123
	624			0.388105								624			0.032798								624			2.43796
	626			0.192784								626			0.001								626			0.316717
	633			0.0093611								633			0.248069								633			0.126375
	640			0.158802								640			0.042131								640			0.0875032
	656			0.0162813								656			0.001								656			0.048844
	667			0.13046								667			0.028266								667			0.375073
	684			0.527222								684			0.01044								684			0.626403
	701			0.0392465								701			0.001								701			0.235479
	806			0.232624								806			0.001								806			0.289017
	830			0.0985294								830			0.001								830			0.532788
	846			0.180802								846			0.001								846			0.353386
	60	0.0723851										60	0.001										60	0.615273
	139	0.0148566										139	0.001										139	0.207993
	156	0.0171292										156	0.001										156	0.0342583
	192	0.144205										192	0.074051										192	0.206563
	228	0.106727										228	0.001										228	0.063066
	259	0.087983										259	0.124643										259	0.161302
	272	0.169738										272	0.008083										272	0.0484966
	295	0.0316258										295	0.039532										295	0.0588592
	296	0.122622										296	0.014014										296	0.0700697
	532	0.111678										532	0.019422										532	0.223355
	536	0.0915081										536	0.018302										536	0.100659
	539	0.0453337										539	0.001										539	0.0181335
	540	0.0133529										540	0.001										540	0.173588
	541	0.0619963										541	0.001										541	0.0140901
	561	0.131315										561	0.001										561	0.0255335
	570	0.0966238										570	0.005684										570	0.022735
	600	0.789628										600	0.001										600	0.0292455
	606	0.217391										606	0.021739										606	0.434783
	609	0.0350385										609	0.017519										609	0.0225193
	709	0.0352553										709	0.013079										709	0.0471966
	834	0.040783										834	0.001										834	0.0611746
	948	0.0721813										948	0.001										948	0.0757904
	949	0.0879151										949	0.001										949	0.0743897
	950	0.0544588										950	0.009076										950	0.07715
N		24	76	15									24	76	15									24	76	15

## Sheet: Fig. 1E
% of CD127(+) ILC	group	ILC1	ILC2	ILC3
	non-FAP	46.4377	6.93424	46.628
	FAP	42.0844	3.25381	54.6618
	FAP adenoma	31.9623	6.20641	61.8313
	Mean from Suppl. Fig 1B

## Sheet: Supplementare Fig.1B 
ID	ILC1 % of CD127(+)ILCs	non-FAP	FAP	FAP adenoma							ID	ILC2 % of CD127(+)ILCs	non-FAP	FAP	FAP adenoma							ID	ILC3 % of CD127(+)ILCs	non-FAP	FAP	FAP adenoma
36			75.4099								36			9.83605								36			14.7541
61			42.8571		Kruskal-Wallis test						61			7.14291		Kruskal-Wallis test						61			50
154			46.0317		Number of families	1					154			1.58749		Number of families	1					154			52.3809			Kruskal-Wallis test
172			29.8816		Number of comparisons per family	3					172			0.394636		Number of comparisons per family	3					172			69.7238			Number of comparisons per family	3
184			8.69565		Q	0.05					184			4.34781		Q	0.05					184			86.9565			Q	0.05
195			14.4247								195			0.136979								195			85.4384
196			27.0742		Two-stage linear step-up procedure of Benjamini, Krieger and Yekutieli	Mean rank diff,	Discovery?	q value	Individual P Value		196			0.873355		Two-stage linear step-up procedure of Benjamini, Krieger and Yekutieli	Mean rank diff,	Discovery?	q value	Individual P Value		196			72.0524			Two-stage linear step-up procedure of Benjamini, Krieger and Yekutieli	Mean rank diff,	Discovery?	q value	Individual P Value
209			80.9525		non-FAP vs. FAP	4.618	No	0.5818	0.5541	A-B	209			4.76173		non-FAP vs. FAP	12.19	No	0.1865	0.1184	A-B	209			14.2857			non-FAP vs. FAP	-12.53	No	0.1708	0.1085	A-B
211			47.2029		non-FAP vs. FAP adenoma	20.68	No	0.1388	0.0595	A-C	211			0.349459		non-FAP vs. FAP adenoma	19.69	No	0.1865	0.0728	A-C	211			52.4477			non-FAP vs. FAP adenoma	-23.4	No	0.1039	0.033	A-C
214			31.237		FAP vs. FAP adenoma	16.06	No	0.1388	0.0881	B-C	214			1.08283		FAP vs. FAP adenoma	7.501	No	0.4472	0.4259	B-C	214			67.6802			FAP vs. FAP adenoma	-10.87	No	0.261	0.2486	B-C
218			27.5862								218			6.89652								218			65.5173
221			55.5559		Test details	Mean rank 1	Mean rank 2	Mean rank diff,	n1	n2	221			7.40679		Test details	Mean rank 1	Mean rank 2	Mean rank diff,	n1	n2	221			37.0373			Test details	Mean rank 1	Mean rank 2	Mean rank diff,	n1	n2
223			42.8571		non-FAP vs. FAP	63.75	59.13	4.618	24	76	223			10.2041		non-FAP vs. FAP	68.63	56.43	12.19	24	76	223			46.9388			non-FAP vs. FAP	46.67	59.2	-12.53	24	76
227			50.289		non-FAP vs. FAP adenoma	63.75	43.07	20.68	24	15	227			1.7342		non-FAP vs. FAP adenoma	68.63	48.93	19.69	24	15	227			47.9768			non-FAP vs. FAP adenoma	46.67	70.07	-23.4	24	15
232			33.3333		FAP vs. FAP adenoma	59.13	43.07	16.06	76	15	232			2.56408		FAP vs. FAP adenoma	56.43	48.93	7.501	76	15	232			64.1026			FAP vs. FAP adenoma	59.2	70.07	-10.87	76	15
233			35.5989								233			0.505541								233			63.8955
235			18.727								235			0.122506								235			81.1505
241			18.3673								241			1.02041								241			80.6122
242			40.0001								242			3.99987								242			56.0001
244			85.5953								244			1.23619								244			13.1685
245			17.1756								245			5.34356								245			77.4809
251			27.7108								251			2.40966								251			69.8795
262			59.7561								262			1.21957								262			39.0244
263			26.3387								263			0.0572272								263			73.6041
266			62.215								266			1.95439								266			35.8306
281			62.5								281			6.25								281			31.25
303			49.2431								303			1.51373								303			49.2431
313			18.8588								313			0.0885801								313			81.0526
324			35.7764								324			0.202589								324			64.021
330			66.6846								330			0.828001								330			32.4874
335			74.4891								335			1.80981								335			23.7011
337			74.7766								337			24.9255								337			0.29786
339			41.7583								339			9.89008								339			48.3517
357			37.2221								357			0.0880205								357			62.6899
376			72.3403								376			3.1916								376			24.4681
392			57.5757								392			6.06074								392			36.3636
395			65.9574								395			17.0213								395			17.0213
398			50.3226								398			2.58065								398			47.0968
412			67.3078								412			5.76903								412			26.9231
415			38.2661								415			0.118923								415			61.6149
418			28.2594								418			0.150001								418			71.5906
429			59.8341								429			0.276434								429			39.8894
448			44.8629								448			0.304719								448			54.8324
459			14.0811								459			0.0915604								459			85.8274
460			46.2701								460			0.341366								460			53.3886
461			69.7159								461			0.399612								461			29.8844
464			54.7095								464			1.52289								464			43.7676
469			14.4997								469			0.113162								469			85.3871
470			38.7419								470			0.0867003								470			61.1714
472			15.2929								472			0.595965								472			84.1111
481			50								481			5.00007								481			45
482			53.8054								482			0.459929								482			45.7346
501			5.22973								501			0.635047								501			94.1352
509			43.6242								509			1.34229								509			55.0336
510			26.9231								510			3.84617								510			69.2308
534			30.3797								534			1.26584								534			68.3544
578			41.0189								578			0.382589								578			58.5985
622			10.5263								622			2.63159								622			86.8421
624			4.56907								624			0.133267								624			95.2977
626			35.4685								626			0.350496								626			64.181
633			22.2222								633			7.81907								633			69.9587
640			74.9999								640			8.33349								640			16.6666
645			45.0001								645			7.4998								645			47.5001
646			57.6923								646			11.5385								646			30.7692
656			68.3557								656			1.26397								656			30.3803
659			39.394								659			6.06043								659			54.5456
664			24.1379								664			3.44834								664			72.4137
667			43.1422								667			6.98239								667			49.8754
674			45.4544								674			9.09111								674			45.4544
684			41.0448								684			0.248785								684			58.7065
701			73.8104								701			0.32039								701			25.8692
806			34.6392								806			0.123708								806			65.2371
811			38.2353								811			2.94111								811			58.8236
830			25								830			2.50017								830			72.4999
833			14.6667								833			1.33335								833			84
846			44.852								846			0.328778								846			54.8192
172				51.7423							172				0.21122							172				48.0465
285				35.2941							285				1.96078							285				62.7451
309				74.5628							309				0.582916							309				24.8543
622				6.53846							622				1.15384							622				92.3077
624				13.5755							624				1.14724							624				85.2772
626				37.7637							626				0.195886							626				62.0404
633				2.43903							633				64.6341							633				32.9269
640				55.0562							640				14.6067							640				30.3371
656				24.6219							656				1.51228							656				73.8658
667				24.4399							667				5.29524							667				70.2648
684				45.2915							684				0.896857							684				53.8117
701				14.2339							701				0.36268							701				85.4034
806				44.5093							806				0.191336							806				55.2994
830				15.5823							830				0.158148							830				84.2596
846				33.7829							846				0.18685							846				66.0302
60		10.511									60		0.14521									60		89.3438
139		6.63688									139		0.446729									139		92.9164
156		32.6971									156		1.90885									156		65.3941
192		33.945									192		17.4312									192		48.6239
228		62.4891									228		0.585504									228		36.9254
259		23.5294									259		33.3334									259		43.1372
272		74.9999									272		3.57153									272		21.4285
295		24.3244									295		30.4053									295		45.2704
296		59.322									296		6.77969									296		33.8983
532		31.5069									532		5.4794									532		63.0137
536		43.4782									536		8.69582									536		47.826
539		70.3206									539		1.55118									539		28.1282
540		7.10485									540		0.532082									540		92.3631
541		80.4245									541		1.29725									541		18.2783
561		83.1905									561		0.633519									561		16.1759
570		77.2726									570		4.54564									570		18.1818
600		96.311									600		0.12197									600		3.56707
606		32.2581									606		3.22579									606		64.5161
609		46.6703									609		23.3348									609		29.995
709		36.9046									709		13.6909									709		49.4045
834		39.6115									834		0.971274									834		59.4172
948		48.453									948		0.671268									948		50.8757
949		53.835									949		0.612352									949		45.5527
950		38.7098									950		6.4513									950		54.8389
N		24	76	15									24	76	15									24	76	15
Mean		46.4377	42.0844	31.9623									6.93424	3.25381	6.20641									46.628	54.6618	61.8313

## Sheet: Fig.2B
% IL-17A(+) ILC3	ID	non-FAP	FAP	FAP adenoma									% IL-17A(+) ILC3 of CD45(+)	ID	non-FAP	FAP	FAP adenoma
	36		5.4				Kruskal-Wallis test							36		0.002			Kruskal-Wallis test
	172		37.6				Number of families	1						172		0.032			Number of families	1
	232		8.52				Number of comparisons per family	3						232		0.006			Number of comparisons per family	3
	263		23.66				Q	0.05						263		0.115			Q	0.05
	266		6.67											266		0.005
	281		12.21				Two-stage linear step-up procedure of Benjamini, Krieger and Yekutieli	Mean rank diff,	Discovery?	q value	Individual P Value			281		0.015			Two-stage linear step-up procedure of Benjamini, Krieger and Yekutieli	Mean rank diff,	Discovery?	q value	Individual P Value
	330		4.55				non-FAP vs. FAP	-8.912	Yes	0.0391	0.0559	A-B		330		0.001			non-FAP vs. FAP	-12.55	Yes	0.0112	0.0071	A-B
	337		0				non-FAP vs. FAP adenoma	-20.34	Yes	0.0021	0.001	A-C		337		0			non-FAP vs. FAP adenoma	-25.87	Yes	<0,0001	<0,0001	A-C
	339		7.58				FAP vs. FAP adenoma	-11.43	Yes	0.0337	0.0321	B-C		339		0.007			FAP vs. FAP adenoma	-13.32	Yes	0.0131	0.0125	B-C
	376		9.09											376		0.002
	392		14.27				Test details	Mean rank 1	Mean rank 2	Mean rank diff,	n1	n2		392		0.013			Test details	Mean rank 1	Mean rank 2	Mean rank diff,	n1	n2
	398		3.18				non-FAP vs. FAP	13.3	22.21	-8.912	10	26		398		0.01			non-FAP vs. FAP	10.2	22.75	-12.55	10	26
	415		15.5				non-FAP vs. FAP adenoma	13.3	33.64	-20.34	10	7		415		0.042			non-FAP vs. FAP adenoma	10.2	36.07	-25.87	10	7
	459		7.32				FAP vs. FAP adenoma	22.21	33.64	-11.43	26	7		459		0.062			FAP vs. FAP adenoma	22.75	36.07	-13.32	26	7
	460		3.12											460		0.002
	470		0											470		0
	482		15.4											482		0.006
	622		25.7											622		0.155
	624		12											624		0.12
	626		5.55											626		0.005
	646		5.26											646		0.021
	674		6.67											674		0.007
	701		35.28											701		0.019
	811		5.5											811		0.026
	830		11.3											830		0.021
	846		16											846		0.023
	172			22.4										172			0.037
	622			36.63										622			0.296
	624			27.94										624			0.184
	626			8.39										626			0.034
	701			15										701			0.022
	830			13.75										830			0.059
	846			15.4										846			0.032
	60	0												60	0
	139	0												139	0
	156	0												156	0
	539	8												539	0.003
	541	9.09												541	0.003
	561	0												561	0
	570	11.1												570	0.006
	600	0												600	0
	609	8.33												609	0.004
	834	9.09												834	0.018
N		10	26	7											10	26	7

## Sheet: Fig. 2C
% IL-17A(+) NKp44(-)& NKp44(+) of ILC3	ID	% IL-17A(+) NKp44(-) ILC3	% IL-17A(+) NKp44(+) ILC3
	36	2.7	2.7		Wilcoxon matched-pairs signed rank test
	60	0	0		Table Analyzed	IL17A final
	139	0	0
	156	0	0		Column B	NKp44(+)
	172	20	17.6		vs.	vs,
	232	4.26	4.26		Column A	Nkp44(-)
	263	18.4	5.26
	266	6.67	0		Wilcoxon matched-pairs signed rank test
	281	11.1	1.11		P value	<0,0001
	330	4.55	0		Exact or approximate P value?	Exact
	337	0	0		P value summary	****
	339	6.06	1.52		Significantly different (P < 0.05)?	Yes
	376	6.82	2.27		One- or two-tailed P value?	Two-tailed
	392	10.7	3.57		Sum of positive, negative ranks	49,00 , -479,0
	398	1.59	1.59		Sum of signed ranks (W)	-430
	415	12.5	3		Number of pairs	43
	459	6.78	0.54		Number of ties (ignored)	11
	460	0	3.12
	470	0	0		Median of differences
	482	15.4	0		Median	-4.55
	539	4	4
	541	0	9.09		How effective was the pairing?
	561	0	0		rs (Spearman)	0.2449
	570	0	11.1		P value (one tailed)	0.0568
	600	0	0		P value summary	ns
	609	8.33	0		Was the pairing significantly effective?	No
	622	25.7	0
	624	8.5	3.5
	626	3.7	1.85
	646	5.26	0
	674	6.67	0
	701	29.4	5.88
	811	3.3	2.2
	830	11.3	0
	834	7.27	1.82
	846	12	4
	172 ad	12.2	10.2
	622 ad	35.3	1.33
	624 ad	22.1	5.84
	626 ad	5.59	2.8
	701 ad	10	5
	830 ad	12.6	1.15
	846 ad	15.4	0
	N	43	43
	ad= adenoma

## Sheet: Fig.2D
% IL-17A(+) NKp44(-) of ILC3	ID	non-FAP	FAP	FAP adenoma									% IL-17A(+) NKp44(+) ILC3	ID	non-FAP	FAP	FAP adenoma
	36		2.7										of ILC3	36		2.7
	172		20			Kruskal-Wallis test								172		17.6			Kruskal-Wallis test
	232		4.26			Number of families	1							232		4.26			Number of families	1
	263		18.4			Number of comparisons per family	3							263		5.26			Number of comparisons per family	3
	266		6.67			Q	0.05							266		0			Q	0.05
	281		11.1											281		1.11
	330		4.55			Two-stage linear step-up procedure of Benjamini, Krieger and Yekutieli	Mean rank diff,	Discovery?	q value	Individual P Value				330		0			Two-stage linear step-up procedure of Benjamini, Krieger and Yekutieli	Mean rank diff,	Discovery?	q value	Individual P Value
	337		0			non-FAP vs. FAP	-12.9	Yes	0.0029	0.0055	A-B			337		0			non-FAP vs. FAP	-2.819	No	0.5623	0.5356	A-B
	339		6.06			non-FAP vs. FAP adenoma	-23.05	Yes	0.0002	0.0002	A-C			339		1.52			non-FAP vs. FAP adenoma	-8.264	No	0.4658	0.1703	A-C
	376		6.82			FAP vs. FAP adenoma	-10.15	Yes	0.0196	0.056	B-C			376		2.27			FAP vs. FAP adenoma	-5.445	No	0.4658	0.2957	B-C
	392		10.7											392		3.57
	398		1.59			Test details	Mean rank 1	Mean rank 2	Mean rank diff,	n1	n2			398		1.59			Test details	Mean rank 1	Mean rank 2	Mean rank diff,	n1	n2
	415		12.5			non-FAP vs. FAP	10.45	23.35	-12.9	10	26			415		3			non-FAP vs. FAP	18.95	21.77	-2.819	10	26
	459		6.78			non-FAP vs. FAP adenoma	10.45	33.5	-23.05	10	7			459		0.54			non-FAP vs. FAP adenoma	18.95	27.21	-8.264	10	7
	460		0			FAP vs. FAP adenoma	23.35	33.5	-10.15	26	7			460		3.12			FAP vs. FAP adenoma	21.77	27.21	-5.445	26	7
	470		0											470		0
	482		15.4											482		0
	622		25.7											622		0
	624		8.5											624		3.5
	626		3.7											626		1.85
	646		5.26											646		0
	674		6.67											674		0
	701		29.4											701		5.88
	811		3.3											811		2.2
	830		11.3											830		0
	846		12											846		4
	172			12.2										172			10.2
	622			35.3										622			1.33
	624			22.1										624			5.84
	626			5.59										626			2.8
	701			10										701			5
	830			12.6										830			1.15
	846			15.4										846			0
	60	0												60	0
	139	0												139	0
	156	0												156	0
	539	4												539	4
	541	0												541	9.09
	561	0												561	0
	570	0												570	11.1
	600	0												600	0
	609	8.33												609	0
	834	7.27												834	1.82
N		10	26	7											10	26	7

## Sheet: Fig. 2E
% NKp44(+) ILC3 of CD45(+)	ID	non-FAP	FAP	FAP adenoma							% NKp44(-) ILC3 of CD45(+)	ID	non-FAP	FAP	FAP adenoma
	36		0.00764701									36		0.0267645
	61		0.0114949		Kruskal-Wallis test							61		0.0689695			Kruskal-Wallis test
	154		0.081932		Number of families	1						154		0.0468183			Number of families	1
	172		0.0504796		Number of comparisons per family	3						172		0.126199			Number of comparisons per family	3
	184		0.301861		Q	0.05						184		0.0335402			Q	0.05
	195		0.17821									195		0.445525
	196		0.755019		Two-stage linear step-up procedure of Benjamini, Krieger and Yekutieli	Mean rank diff,	Discovery?	q value	Individual P Value			196		0.710606			Two-stage linear step-up procedure of Benjamini, Krieger and Yekutieli	Mean rank diff,	Discovery?	q value	Individual P Value
	209		0.00355114		non-FAP vs. FAP	-14.55	No	0.1248	0.0624	A-B		209		0.00710227			non-FAP vs. FAP	-24.93	Yes	0.0007	0.0014	A-B
	211		0.0825454		non-FAP vs. FAP adenoma	-19.26	No	0.1248	0.0792	A-C		211		0.0675371			non-FAP vs. FAP adenoma	-38.35	Yes	0.0005	0.0005	A-C
	214		0.00961585		FAP vs. FAP adenoma	-4.712	No	0.6477	0.6168	B-C		214		0.0528872			FAP vs. FAP adenoma	-13.41	No	0.0541	0.1545	B-C
	218		0.122989									218		0.169109
	221		0.0117961		Test details	Mean rank 1	Mean rank 2	Mean rank diff,	n1	n2		221		0.0117961			Test details	Mean rank 1	Mean rank 2	Mean rank diff,	n1	n2
	223		0.0562701		non-FAP vs. FAP	45.88	60.42	-14.55	24	76		223		0.128617			non-FAP vs. FAP	36.52	61.45	-24.93	24	76
	227		0.0632835		non-FAP vs. FAP adenoma	45.88	65.13	-19.26	24	15		227		0.186837			non-FAP vs. FAP adenoma	36.52	74.87	-38.35	24	15
	232		0.18048		FAP vs. FAP adenoma	60.42	65.13	-4.712	76	15		232		0.166597			FAP vs. FAP adenoma	61.45	74.87	-13.41	76	15
	233		0.0451394									233		0.0812509
	235		0.356688									235		0.305732
	241		0.0243108									241		0.0591916
	242		0.0290309									242		0.0116124
	244		0.00532623									244		0.00532623
	245		0.341555									245		0.325134
	251		0.0919041									251		0.150389
	262		0.0352144									262		0.105643
	263		0.516991									263		0.769182
	266		0.16902									266		0.244141
	281		0									281		0.005
	303		0									303		0.0325309
	313		0.593405									313		0.321616
	324		0.111535									324		0.20448
	330		0.0165204									330		0.0227155
	335		0.00561251									335		0.00748335
	337		0									337		0.005
	339		0.0936257									339		0.249668
	357		0.35611									357		0.35611
	376		0.0594606									376		0.0382247
	392		0.0471439									392		0.0471439
	395		0.0197814									395		0.0197814
	398		0.434533									398		0.163975
	412		0.00456684									412		0.027401
	415		0.207243									415		0.310864
	418		0.35167									418		0.125597
	429		0									429		0.1443
	448		0.0490757									448		0.130869
	459		0.688393									459		0.248993
	460		0.0312793									460		0.125117
	461		0.0697837									461		0.005
	464		0.0143699									464		0.0143699
	469		0.384396									469		0.370159
	470		0.352775									470		0.352775
	472		0.0384912									472		0.102643
	481		0.0361795									481		0.126628
	482		0.0292466									482		0.0701919
	501		0.0247056									501		0.123528
	509		0.488728									509		0.804036
	510		0.305623									510		0.794621
	534		0.275457									534		0.220365
	578		0.0459488									578		0.107214
	622		0									622		0.481963
	624		0.0734682									624		0.641622
	626		0.0289129									626		0.154202
	633		0.0999814									633		0.0440596
	640		0.0119043									640		0.00736932
	645		0.00928893									645		0.0789559
	646		0.0596659									646		0.417661
	656		0									656		0.0240356
	659		0.0187641									659		0.0938204
	664		0.100007									664		0.200014
	667		0.102717									667		0.0409433
	674		0.0312012									674		0.0468019
	684		0.124141									684		0.190883
	701		0.017302									701		0.0634408
	806		0.0420011									806		0.485346
	811		0.197785									811		0.197785
	830		0.007397									830		0.0784082
	833		0.235497									833		0.259047
	846		0.00757892									846		0.159157
	172			0.104987								172			0.122485
	285			0.34662								285			0.207972
	309			0.0142126								309			0.0284252
	622			0.235415								622			3.29581
	624			1.09325								624			1.3447
	626			0.0688516								626			0.247866
	633			0.102972								633			0.0234028
	640			0.0745398								640			0.0129634
	656			0								656			0.048844
	667			0.252223								667			0.12285
	684			0.130501								684			0.495902
	701			0.0392465								701			0.196232
	806			0.0281968								806			0.260821
	830			0.0109477								830			0.521841
	846			0.00821828								846			0.345168
	60	0.398118										60	0.217155
	139	0.0990442										139	0.108949
	156	0.0171291										156	0.0171292
	192	0.171486										192	0.0350768
	228	0.0274903										228	0.0355757
	259	0.0293277										259	0.131974
	272	0										272	0.0484966
	295	0.0412893										295	0.0175699
	296	0.0525523										296	0.0175174
	532	0.0388444										532	0.184511
	536	0.045754										536	0.0549048
	539	0.00453337										539	0.0136001
	540	0.0701028										540	0.103485
	541	0.00281801										541	0.0112721
	561	0.00729528										561	0.0182382
	570	0.00568376										570	0.0170513
	600	0										600	0.0292455
	606	0.369565										606	0.0652174
	609	0.0175193										609	0.005
	709	0.0318435										709	0.0153531
	834	0.0203915										834	0.040783
	948	0.0252635										948	0.0505269
	949	0.0135254										949	0.0608643
	950	0.0272294										950	0.0499206
N		24	76	15									24	76	15

## Sheet: Supplementary Fig.2A
% IL-8(+) ILC3	ID	non-FAP	FAP	FAP adenoma							% TNFa(+) of ILC3	ID	non-FAP	FAP	FAP adenoma							% IL-2(+) ILC3	ID	non-FAP	FAP	FAP adenoma							% IL-22(+) ILC3	ID	non-FAP	FAP	FAP adenoma
	36		49.4									36		16.2									36		13.5									36		0			Kruskal-Wallis test
	61		30		Kruskal-Wallis test							61		50		Kruskal-Wallis test							61		15		Kruskal-Wallis test							61		10			Number of families	1
	172		11.8		Number of families	1						172		20		Number of families	1						172		13.3		Number of families	1						184		3.23			Number of comparisons per family	3
	172			4.17	Number of comparisons per family	3						172			5	Number of comparisons per family	3						172			18.2	Number of comparisons per family	3						195		5.32			Q	0.05
	184		77.4		Q	0.05						184		25.8		Q	0.05						184		22.6		Q	0.05						196		3
	196		18									195		38.6									195		22.9									214		6.67			Two-stage linear step-up procedure of Benjamini, Krieger and Yekutieli	Mean rank diff,	Discovery?	q value	Individual P Value
	202		0		Two-stage linear step-up procedure of Benjamini, Krieger and Yekutieli	Mean rank diff,	Discovery?	q value	Individual P Value			196		15.5		Two-stage linear step-up procedure of Benjamini, Krieger and Yekutieli	Mean rank diff,	Discovery?	q value	Individual P Value			196		6		Two-stage linear step-up procedure of Benjamini, Krieger and Yekutieli	Mean rank diff,	Discovery?	q value	Individual P Value			221		3.7			non-FAP vs. FAP	-8.476	No	0.2086	0.0863	A-B
	208		36		non-FAP vs. FAP	-0.1143	No	>0,9999	0.9844	A-B		202		50		non-FAP vs. FAP	-9.41	No	0.6525	0.2458	A-B		202		50		non-FAP vs. FAP	-11.58	No	0.4659	0.1479	A-B		223		5.21			non-FAP vs. FAP adenoma	2.45	No	0.8012	0.7631	A-C
	209		53.2		non-FAP vs. FAP adenoma	-0.75	No	>0,9999	0.9342	A-C		208		32		non-FAP vs. FAP adenoma	-5.583	No	0.6525	0.5917	A-C		208		20		non-FAP vs. FAP adenoma	-7.723	No	0.6824	0.4817	A-C		232		8			FAP vs. FAP adenoma	10.93	No	0.2086	0.1324	B-C
	214		43.3		FAP vs. FAP adenoma	-0.6357	No	>0,9999	0.9355	B-C		209		36.2		FAP vs. FAP adenoma	3.826	No	0.6525	0.6214	B-C		209		26.6		FAP vs. FAP adenoma	3.852	No	0.6824	0.6499	B-C		235		10.7
	221		24.1									211		11.8									211		5.88									242		0			Test details	Mean rank 1	Mean rank 2	Mean rank diff,	n1	n2
	223		6.25		Test details	Mean rank 1	Mean rank 2	Mean rank diff,	n1	n2		214		36.7		Test details	Mean rank 1	Mean rank 2	Mean rank diff,	n1	n2		214		30		Test details	Mean rank 1	Mean rank 2	Mean rank diff,	n1	n2		303		0			non-FAP vs. FAP	18.7	27.18	-8.476	10	34
	232		30.8		non-FAP vs. FAP	28.85	28.96	-0.1143	10	42		221		25.9		non-FAP vs. FAP	31.67	41.08	-9.41	9	59		221		18.5		non-FAP vs. FAP	27.06	38.64	-11.58	8	58		357		2.15			non-FAP vs. FAP adenoma	18.7	16.25	2.45	10	4
	233		16.8		non-FAP vs. FAP adenoma	28.85	29.6	-0.75	10	5		223		6.25		non-FAP vs. FAP adenoma	31.67	37.25	-5.583	9	10		223		5.21		non-FAP vs. FAP adenoma	27.06	34.79	-7.723	8	7		395		7.69			FAP vs. FAP adenoma	27.18	16.25	10.93	34	4
	235		35.7		FAP vs. FAP adenoma	28.96	29.6	-0.6357	42	5		232		38.5		FAP vs. FAP adenoma	41.08	37.25	3.826	59	10		232		15.4		FAP vs. FAP adenoma	38.64	34.79	3.852	58	7		415		5.37
	263		13.3									233		19.7									233		15.3									429		0
	266		11.6									235		17.9									235		10.7									448		2.7
	303		0									242		9.52									242		14.3									459		1.9
	330		48.3									263		20.3									263		15.6									461		0
	357		19.4									266		15.1									266		3.49									464		0
	392		59.3									281		20.5									281		15.9									469		0.69
	395		46.2									303		14.3									303		28.6									472		2.7
	418		42.4									330		55.2									330		31									481		9.09
	448		37.8									337		0									337		0									501		7.14
	461		50									339		15.9									339		20.5									509		1.43
	464		17.4									357		9.68									357		9.68									510		0
	469		49									376		36.7									376		16.7									532	1.23
	470		19.4									392		66.7									392		44.4									534		0
	472		10.8									395		46.2									395		23.1									536	0
	481		45.5									398		46.7									398		21.5									539	0
	482		28.6									412		37									412		40.7									540	0
	501		9.52									415		38.5									415		14.6									541	0
	509		9.29									418		33.3									418		12.1									561	0
	510		23.3									429		0									429		0									570	11.1
	532	53.1										448		35.1									448		21.6									578		23.8
	534		20.5									459		55									459		26.6									600	0
	536	4.55										460		22.2									460		13.3									609	4.17
	539	32										461		55.6									461		33.3									626			2.8
	540	47.4										464		8.7									464		13									646		2.63
	541	18.2										469		62.1									469		31									674		6.67
	561	5.26										470		22.2									470		9.72									701		2.94
	570	66.7										472		16.2									472		5.41									701			0
	578		19									481		27.3									481		13.6									811		3.3
	600	50										482		42.9									482		35.7									830		4.84
	609	4.17										501		7.14									501		11.9									830			2.3
	622		17.1									509		7.86									509		5.71									834	5.45
	622			35.1								510		20.9									510		16.3									846		4
	624		42.9									532	50.6										534		14.1									846			0
	624			37.3								534		35.9									539	12
	646		5.26									536	13.6										540	31.6
	674		6.45									539	24										541	9.09
	811		3.3									540	19.7										561	15.8
	830		12.9									541	36.4										570	22.2
	830			34.5								561	10.5										578		19
	834	1.82										570	33.3										600	0
	846		40									573		50									609	0
	846			30.8								578		33.3									622		4.88
												609	0										624		30.5
												622		22									626		13
												622			20.9								626			19.6
												624		41.9									646		0
												624			25.4								674		10
												626		35.2									684		4.62
												626			39.4								684			2.58
												626			36.4								701		20.6
												646		0									701			10
												674		12.9									806			8.33
												684		18.5									811		4.4
												684			6.7								830		16.1
												701		47.1									830			23
												701			30								834	0
												806			12.5								846		28
												811		18.7									846			18.2
												830		12.9
												830			36.8
												834	0
												846		28
												846			27.3
N		10	42	5									9	59	10									8	58	7									10	34	4

## Sheet: Supplementary Fig.2B
CD56(+)	ID	NKp44(+) ILC3	FAP normal	FAP adenoma	non-FAP	NKp44(-) ILC3	FAP normal	FAP adenoma	non-FAP								IL1R1(+)		ID	NKp44(+) ILC3	FAP normal	FAP adenoma	non-FAP	NKp44(-) ILC3	FAP normal	FAP adenoma	non-FAP									CD103(+)	ID	NKp44(+) ILC3	FAP normal	FAP adenoma	non-FAP		NKp44(-) ILC3	FAP normal	FAP adenoma	non-FAP
	36		66.7				66.7												36		33.3				50												684		93.2					83.6
	61		100				77.8			Kruskal-Wallis test									61		50				66.7			Kruskal-Wallis test									806		61.5					69.2			Kruskal-Wallis test
	195		95.2				90			Number of families	1								195		47.6				42			Number of families	1								830		28.6					20.5			Number of families	1
	209		0				0			Number of comparisons per family	3								209		100				100			Number of comparisons per family	3								846		60					6.25			Number of comparisons per family	3
	211		75				62.5			Q	0.05								211		50				75			Q	0.05								626		66.7					3.23			Q	0.05
	218		100				87												218		73.3				56.5												645		100					70.6
	221		75				20			Two-stage linear step-up procedure of Benjamini, Krieger and Yekutieli	Mean rank diff,	Discovery?	q value	Individual P Value					221		75				40			Two-stage linear step-up procedure of Benjamini, Krieger and Yekutieli	Mean rank diff,	Discovery?	q value	Individual P Value					659		100					40			Two-stage linear step-up procedure of Benjamini, Krieger and Yekutieli	Mean rank diff,	Discovery?
	223		33.3				100			FAP normal vs. FAP normal	25.05	Yes	0.0012	0.0021	A-E				223		66.7				40			FAP normal vs. FAP normal	-12.33	No	0.2732	0.0867	A-E				664		21.4					21.4			FAP normal vs. FAP normal	4.7	No
	227		100				100			FAP adenoma vs. FAP adenoma	25.89	No	0.074	0.2114	B-F				227		45				32.1			FAP adenoma vs. FAP adenoma	-20.8	No	0.5497	0.3511	B-F				833		3.33					30.3			FAP adenoma vs. FAP adenoma	1.75	No
	232		80				62.5			non-FAP vs. non-FAP	63	Yes	0.0012	0.0024	C-G				232		50				75			non-FAP vs. non-FAP	-11.25	No	0.5497	0.5235	C-G				573		7.14					6.25			non-FAP vs. non-FAP	6.667	No
	233		73.9				55.9												233		43.5				55.9												684			83.3					77.5
	235		75				44.4			Test details	Mean rank 1	Mean rank 2	Mean rank diff,	n1	n2				235		66.7				77.8			Test details	Mean rank 1	Mean rank 2	Mean rank diff,	n1	n2				806			88.9					68.3		Test details	Mean rank 1	Mean rank 2
	241		88.2				78.3			FAP normal vs. FAP normal	90.94	65.89	25.05	58	58				241		29.4				71.7			FAP normal vs. FAP normal	52.74	65.07	-12.33	48	48				830			50					7.35		FAP normal vs. FAP normal	21.25	16.55
	242		60				100			FAP adenoma vs. FAP adenoma	73.67	47.78	25.89	9	9				242		40				33.3			FAP adenoma vs. FAP adenoma	45	65.8	-20.8	5	5				846			0					14.3		FAP adenoma vs. FAP adenoma	20.25	18.5
	251		91.3				73.5			non-FAP vs. non-FAP	111.4	48.44	63	9	9				251		21.7				55.9			non-FAP vs. non-FAP	75.25	86.5	-11.25	8	8				948				6.67					5.63	non-FAP vs. non-FAP	13.67	7
	154		96.4				57.1												154		28.6				64.3												949				0					0
	245		92.8				74.4												245		44.6				45.3												950				88.5					18.2
	392		100				83.3												392		33.3				16.7
	395		100				100												395		66.7				0
	412		100				45.5												412		0				72.7
	606		66.7				33.3			Kruskal-Wallis test	For comparison between groups on NKp44(-) or NKp44(+) ILC3 subsets								606		8.33				0
	263		94				70.5			Number of families	1								263		13.1				16.4
	266		57.6				26.5			Number of comparisons per family	6								266		9.09				40.8
	281		0				0			Q	0.05								281		0				0
	303		0				0												303		0				100
	330		75				63.6			Two-stage linear step-up procedure of Benjamini, Krieger and Yekutieli	Mean rank diff,	Discovery?	q value	Individual P Value					330		25				45.5
	337		0				0			FAP normal NKp44(+) vs. FAP adenoma NKp44(+)	17.27	No	0.3434	0.2726	A-B				337		0				0
	339		41.7				34.4			non-FAP NKp44(+) vs. FAP adenoma NKp44(+)	37.78	No	0.3434	0.0682	C-B				339		66.7				43.8
	376		87.5				22.2			FAP normal NKp44(+) vs. non-FAP NKp44(+)	-20.5	No	0.3434	0.1928	A-C				376		0				44.4
	398		81.1				40			FAP normal NKp44(-) vs. FAP adenoma NKp44(-)	18.11	No	0.3434	0.25	E-F				398		54.7				35
	415		79.5				63.2			FAP normal NKp44(-) vs. non-FAP NKp44(-)	17.44	No	0.3434	0.2679	E-G				415		56.4				15.8
	418		82.1				50			non-FAP NKp44(-) vs. FAP adenoma NKp44(-)	0.6667	No	>0,9999	0.9743	G-F				418		17.9				30
	429		0				100												429		0				0
	448		33.3				50			Test details	Mean rank 1	Mean rank 2	Mean rank diff,	n1	n2				448		0				50
	459		58.7				20.6			FAP normal NKp44(+) vs. FAP adenoma NKp44(+)	90.94	73.67	17.27	58	9				459		90.2				79.4
	460		33.3				25			non-FAP NKp44(+) vs. FAP adenoma NKp44(+)	111.4	73.67	37.78	9	9				460		100				66.7
	470		86.7				66.7			FAP normal NKp44(+) vs. non-FAP NKp44(+)	90.94	111.4	-20.5	58	9				470		6.67				20
	472		33.3				0			FAP normal NKp44(-) vs. FAP adenoma NKp44(-)	65.89	47.78	18.11	58	9				472		66.7				75
	482		80				33.3			FAP normal NKp44(-) vs. non-FAP NKp44(-)	65.89	48.44	17.44	58	9				482		40				58.3
	622		0				6.06			non-FAP NKp44(-) vs. FAP adenoma NKp44(-)	48.44	47.78	0.6667	9	9				622		0				69.7
	624		80				22.9												624		13.3				74
	656		0				50												656		0				0
	684		95.8				90												626		0				35.5
	806		92.3				82.1												645		0				23.5
	830		100				50												659		0				6.67
	846		100				56.2												664		14.3				17.9
	196		94.1				96.8												833		13.3				18.2
	227		96.9				89.7												573		78.6				62.5
	262		92.3				86.7												285			35				75
	313		95.2				74.2												486			40				50.4
	324		83.3				87.5												622			28.1				31.9
	335		100				33.3												624			39				43.5
	626		83.3				51.6												656			0				16.7
	645		100				76.5												259				33.3				77.8
	659		66.7				73.3												272				0				25
	664		92.9				78.6												532				100				83.3
	833		70				36.4												536				20				66.7
	573		100				81.2												540				93.3				92
	285			60				16.7											948				71.4				85.7
	486			70				32											949				100				44.4
	622			78.1				61.6											950				33.3				27.3
	624			80				74
	656			0				33.3
	684			79.8				61
	806			55.6				65.9
	830			50				36.8
	846			100				57.1
	259				100				55.6
	272				100				75
	532				28.6				44.4
	536				100				66.7
	540				93.3				56
	948				71.4				35.7
	949				100				22.2
	950				83.3				45.5
N			58	9	8		58	9	8												48	5	8		48	5	8												10	4	3			10	4	3
[truncated: 21 more columns]

[truncated: 36 more sheets: Fig.3A, Fig.3B, Fig.4A, Fig.4B, Fig.4C, Fig.4D, Fig.4F, Supplementary Fig.5A, Supplementary Fig. 5C, Fig. 5A, Fig. 5B, Fig. 5C, Fig. 5D, Fig. 5F, Supplementary Fig.6C, Supplementary Fig.6D, Supplementary Fig. 6E, Supplementary Fig. 6F, Fig.6D, Fig.7C …]
